# Supplementary material for: Spinal miRNA-124 regulates synaptopodin and nociception in an animal model of bone cancer pain
Source: Sci Rep. 2017 Sep 8;7:10949. doi: 10.1038/s41598-017-10224-1 (PMC5591226; doi:10.1038/s41598-017-10224-1)
Supplement: Supplementary file 2 — supp table 1 [file 41598_2017_10224_MOESM2_ESM.xls]

## Sheet: miRNA-mRNA correlation
Probeset ID	Gene Name	Gene Complete Name	GenBank ID	MRNA Foldchange	MiRNA probesets – Foldchange
10373218	Hmgb1	high mobility group box 1	NM_010439	2.07	mmu-mir-200a 5.58 | mmu-mir-410 -1.04 | mmu-mir-300 -1.57 | mmu-mir-300 -2.1 | mmu-mir-141 -2.81 | mmu-mir-141 -3.03 | mmu-mir-300 -4.17 | mmu-mir-216a -5.54 | mmu-mir-218-2 -18.51 | mmu-mir-381 -58.49
10535894	Itga5	integrin alpha 5 (fibronectin receptor alpha)	NM_010577	1.97	mmu-mir-328 189812531.25 | mmu-mir-205 2.16 | mmu-mir-326 1.84 | mmu-mir-30a 1.4 | mmu-mir-30b 1.1 | mmu-mir-330 1.09 | mmu-mir-25 -1.16 | mmu-mir-137 -1.41 | mmu-mir-152 -1.48 | mmu-mir-330 -1.59 | mmu-mir-367 -1.85 | mmu-mir-30b -2.48 | mmu-mir-30a -2.75 | mmu-mir-25 -4.47 | mmu-mir-128-2 -4.63 | mmu-mir-873 -10.85 | mmu-mir-363 -14562.8 | mmu-mir-32 -253214.41
10433114	Pln	phospholamban	NM_001141927	1.95	mmu-mir-590 (3') 7244383200140.5 | mmu-mir-338 (5') 1.47 | mmu-mir-338 (3') -8.11
10363157	Six5	sine oculis-related homeobox 5	NM_011383	1.9	mmu-mir-194-2 2.31 | mmu-mir-203 1.47 | mmu-mir-203 -2.19 | mmu-mir-9-3 -8.28
10550593	Foxf1	forkhead box F1	ENSMUST00000098351	1.88	mmu-mir-429 1.43 | mmu-mir-410 -1.04 | mmu-mir-152 -1.48 | mmu-mir-375 -2.25
10576049	Kdm2a	lysine (K)-specific demethylase 2A	ENSMUST00000116571	1.86	mmu-mir-17 16.91 | mmu-mir-17 4.03 | mmu-mir-721 2.69 | mmu-mir-882 2.51 | mmu-mir-301b 2.5 | mmu-mir-294 2.13 | mmu-mir-294 1.73 | mmu-mir-93 1.68 | mmu-mir-150 1.19 | mmu-mir-295 1.17 | mmu-mir-93 1.09 | mmu-mir-185 -4.35 | mmu-mir-106a -4.44 | mmu-mir-9-3 -8.28 | mmu-mir-105 -15.67 | mmu-mir-295 -20.97 | mmu-mir-155 -46.53
10460397	Gopc	golgi associated PDZ and coiled-coil motif containing	NM_053187	1.86	mmu-mir-145 1675.06 | mmu-mir-186 17.03 | mmu-mir-374 11.39 | mmu-mir-374 9.06 | mmu-mir-186 -1.24 | mmu-mir-145 -6.63 | mmu-mir-9-3 -8.28 | mmu-mir-670 -53.08 | mmu-mir-351 -174.85
10363130	Tmem38b	transmembrane protein 38B	NM_028053	1.83	mmu-mir-670 -53.08 | mmu-mir-351 -174.85
10505071	Ube2d4	ubiquitin-conjugating enzyme E2D 4	ENSMUST00000075109	1.8	mmu-mir-216a -5.54
10428839	Sncg	synuclein, gamma	NM_011430	1.76	mmu-mir-195 24.59 | mmu-mir-322 1.49 | mmu-mir-322 -1.54 | mmu-mir-107 -1.78 | mmu-mir-16-2 -3.14 | mmu-mir-497 -4.76 | mmu-mir-195 -5.62
10418921	Mbd6	methyl-CpG binding domain protein 6	NM_033072	1.76	mmu-mir-491 4.14 | mmu-mir-203 1.47 | mmu-mir-30a 1.4 | mmu-mir-150 1.19 | mmu-mir-30b 1.1 | mmu-mir-137 -1.41 | mmu-mir-203 -2.19 | mmu-mir-491 -2.22 | mmu-mir-30b -2.48 | mmu-mir-30a -2.75 | mmu-mir-24-2 -4.38 | mmu-mir-218-2 -18.51 | mmu-mir-491 -22.47
10373143	Nin	ninein	NM_008697	1.75	mmu-mir-429 1.43 | mmu-mir-874 1.4 | mmu-mir-202 (5') -1.36 | mmu-mir-670 -53.08 | mmu-mir-202 (3') -53.45 | mmu-mir-351 -174.85
10396146	She	src homology 2 domain-containing transforming protein E	NM_172530	1.73	mmu-mir-370 -4.08
10493604	Polr2f	polymerase (RNA) II (DNA directed) polypeptide F	NM_027231	1.73	mmu-mir-326 1.84 | mmu-mir-346 1.42 | mmu-mir-214 1.27 | mmu-mir-330 1.09 | mmu-mir-330 -1.59 | mmu-mir-761 -4.5 | mmu-mir-488 -9.38 | mmu-mir-488 -15.35 | mmu-mir-214 -24.25
10425257	Nlrc5	NLR family, CARD domain containing 5	NM_001033207	1.71	mmu-mir-370 -4.08
10574141	Ap1g2	adaptor protein complex AP-1, gamma 2 subunit	NM_007455	1.7	mmu-mir-138-1 -3.58 | mmu-mir-370 -4.08
10419977	Phlda2	pleckstrin homology-like domain, family A, member 2	NM_009434	1.69	mmu-mir-206 -2.38
10569437	Acta2	actin, alpha 2, smooth muscle, aorta	NM_007392	1.69	mmu-mir-128-2 -4.63
10467124	Sim2	single-minded homolog 2 (Drosophila)	NM_011377	1.69	mmu-mir-200a 5.58 | mmu-mir-25 -1.16 | mmu-mir-367 -1.85 | mmu-mir-141 -2.81 | mmu-mir-141 -3.03 | mmu-mir-365-2 -4.44 | mmu-mir-25 -4.47 | mmu-mir-155 -46.53 | mmu-mir-363 -14562.8 | mmu-mir-32 -253214.41
10437055	Cpeb2	cytoplasmic polyadenylation element binding protein 2	ENSMUST00000051378	1.68	mmu-mir-143 315.17 | mmu-mir-144 82.71 | mmu-mir-195 24.59 | mmu-mir-1192 21.26 | mmu-mir-186 17.03 | mmu-mir-33 17.03 | mmu-mir-136 3.14 | mmu-mir-33 2.69 | mmu-mir-721 2.69 | mmu-mir-882 2.51 | mmu-mir-301b 2.5 | mmu-mir-183 2.39 | mmu-mir-296 (3') 2.31 | mmu-mir-205 2.16 | mmu-mir-294 2.13 | mmu-mir-294 1.73 | mmu-mir-93 1.68 | mmu-mir-322 1.49 | mmu-mir-30a 1.4 | mmu-mir-495 1.3 | mmu-mir-295…
10529799	Os9	amplified in osteosarcoma	ENSMUST00000080975	1.68	mmu-mir-145 1675.06 | mmu-mir-145 -6.63
10366846	Ptges3	prostaglandin E synthase 3 (cytosolic)	NM_019766	1.67	mmu-mir-186 17.03 | mmu-mir-186 -1.24
10367100	Vax2	ventral anterior homeobox containing gene 2	NM_011912	1.66	mmu-mir-377 2.75 | mmu-mir-211 -1.23 | mmu-mir-204 -2.36 | mmu-mir-377 -3.86
10539444	Snf8	SNF8, ESCRT-II complex subunit, homolog (S. cerevisiae)	NM_033568	1.66	mmu-mir-154 809 | mmu-mir-872 5.21 | mmu-mir-872 -1.56 | mmu-mir-124-2 -3.56 | mmu-mir-124-2 -4.08 | mmu-mir-154 -4.23
10380591	Runx2	runt related transcription factor 2	NM_001146038	1.65	mmu-mir-205 2.16 | mmu-mir-221 1.96 | mmu-mir-338 (5') 1.47 | mmu-mir-30a 1.4 | mmu-mir-30b 1.1 | mmu-mir-222 -1.08 | mmu-mir-211 -1.23 | mmu-mir-137 -1.41 | mmu-mir-217 -1.57 | mmu-mir-204 -2.36 | mmu-mir-30b -2.48 | mmu-mir-30a -2.75 | mmu-mir-338 (3') -8.11 | mmu-mir-218-2 -18.51
10451061	Cldn6	claudin 6	NM_018777	1.65	mmu-mir-195 24.59 | mmu-mir-214 1.27 | mmu-mir-761 -4.5 | mmu-mir-497 -4.76 | mmu-mir-195 -5.62 | mmu-mir-539 -8.34 | mmu-mir-214 -24.25
10442327	Sh2d4b	SH2 domain containing 4B	NM_177816	1.65	mmu-mir-17 16.91 | mmu-mir-17 4.03 | mmu-mir-93 1.68 | mmu-mir-93 1.09 | mmu-mir-300 -1.57 | mmu-mir-300 -2.1 | mmu-mir-421 -2.79 | mmu-mir-300 -4.17 | mmu-mir-320 -6.45 | mmu-mir-873 -10.85 | mmu-mir-381 -58.49
10419062	Rcsd1	RCSD domain containing 1	NM_178593	1.65	mmu-mir-214 1.27 | mmu-mir-761 -4.5 | mmu-mir-214 -24.25
10359762	Lamb3	laminin, beta 3	NM_008484	1.65	mmu-mir-24-2 -4.38
10352838	Kcnj14	potassium inwardly-rectifying channel, subfamily J, member 14	NM_145963	1.64	mmu-mir-183 2.39 | mmu-mir-214 1.27 | mmu-mir-96 1.14 | mmu-mir-183 -2.45 | mmu-mir-761 -4.5 | mmu-mir-9-3 -8.28 | mmu-mir-182 -11.47 | mmu-mir-214 -24.25
10563407	Prss22	protease, serine, 22	NM_133731	1.64	mmu-mir-299 -2.07 | mmu-mir-299 -6.63
10448409	Ildr2	immunoglobulin-like domain containing receptor 2	FJ024495	1.64	mmu-mir-326 1.84 | mmu-mir-203 1.47 | mmu-mir-330 1.09 | mmu-mir-293 -1.36 | mmu-mir-330 -1.59 | mmu-mir-134 -1.8 | mmu-mir-203 -2.19 | mmu-mir-124-2 -3.56 | mmu-mir-138-1 -3.58 | mmu-mir-124-2 -4.08 | mmu-mir-24-2 -4.38 | mmu-mir-128-2 -4.63 | mmu-mir-9-3 -8.28
10359814	Tns1	tensin 1	NM_027884	1.64	mmu-mir-17 16.91 | mmu-mir-200a 5.58 | mmu-mir-17 4.03 | mmu-mir-205 2.16 | mmu-mir-294 2.13 | mmu-mir-294 1.73 | mmu-mir-93 1.68 | mmu-mir-295 1.17 | mmu-mir-96 1.14 | mmu-mir-93 1.09 | mmu-mir-31 -1.48 | mmu-mir-300 -1.57 | mmu-mir-300 -2.1 | mmu-mir-21 -2.35 | mmu-mir-141 -2.81 | mmu-mir-141 -3.03 | mmu-mir-300 -4.17 | mmu-mir-24-2 -4.38 | mmu-mir-106a -4.44 | mmu-mir-21 -5.58 | mmu-mir-31 -5.…
10355528	Dock6	dedicator of cytokinesis 6	NM_177030	1.63	mmu-mir-152 -1.48
10591608	Nagpa	N-acetylglucosamine-1-phosphodiester alpha-N-acetylglucosaminidase	NM_013796	1.63	mmu-mir-30a 1.4 | mmu-mir-96 1.14 | mmu-mir-30b 1.1 | mmu-mir-30b -2.48 | mmu-mir-30a -2.75 | mmu-mir-9-3 -8.28 | mmu-mir-182 -11.47
10437541	Gjb2	gap junction protein, beta 2	NM_008125	1.63	mmu-mir-138-1 -3.58
10415604	Dsp	desmoplakin	NM_023842	1.63	mmu-mir-137 -1.41
10408739	Foxq1	forkhead box Q1	NM_008239	1.63	mmu-mir-17 16.91 | mmu-mir-17 4.03 | mmu-mir-93 1.68 | mmu-mir-96 1.14 | mmu-mir-93 1.09 | mmu-mir-410 -1.04 | mmu-mir-124-2 -3.56 | mmu-mir-124-2 -4.08 | mmu-mir-128-2 -4.63 | mmu-mir-320 -6.45 | mmu-mir-182 -11.47 | mmu-mir-670 -53.08 | mmu-mir-351 -174.85
10404402	Zbtb42	zinc finger and BTB domain containing 42	NM_001100460	1.63	mmu-mir-370 -4.08 | mmu-mir-128-2 -4.63
10398881	Casc3	cancer susceptibility candidate 3	NM_138660	1.63	mmu-mir-590 (3') 7244383200140.5 | mmu-mir-33 17.03 | mmu-mir-33 2.69 | mmu-mir-140 -2.87 | mmu-mir-124-2 -3.56 | mmu-mir-124-2 -4.08 | mmu-mir-128-2 -4.63 | mmu-mir-140 -8.69 | mmu-mir-224 -29.65
10390701	Lrrc20	leucine rich repeat containing 20	NM_153542	1.63	mmu-mir-326 1.84 | mmu-mir-330 1.09 | mmu-mir-25 -1.16 | mmu-mir-137 -1.41 | mmu-mir-330 -1.59 | mmu-mir-367 -1.85 | mmu-mir-25 -4.47 | mmu-mir-363 -14562.8 | mmu-mir-32 -253214.41
10369479	Prss8	protease, serine, 8 (prostasin)	NM_133351	1.62	mmu-mir-24-2 -4.38
10568332	Pgam1	phosphoglycerate mutase 1	NM_023418	1.62	mmu-mir-25 -1.16 | mmu-mir-367 -1.85 | mmu-mir-206 -2.38 | mmu-mir-25 -4.47 | mmu-mir-363 -14562.8 | mmu-mir-32 -253214.41
10497321	Lmx1a	LIM homeobox transcription factor 1 alpha	NM_033652	1.62	mmu-mir-374 11.39 | mmu-mir-374 9.06 | mmu-mir-329 4.86 | mmu-mir-377 2.75 | mmu-mir-294 2.13 | mmu-mir-499 2.06 | mmu-mir-221 1.96 | mmu-mir-294 1.73 | mmu-mir-93 1.68 | mmu-mir-874 1.4 | mmu-mir-295 1.17 | mmu-mir-93 1.09 | mmu-mir-222 -1.08 | mmu-mir-494 -3.68 | mmu-mir-377 -3.86 | mmu-mir-106a -4.44 | mmu-mir-340 (3') -7.41 | mmu-mir-9-3 -8.28 | mmu-mir-488 -9.38 | mmu-mir-488 -15.35 | mmu-mi…
10351443	Myo18b	myosin XVIIIb	NM_028901	1.61	mmu-mir-149 -4.41
10532624	Fkbp2	FK506 binding protein 2	NM_008020	1.61	mmu-mir-132 -1.85
10465553	Atp6v1f	ATPase, H+ transporting, lysosomal V1 subunit F	NM_025381	1.61	mmu-mir-882 2.51 | mmu-mir-185 -4.35
10452874	Wisp1	WNT1 inducible signaling pathway protein 1	NM_018865	1.61	mmu-mir-195 24.59 | mmu-mir-322 1.49 | mmu-mir-137 -1.41 | mmu-mir-322 -1.54 | mmu-mir-16-2 -3.14 | mmu-mir-128-2 -4.63 | mmu-mir-497 -4.76 | mmu-mir-195 -5.62
10424543	F2rl1	coagulation factor II (thrombin) receptor-like 1	NM_007974	1.61	mmu-mir-340 (3') -7.41 | mmu-mir-340 (5') -22.63
10411226	Cd300lf	CD300 antigen like family member F	NM_001169153	1.61	mmu-mir-670 -53.08 | mmu-mir-351 -174.85
10392845	Tns1	tensin 1	NM_027884	1.61	mmu-mir-17 16.91 | mmu-mir-200a 5.58 | mmu-mir-17 4.03 | mmu-mir-205 2.16 | mmu-mir-294 2.13 | mmu-mir-294 1.73 | mmu-mir-93 1.68 | mmu-mir-295 1.17 | mmu-mir-96 1.14 | mmu-mir-93 1.09 | mmu-mir-31 -1.48 | mmu-mir-300 -1.57 | mmu-mir-300 -2.1 | mmu-mir-21 -2.35 | mmu-mir-141 -2.81 | mmu-mir-141 -3.03 | mmu-mir-300 -4.17 | mmu-mir-24-2 -4.38 | mmu-mir-106a -4.44 | mmu-mir-21 -5.58 | mmu-mir-31 -5.…
10355532	Rbmxl2	RNA binding motif protein, X-linked-like 2	NM_029660	1.6	mmu-mir-653 25.63 | mmu-mir-338 (5') 1.47 | mmu-mir-653 -2.14 | mmu-mir-338 (3') -8.11
10556059	Mrpl52	mitochondrial ribosomal protein L52	NM_026851	1.6	mmu-mir-34a -1.09 | mmu-mir-206 -2.38 | mmu-mir-34a -2.6 | mmu-mir-34c -2.69 | mmu-mir-34c -41.64
10415045	C2cd4b	C2 calcium-dependent domain containing 4B	NM_001081314	1.59	mmu-mir-211 -1.23 | mmu-mir-204 -2.36
10586614	Stmn3	stathmin-like 3	AK149129	1.59	mmu-mir-670 -53.08 | mmu-mir-351 -174.85
10490663	Syngap1	synaptic Ras GTPase activating protein 1 homolog (rat)	XM_003086051	1.59	mmu-mir-144 82.71 | mmu-mir-882 2.51 | mmu-mir-326 1.84 | mmu-mir-330 1.09 | mmu-mir-410 -1.04 | mmu-mir-330 -1.59 | mmu-mir-210 -2.36 | mmu-mir-384 (5') -4 | mmu-mir-185 -4.35 | mmu-mir-539 -8.34
10443108	Gja3	gap junction protein, alpha 3	NM_016975	1.59	mmu-mir-96 1.14 | mmu-mir-182 -11.47
10420359	Srgn	serglycin	NM_011157	1.59	mmu-mir-9-3 -8.28
10369615	Arg1	arginase, liver	NM_007482	1.59	mmu-mir-340 (3') -7.41 | mmu-mir-340 (5') -22.63
10368343	Shisa5	shisa homolog 5 (Xenopus laevis)	NM_025858	1.58	mmu-mir-33 17.03 | mmu-mir-377 2.75 | mmu-mir-33 2.69 | mmu-mir-377 -3.86 | mmu-mir-9-3 -8.28
10589350	Atp6v1f	ATPase, H+ transporting, lysosomal V1 subunit F	NM_025381	1.58	mmu-mir-882 2.51 | mmu-mir-185 -4.35
10536895	Trib3	tribbles homolog 3 (Drosophila)	NM_175093	1.58	mmu-mir-96 1.14 | mmu-mir-124-2 -3.56 | mmu-mir-124-2 -4.08 | mmu-mir-320 -6.45 | mmu-mir-182 -11.47
10488608	Nkx3-1	NK-3 transcription factor, locus 1 (Drosophila)	NM_010921	1.58	mmu-mir-155 -46.53
10416195	Srsf2	serine/arginine-rich splicing factor 2	NM_011358	1.58	mmu-mir-721 2.69 | mmu-mir-301b 2.5 | mmu-mir-429 1.43 | mmu-mir-193b -1.09 | mmu-mir-134 -1.8 | mmu-mir-193b -3.07 | mmu-mir-193 -9.25
10393395	Luzp1	leucine zipper protein 1	BC137786	1.57	mmu-mir-195 24.59 | mmu-mir-17 16.91 | mmu-mir-17 4.03 | mmu-mir-882 2.51 | mmu-mir-93 1.68 | mmu-mir-322 1.49 | mmu-mir-874 1.4 | mmu-mir-214 1.27 | mmu-mir-96 1.14 | mmu-mir-93 1.09 | mmu-mir-25 -1.16 | mmu-mir-122 -1.17 | mmu-mir-137 -1.41 | mmu-mir-322 -1.54 | mmu-mir-367 -1.85 | mmu-mir-16-2 -3.14 | mmu-mir-384 (5') -4 | mmu-mir-185 -4.35 | mmu-mir-25 -4.47 | mmu-mir-761 -4.5 | mmu-mir-497 -…
10517463	Tanc1	tetratricopeptide repeat, ankyrin repeat and coiled-coil containing 1	NM_198294	1.57	mmu-mir-144 82.71 | mmu-mir-17 16.91 | mmu-mir-486 5.86 | mmu-mir-17 4.03 | mmu-mir-499 2.06 | mmu-mir-93 1.68 | mmu-mir-338 (5') 1.47 | mmu-mir-93 1.09 | mmu-mir-293 -1.36 | mmu-mir-152 -1.48 | mmu-mir-486 -2.53 | mmu-mir-338 (3') -8.11
10482866	Nutf2	nuclear transport factor 2	NM_026532	1.57	mmu-mir-223 1.28 | mmu-mir-494 -3.68 | mmu-mir-9-3 -8.28
10468531	Nutf2	nuclear transport factor 2	NM_026532	1.57	mmu-mir-223 1.28 | mmu-mir-494 -3.68 | mmu-mir-9-3 -8.28
10457463	Gp5	glycoprotein 5 (platelet)	NM_008148	1.57	mmu-mir-203 1.47 | mmu-mir-203 -2.19
10438907	Hmcn1	hemicentin 1	NM_001024720	1.57	mmu-mir-206 -2.38
10358670	Lefty2	left-right determination factor 2	NM_177099	1.57	mmu-mir-294 2.13 | mmu-mir-294 1.73 | mmu-mir-93 1.68 | mmu-mir-295 1.17 | mmu-mir-93 1.09 | mmu-mir-106a -4.44 | mmu-mir-105 -15.67 | mmu-mir-295 -20.97
10352302	Nlrc5	NLR family, CARD domain containing 5	NM_001033207	1.56	mmu-mir-370 -4.08
10574139	Sertad3	SERTA domain containing 3	NM_133210	1.56	mmu-mir-25 -1.16 | mmu-mir-367 -1.85 | mmu-mir-124-2 -3.56 | mmu-mir-124-2 -4.08 | mmu-mir-25 -4.47 | mmu-mir-670 -53.08 | mmu-mir-351 -174.85 | mmu-mir-363 -14562.8 | mmu-mir-32 -253214.41
10551355	Exoc3l2	exocyst complex component 3-like 2	ENSMUST00000011407	1.56	mmu-mir-195 24.59 | mmu-mir-322 1.49 | mmu-mir-214 1.27 | mmu-mir-322 -1.54 | mmu-mir-16-2 -3.14 | mmu-mir-761 -4.5 | mmu-mir-497 -4.76 | mmu-mir-195 -5.62 | mmu-mir-214 -24.25
10550706	Tmem51	transmembrane protein 51	NM_145402	1.56	mmu-mir-221 1.96 | mmu-mir-222 -1.08
10518108	Slc39a1	solute carrier family 39 (zinc transporter), member 1	NM_013901	1.56	mmu-mir-223 1.28 | mmu-mir-96 1.14 | mmu-mir-494 -3.68 | mmu-mir-9-3 -8.28 | mmu-mir-182 -11.47 | mmu-mir-218-2 -18.51
10493709	Lcn2	lipocalin 2	NM_008491	1.56	mmu-mir-138-1 -3.58
10481627	Dexi	dexamethasone-induced transcript	NM_021428	1.56	mmu-mir-30a 1.4 | mmu-mir-30b 1.1 | mmu-mir-137 -1.41 | mmu-mir-30b -2.48 | mmu-mir-30a -2.75
10437664	Epn3	epsin 3	NM_027984	1.56	mmu-mir-145 1675.06 | mmu-mir-145 -6.63 | mmu-mir-758 -18.77
10389990	Slc10a3	solute carrier family 10 (sodium/bile acid cotransporter family), member 3	NM_145406	1.55	mmu-mir-721 2.69 | mmu-mir-301b 2.5 | mmu-mir-96 1.14 | mmu-mir-153 -8.22 | mmu-mir-9-3 -8.28
10605324	Mamstr	MEF2 activating motif and SAP domain containing transcriptional regulator	NM_172418	1.55	mmu-mir-322 1.49 | mmu-mir-322 -1.54 | mmu-mir-16-2 -3.14
10553057	Btf3l4	basic transcription factor 3-like 4	NM_027453	1.55	mmu-mir-145 1675.06 | mmu-mir-721 2.69 | mmu-mir-301b 2.5 | mmu-mir-429 1.43 | mmu-mir-410 -1.04 | mmu-mir-293 -1.36 | mmu-mir-300 -1.57 | mmu-mir-300 -2.1 | mmu-mir-300 -4.17 | mmu-mir-145 -6.63 | mmu-mir-539 -8.34 | mmu-mir-381 -58.49
10515046	Klhl9	kelch-like 9 (Drosophila)	NM_172871	1.55	mmu-mir-410 -1.04
10505839	Klc2	kinesin light chain 2	NM_008451	1.55	mmu-mir-143 315.17 | mmu-mir-195 24.59 | mmu-mir-322 1.49 | mmu-mir-214 1.27 | mmu-mir-152 -1.48 | mmu-mir-322 -1.54 | mmu-mir-16-2 -3.14 | mmu-mir-370 -4.08 | mmu-mir-761 -4.5 | mmu-mir-497 -4.76 | mmu-mir-195 -5.62 | mmu-mir-214 -24.25 | mmu-mir-670 -53.08 | mmu-mir-351 -174.85
10460554	Nutf2	nuclear transport factor 2	NM_026532	1.55	mmu-mir-223 1.28 | mmu-mir-494 -3.68 | mmu-mir-9-3 -8.28
10453214	Atf7	activating transcription factor 7	ENSMUST00000096143	1.55	mmu-mir-192 8.22 | mmu-mir-192 3.84 | mmu-mir-721 2.69 | mmu-mir-301b 2.5 | mmu-mir-194-2 2.31 | mmu-mir-221 1.96 | mmu-mir-346 1.42 | mmu-mir-874 1.4 | mmu-mir-222 -1.08 | mmu-mir-107 -1.78 | mmu-mir-299 -2.07 | mmu-mir-22 -3.05 | mmu-mir-124-2 -3.56 | mmu-mir-124-2 -4.08 | mmu-mir-149 -4.41 | mmu-mir-299 -6.63 | mmu-mir-215 -385.34
10433032	Card6	caspase recruitment domain family, member 6	ENSMUST00000141020	1.55	mmu-mir-200a 5.58 | mmu-mir-141 -2.81 | mmu-mir-141 -3.03
10427459	Mtmr9	myotubularin related protein 9	ENSMUST00000089320	1.55	mmu-mir-590 (3') 7244383200140.5 | mmu-mir-145 1675.06 | mmu-mir-382 1105.13 | mmu-mir-721 2.69 | mmu-mir-301b 2.5 | mmu-mir-34a -1.09 | mmu-mir-152 -1.48 | mmu-mir-34a -2.6 | mmu-mir-34c -2.69 | mmu-mir-145 -6.63 | mmu-mir-34c -41.64 | mmu-mir-361 -81.57
10420785	Sox7	SRY-box containing gene 7	NM_011446	1.55	mmu-mir-205 2.16 | mmu-mir-499 2.06 | mmu-mir-21 -2.35 | mmu-mir-494 -3.68 | mmu-mir-21 -5.58
10415885	Ssh2	slingshot homolog 2 (Drosophila)	ENSMUST00000037912	1.55	mmu-mir-145 1675.06 | mmu-mir-143 315.17 | mmu-mir-17 16.91 | mmu-mir-17 4.03 | mmu-mir-28 3.97 | mmu-mir-194-2 2.31 | mmu-mir-326 1.84 | mmu-mir-93 1.68 | mmu-mir-429 1.43 | mmu-mir-30a 1.4 | mmu-mir-96 1.14 | mmu-mir-30b 1.1 | mmu-mir-330 1.09 | mmu-mir-93 1.09 | mmu-mir-28 -1.26 | mmu-mir-300 -1.57 | mmu-mir-330 -1.59 | mmu-mir-132 -1.85 | mmu-mir-300 -2.1 | mmu-mir-30b -2.48 | mmu-mir-30a -2.…
10378855	Eif4ebp2	eukaryotic translation initiation factor 4E binding protein 2	NM_010124	1.55	mmu-mir-145 1675.06 | mmu-mir-377 2.75 | mmu-mir-194-2 2.31 | mmu-mir-96 1.14 | mmu-mir-21 -2.35 | mmu-mir-22 -3.05 | mmu-mir-124-2 -3.56 | mmu-mir-377 -3.86 | mmu-mir-124-2 -4.08 | mmu-mir-21 -5.58 | mmu-mir-145 -6.63 | mmu-mir-182 -11.47 | mmu-mir-361 -81.57
10369474	Tagln2	transgelin 2	NM_178598	1.55	mmu-mir-145 1675.06 | mmu-mir-206 -2.38 | mmu-mir-145 -6.63
10351825	Gpd1l	glycerol-3-phosphate dehydrogenase 1-like	NM_175380	1.54	mmu-mir-30a 1.4 | mmu-mir-30b 1.1 | mmu-mir-210 -2.36 | mmu-mir-30b -2.48 | mmu-mir-30a -2.75 | mmu-mir-155 -46.53
10589938	Acta1	actin, alpha 1, skeletal muscle	NM_009606	1.54	mmu-mir-1192 21.26 | mmu-mir-495 1.3 | mmu-mir-155 -46.53
10582592	Kcna5	potassium voltage-gated channel, shaker-related subfamily, member 5	NM_145983	1.54	mmu-mir-206 -2.38
10548043	Rragc	Ras-related GTP binding C	NM_017475	1.54	mmu-mir-504 -5.06
10516225	Dio1	deiodinase, iodothyronine, type I	NM_007860	1.54	mmu-mir-370 -4.08 | mmu-mir-224 -29.65
10514912	Hivep3	human immunodeficiency virus type I enhancer binding protein 3	AY454346	1.54	mmu-mir-152 -1.48 | mmu-mir-217 -1.57 | mmu-mir-124-2 -3.56 | mmu-mir-124-2 -4.08
10507675	Gpank1	G patch domain and ankyrin repeats 1	NM_001128597	1.54	mmu-mir-24-2 -4.38
10444713	Lpo	lactoperoxidase	NM_080420	1.54	mmu-mir-203 1.47 | mmu-mir-203 -2.19
10389639	Slc23a3	solute carrier family 23 (nucleobase transporters), member 3	NM_194333	1.54	mmu-mir-504 -5.06 | mmu-mir-216a -5.54
10355717	Got2	glutamate oxaloacetate transaminase 2, mitochondrial	NM_010325	1.53	mmu-mir-590 (3') 7244383200140.5 | mmu-mir-194-2 2.31 | mmu-mir-30a 1.4 | mmu-mir-30b 1.1 | mmu-mir-30b -2.48 | mmu-mir-30a -2.75
10526838	Zcchc3	zinc finger, CCHC domain containing 3	NM_175126	1.53	mmu-mir-195 24.59 | mmu-mir-200a 5.58 | mmu-mir-326 1.84 | mmu-mir-322 1.49 | mmu-mir-379 1.22 | mmu-mir-96 1.14 | mmu-mir-330 1.09 | mmu-mir-322 -1.54 | mmu-mir-330 -1.59 | mmu-mir-21 -2.35 | mmu-mir-141 -2.81 | mmu-mir-141 -3.03 | mmu-mir-16-2 -3.14 | mmu-mir-379 -4.56 | mmu-mir-497 -4.76 | mmu-mir-21 -5.58 | mmu-mir-195 -5.62 | mmu-mir-182 -11.47
10488626	Adra2b	adrenergic receptor, alpha 2b	NM_009633	1.53	mmu-mir-145 1675.06 | mmu-mir-329 4.86 | mmu-mir-377 2.75 | mmu-mir-30a 1.4 | mmu-mir-30b 1.1 | mmu-mir-30b -2.48 | mmu-mir-30a -2.75 | mmu-mir-377 -3.86 | mmu-mir-145 -6.63
10475800	Pfn1	profilin 1	NM_011072	1.53	mmu-mir-96 1.14 | mmu-mir-411 -3.16 | mmu-mir-182 -11.47 | mmu-mir-411 -15.35
10453600	Rnf39	ring finger protein 39	NM_001099632	1.53	mmu-mir-137 -1.41
10445061	Col11a2	collagen, type XI, alpha 2	NM_009926	1.53	mmu-mir-24-2 -4.38 | mmu-mir-128-2 -4.63
10444152	Zdhhc20	zinc finger, DHHC domain containing 20	NM_029492	1.53	mmu-mir-653 25.63 | mmu-mir-203 1.47 | mmu-mir-653 -2.14 | mmu-mir-203 -2.19 | mmu-mir-124-2 -3.56 | mmu-mir-494 -3.68 | mmu-mir-124-2 -4.08 | mmu-mir-9-3 -8.28 | mmu-mir-539 -8.34 | mmu-mir-224 -29.65
10415649	Cdc20b	cell division cycle 20B	ENSMUST00000109244	1.53	mmu-mir-326 1.84 | mmu-mir-330 1.09 | mmu-mir-330 -1.59
10407262	Larp1	La ribonucleoprotein domain family, member 1	NM_028451	1.53	mmu-mir-143 315.17 | mmu-mir-144 82.71 | mmu-mir-374 11.39 | mmu-mir-374 9.06 | mmu-mir-326 1.84 | mmu-mir-30a 1.4 | mmu-mir-214 1.27 | mmu-mir-30b 1.1 | mmu-mir-330 1.09 | mmu-mir-410 -1.04 | mmu-mir-300 -1.57 | mmu-mir-330 -1.59 | mmu-mir-300 -2.1 | mmu-mir-30b -2.48 | mmu-mir-30a -2.75 | mmu-mir-124-2 -3.56 | mmu-mir-124-2 -4.08 | mmu-mir-300 -4.17 | mmu-mir-24-2 -4.38 | mmu-mir-761 -4.5 | mmu…
10376312	Lmod1	leiomodin 1 (smooth muscle)	NM_053106	1.53	mmu-mir-328 189812531.25 | mmu-mir-195 24.59 | mmu-mir-322 1.49 | mmu-mir-214 1.27 | mmu-mir-96 1.14 | mmu-mir-322 -1.54 | mmu-mir-16-2 -3.14 | mmu-mir-761 -4.5 | mmu-mir-497 -4.76 | mmu-mir-195 -5.62 | mmu-mir-182 -11.47 | mmu-mir-214 -24.25
10350123	Dock6	dedicator of cytokinesis 6	NM_177030	1.52	mmu-mir-152 -1.48
10591624	Jak3	Janus kinase 3	NM_010589	1.52	mmu-mir-377 2.75 | mmu-mir-377 -3.86
10579600	Nlrc5	NLR family, CARD domain containing 5	NM_001033207	1.52	mmu-mir-370 -4.08
10574161	Pgam1	phosphoglycerate mutase 1	NM_023418	1.52	mmu-mir-25 -1.16 | mmu-mir-367 -1.85 | mmu-mir-206 -2.38 | mmu-mir-25 -4.47 | mmu-mir-363 -14562.8 | mmu-mir-32 -253214.41
10561302	Pdgfa	platelet derived growth factor, alpha	ENSMUST00000110897	1.52	mmu-mir-376c 98.36 | mmu-mir-221 1.96 | mmu-mir-376c 1.13 | mmu-mir-410 -1.04 | mmu-mir-222 -1.08 | mmu-mir-206 -2.38 | mmu-mir-873 -10.85
10526880	Set	SET nuclear oncogene	AK031561	1.52	mmu-mir-376c 98.36 | mmu-mir-1192 21.26 | mmu-mir-194-2 2.31 | mmu-mir-495 1.3 | mmu-mir-376c 1.13 | mmu-mir-411 -3.16 | mmu-mir-592 -3.56 | mmu-mir-128-2 -4.63 | mmu-mir-411 -15.35 | mmu-mir-216b -45.25
10470905	Pgam1	phosphoglycerate mutase 1	NM_023418	1.52	mmu-mir-25 -1.16 | mmu-mir-367 -1.85 | mmu-mir-206 -2.38 | mmu-mir-25 -4.47 | mmu-mir-363 -14562.8 | mmu-mir-32 -253214.41
10463168	Ubxn1	UBX domain protein 1	NM_146093	1.52	mmu-mir-124-2 -3.56 | mmu-mir-124-2 -4.08
10461257	Ccdc88c	coiled-coil domain containing 88C	NM_026681	1.52	mmu-mir-96 1.14 | mmu-mir-128-2 -4.63
10397780	Psma5	proteasome (prosome, macropain) subunit, alpha type 5	NM_011967	1.52	mmu-mir-1192 21.26 | mmu-mir-495 1.3 | mmu-mir-223 1.28 | mmu-mir-421 -2.79 | mmu-mir-378 -10.85
10365426	Unc13c	unc-13 homolog C (C. elegans)	NM_001081153	1.51	mmu-mir-1192 21.26 | mmu-mir-495 1.3 | mmu-mir-96 1.14 | mmu-mir-543 -1.74 | mmu-mir-543 -2.41 | mmu-mir-128-2 -4.63 | mmu-mir-182 -11.47
10594971	Kank2	KN motif and ankyrin repeat domains 2	NM_145611	1.51	mmu-mir-145 1675.06 | mmu-mir-124-2 -3.56 | mmu-mir-124-2 -4.08 | mmu-mir-145 -6.63
10591563	Psmd7	proteasome (prosome, macropain) 26S subunit, non-ATPase, 7	M64641	1.51	mmu-mir-30a 1.4 | mmu-mir-30b 1.1 | mmu-mir-30b -2.48 | mmu-mir-30a -2.75
10581569	Cmtm3	CKLF-like MARVEL transmembrane domain containing 3	NM_024217	1.51	mmu-mir-365-2 -4.44
10574471	Rab4b	RAB4B, member RAS oncogene family	NM_029391	1.51	mmu-mir-195 24.59 | mmu-mir-322 1.49 | mmu-mir-30a 1.4 | mmu-mir-214 1.27 | mmu-mir-30b 1.1 | mmu-mir-322 -1.54 | mmu-mir-30b -2.48 | mmu-mir-30a -2.75 | mmu-mir-16-2 -3.14 | mmu-mir-761 -4.5 | mmu-mir-497 -4.76 | mmu-mir-195 -5.62 | mmu-mir-214 -24.25
10561178	Bckdk	branched chain ketoacid dehydrogenase kinase	NM_009739	1.51	mmu-mir-214 1.27 | mmu-mir-761 -4.5 | mmu-mir-214 -24.25
10557816	Myo18b	myosin XVIIIb	NM_028901	1.51	mmu-mir-149 -4.41
10532628	Zc3h12a	zinc finger CCCH type containing 12A	NM_153159	1.51	mmu-mir-421 -2.79 | mmu-mir-9-3 -8.28
10516266	Il28ra	interleukin 28 receptor alpha	NM_174851	1.51	mmu-mir-294 2.13 | mmu-mir-294 1.73 | mmu-mir-93 1.68 | mmu-mir-295 1.17 | mmu-mir-93 1.09 | mmu-mir-106a -4.44 | mmu-mir-105 -15.67 | mmu-mir-295 -20.97
10509053	Vsx1	visual system homeobox 1 homolog (zebrafish)	NM_054068	1.51	mmu-mir-17 16.91 | mmu-mir-17 4.03 | mmu-mir-294 2.13 | mmu-mir-294 1.73 | mmu-mir-93 1.68 | mmu-mir-295 1.17 | mmu-mir-93 1.09 | mmu-mir-543 -1.74 | mmu-mir-543 -2.41 | mmu-mir-106a -4.44 | mmu-mir-105 -15.67 | mmu-mir-295 -20.97
10488497	Sox10	SRY-box containing gene 10	NM_011437	1.51	mmu-mir-370 -4.08 | mmu-mir-155 -46.53
10430458	Hoxc13	homeobox C13	NM_010464	1.51	mmu-mir-33 17.03 | mmu-mir-200a 5.58 | mmu-mir-33 2.69 | mmu-mir-31 -1.48 | mmu-mir-141 -2.81 | mmu-mir-141 -3.03 | mmu-mir-31 -5.86
10427268	Lrch1	leucine-rich repeats and calponin homology (CH) domain containing 1	NM_001033439	1.51	mmu-mir-17 16.91 | mmu-mir-17 4.03 | mmu-mir-721 2.69 | mmu-mir-301b 2.5 | mmu-mir-93 1.68 | mmu-mir-429 1.43 | mmu-mir-93 1.09 | mmu-mir-410 -1.04 | mmu-mir-152 -1.48 | mmu-mir-206 -2.38 | mmu-mir-22 -3.05 | mmu-mir-384 (5') -4 | mmu-mir-153 -8.22 | mmu-mir-218-2 -18.51
10416421	Hdgfl1	hepatoma derived growth factor-like 1	NM_008232	1.51	mmu-mir-214 1.27 | mmu-mir-761 -4.5 | mmu-mir-873 -10.85 | mmu-mir-214 -24.25
10408367	Aspn	asporin	NM_025711	1.51	mmu-mir-144 82.71 | mmu-mir-186 17.03 | mmu-mir-186 -1.24 | mmu-mir-21 -2.35 | mmu-mir-21 -5.58
10405047	Gphb5	glycoprotein hormone beta 5	NM_175644	1.51	mmu-mir-342 (5') -3.66
10401002	Vnn3	vanin 3	NM_011979	1.51	mmu-mir-145 1675.06 | mmu-mir-145 -6.63 | mmu-mir-182 -11.47
10362129	Fzd5	frizzled homolog 5 (Drosophila)	NM_022721	1.51	mmu-mir-191 24.59 | mmu-mir-374 11.39 | mmu-mir-374 9.06 | mmu-mir-329 4.86 | mmu-mir-136 3.14 | mmu-mir-194-2 2.31 | mmu-mir-326 1.84 | mmu-mir-874 1.4 | mmu-mir-330 1.09 | mmu-mir-410 -1.04 | mmu-mir-100 -1.14 | mmu-mir-330 -1.59 | mmu-mir-124-2 -3.56 | mmu-mir-384 (5') -4 | mmu-mir-455 -4.06 | mmu-mir-124-2 -4.08 | mmu-mir-24-2 -4.38 | mmu-mir-149 -4.41 | mmu-mir-365-2 -4.44 | mmu-mir-216a -5.…
10355152	Tusc2	tumor suppressor candidate 2	NM_019742	1.5	mmu-mir-17 16.91 | mmu-mir-17 4.03 | mmu-mir-294 2.13 | mmu-mir-294 1.73 | mmu-mir-93 1.68 | mmu-mir-203 1.47 | mmu-mir-295 1.17 | mmu-mir-93 1.09 | mmu-mir-203 -2.19 | mmu-mir-106a -4.44 | mmu-mir-873 -10.85 | mmu-mir-105 -15.67 | mmu-mir-295 -20.97
10588678	Dbr1	debranching enzyme homolog 1 (S. cerevisiae)	NM_031403	1.5	mmu-mir-294 2.13 | mmu-mir-294 1.73 | mmu-mir-93 1.68 | mmu-mir-295 1.17 | mmu-mir-93 1.09 | mmu-mir-106a -4.44 | mmu-mir-105 -15.67 | mmu-mir-295 -20.97
10588121	Gng12	guanine nucleotide binding protein (G protein), gamma 12	NM_001177560	1.5	mmu-mir-205 2.16 | mmu-mir-338 (5') 1.47 | mmu-mir-96 1.14 | mmu-mir-21 -2.35 | mmu-mir-494 -3.68 | mmu-mir-128-2 -4.63 | mmu-mir-216a -5.54 | mmu-mir-21 -5.58 | mmu-mir-340 (3') -7.41 | mmu-mir-338 (3') -8.11 | mmu-mir-340 (5') -22.63
10545127	Sgsm1	small G protein signaling modulator 1	NM_172718	1.5	mmu-mir-140 -2.87 | mmu-mir-9-3 -8.28 | mmu-mir-140 -8.69 | mmu-mir-218-2 -18.51
10532680	Rims4	regulating synaptic membrane exocytosis 4	NM_183023	1.5	mmu-mir-1192 21.26 | mmu-mir-127 3.23 | mmu-mir-326 1.84 | mmu-mir-495 1.3 | mmu-mir-214 1.27 | mmu-mir-96 1.14 | mmu-mir-330 1.09 | mmu-mir-137 -1.41 | mmu-mir-330 -1.59 | mmu-mir-206 -2.38 | mmu-mir-22 -3.05 | mmu-mir-138-1 -3.58 | mmu-mir-127 -3.63 | mmu-mir-384 (5') -4 | mmu-mir-455 -4.06 | mmu-mir-24-2 -4.38 | mmu-mir-149 -4.41 | mmu-mir-761 -4.5 | mmu-mir-378 -10.85 | mmu-mir-218-2 -18.51 |…
10489406	Cebpb	CCAAT/enhancer binding protein (C/EBP), beta	NM_009883	1.5	mmu-mir-191 24.59 | mmu-mir-374 11.39 | mmu-mir-374 9.06 | mmu-mir-155 -46.53
10478890	Vstm2l	V-set and transmembrane domain containing 2-like	NM_198627	1.5	mmu-mir-138-1 -3.58 | mmu-mir-370 -4.08
10478014	Tcf15	transcription factor 15	NM_009328	1.5	mmu-mir-377 2.75 | mmu-mir-377 -3.86
10477069	Ppp2r4	protein phosphatase 2A, regulatory subunit B (PR 53)	NM_138748	1.5	mmu-mir-218-2 -18.51
10471045	Vax1	ventral anterior homeobox containing gene 1	NM_009501	1.5	mmu-mir-1192 21.26 | mmu-mir-495 1.3 | mmu-mir-137 -1.41 | mmu-mir-543 -1.74 | mmu-mir-375 -2.25 | mmu-mir-543 -2.41 | mmu-mir-9-3 -8.28
10468783	Fosl1	fos-like antigen 1	NM_010235	1.5	mmu-mir-195 24.59 | mmu-mir-322 1.49 | mmu-mir-322 -1.54 | mmu-mir-22 -3.05 | mmu-mir-16-2 -3.14 | mmu-mir-497 -4.76 | mmu-mir-195 -5.62 | mmu-mir-503 -13.27
10460585	Dyrk1a	dual-specificity tyrosine-(Y)-phosphorylation regulated kinase 1a	NM_007890	1.5	mmu-mir-145 1675.06 | mmu-mir-154 809 | mmu-mir-144 82.71 | mmu-mir-1192 21.26 | mmu-mir-17 16.91 | mmu-mir-374 11.39 | mmu-mir-374 9.06 | mmu-mir-486 5.86 | mmu-mir-872 5.21 | mmu-mir-17 4.03 | mmu-mir-93 1.68 | mmu-mir-203 1.47 | mmu-mir-495 1.3 | mmu-mir-150 1.19 | mmu-mir-93 1.09 | mmu-mir-193b -1.09 | mmu-mir-211 -1.23 | mmu-mir-152 -1.48 | mmu-mir-872 -1.56 | mmu-mir-217 -1.57 | mmu-mir-300…
10437134	Slc38a2	solute carrier family 38, member 2	BC048178	1.5	mmu-mir-143 315.17 | mmu-mir-326 1.84 | mmu-mir-429 1.43 | mmu-mir-30a 1.4 | mmu-mir-30b 1.1 | mmu-mir-330 1.09 | mmu-mir-330 -1.59 | mmu-mir-206 -2.38 | mmu-mir-30b -2.48 | mmu-mir-30a -2.75 | mmu-mir-140 -2.87 | mmu-mir-140 -8.69
10431912	Rrp7a	ribosomal RNA processing 7 homolog A (S. cerevisiae)	NM_029101	1.5	mmu-mir-145 1675.06 | mmu-mir-145 -6.63
10430941	Col22a1	collagen, type XXII, alpha 1	NM_027174	1.5	mmu-mir-149 -4.41
10429234	Ror2	receptor tyrosine kinase-like orphan receptor 2	NM_013846	1.5	mmu-mir-203 1.47 | mmu-mir-429 1.43 | mmu-mir-543 -1.74 | mmu-mir-203 -2.19 | mmu-mir-543 -2.41 | mmu-mir-124-2 -3.56 | mmu-mir-124-2 -4.08
10409282	Tmem63c	transmembrane protein 63c	NM_172583	1.5	mmu-mir-140 -2.87 | mmu-mir-22 -3.05 | mmu-mir-124-2 -3.56 | mmu-mir-124-2 -4.08 | mmu-mir-140 -8.69
10397482	Cygb	cytoglobin	NM_030206	1.5	mmu-mir-489 -1.92 | mmu-mir-190 -7.94 | mmu-mir-425 -10.27
10393364	Sp6	trans-acting transcription factor 6	NM_031183	1.5	mmu-mir-338 (5') 1.47 | mmu-mir-24-2 -4.38 | mmu-mir-338 (3') -8.11
10380719	Adamts14	a disintegrin-like and metallopeptidase (reprolysin type) with thrombospondin type 1 motif, 14	NM_001081127	1.5	mmu-mir-202 (5') -1.36 | mmu-mir-670 -53.08 | mmu-mir-202 (3') -53.45 | mmu-mir-351 -174.85
10369431	Slc25a36	solute carrier family 25, member 36	NM_138756	1.49	mmu-mir-590 (3') 7244383200140.5 | mmu-mir-145 1675.06 | mmu-mir-144 82.71 | mmu-mir-17 16.91 | mmu-mir-17 4.03 | mmu-mir-93 1.68 | mmu-mir-93 1.09 | mmu-mir-25 -1.16 | mmu-mir-367 -1.85 | mmu-mir-206 -2.38 | mmu-mir-138-1 -3.58 | mmu-mir-25 -4.47 | mmu-mir-145 -6.63 | mmu-mir-9-3 -8.28 | mmu-mir-363 -14562.8 | mmu-mir-32 -253214.41
10595856	Arih2	ariadne homolog 2 (Drosophila)	NM_011790	1.49	mmu-mir-382 1105.13 | mmu-mir-429 1.43 | mmu-mir-214 1.27 | mmu-mir-761 -4.5 | mmu-mir-488 -9.38 | mmu-mir-488 -15.35 | mmu-mir-214 -24.25
10589074	Sall1	sal-like 1 (Drosophila)	NM_021390	1.49	mmu-mir-154 809 | mmu-mir-144 82.71 | mmu-mir-191 24.59 | mmu-mir-195 24.59 | mmu-mir-186 17.03 | mmu-mir-17 16.91 | mmu-mir-872 5.21 | mmu-mir-17 4.03 | mmu-mir-194-2 2.31 | mmu-mir-93 1.68 | mmu-mir-322 1.49 | mmu-mir-338 (5') 1.47 | mmu-mir-214 1.27 | mmu-mir-93 1.09 | mmu-mir-186 -1.24 | mmu-mir-322 -1.54 | mmu-mir-872 -1.56 | mmu-mir-107 -1.78 | mmu-mir-132 -1.85 | mmu-mir-16-2 -3.14 | mmu-m…
10580510	Hmx1	H6 homeobox 1	AF009367	1.49	mmu-mir-211 -1.23 | mmu-mir-204 -2.36
10521389	Fgr	Gardner-Rasheed feline sarcoma viral (Fgr) oncogene homolog	NM_010208	1.49	mmu-mir-340 (3') -7.41 | mmu-mir-340 (5') -22.63
10508772	Mall	mal, T cell differentiation protein-like	NM_145532	1.49	mmu-mir-211 -1.23 | mmu-mir-204 -2.36
10487447	Bahd1	bromo adjacent homology domain containing 1	NM_001045523	1.49	mmu-mir-186 17.03 | mmu-mir-17 16.91 | mmu-mir-200a 5.58 | mmu-mir-17 4.03 | mmu-mir-721 2.69 | mmu-mir-301b 2.5 | mmu-mir-294 2.13 | mmu-mir-294 1.73 | mmu-mir-93 1.68 | mmu-mir-203 1.47 | mmu-mir-30a 1.4 | mmu-mir-295 1.17 | mmu-mir-30b 1.1 | mmu-mir-93 1.09 | mmu-mir-186 -1.24 | mmu-mir-202 (5') -1.36 | mmu-mir-293 -1.36 | mmu-mir-31 -1.48 | mmu-mir-203 -2.19 | mmu-mir-21 -2.35 | mmu-mir-30b -…
10474851	Prr18	proline rich region 18	NR_028280	1.49	mmu-mir-145 1675.06 | mmu-mir-145 -6.63
10441657	Dnajb7	DnaJ (Hsp40) homolog, subfamily B, member 7	NM_021317	1.49	mmu-mir-150 1.19 | mmu-mir-155 -46.53
10430739	Dazap2	DAZ associated protein 2	NM_011873	1.49	mmu-mir-186 17.03 | mmu-mir-294 2.13 | mmu-mir-294 1.73 | mmu-mir-93 1.68 | mmu-mir-295 1.17 | mmu-mir-96 1.14 | mmu-mir-93 1.09 | mmu-mir-186 -1.24 | mmu-mir-132 -1.85 | mmu-mir-106a -4.44 | mmu-mir-128-2 -4.63 | mmu-mir-182 -11.47 | mmu-mir-105 -15.67 | mmu-mir-295 -20.97 | mmu-mir-670 -53.08 | mmu-mir-351 -174.85
10426921	Colq	collagen-like tail subunit (single strand of homotrimer) of asymmetric acetylcholinesterase	NM_009937	1.49	mmu-mir-145 1675.06 | mmu-mir-195 24.59 | mmu-mir-499 2.06 | mmu-mir-322 1.49 | mmu-mir-322 -1.54 | mmu-mir-132 -1.85 | mmu-mir-16-2 -3.14 | mmu-mir-497 -4.76 | mmu-mir-195 -5.62 | mmu-mir-145 -6.63
10418729	Actn1	actinin, alpha 1	NM_134156	1.49	mmu-mir-374 11.39 | mmu-mir-374 9.06 | mmu-mir-30a 1.4 | mmu-mir-30b 1.1 | mmu-mir-30b -2.48 | mmu-mir-30a -2.75 | mmu-mir-384 (5') -4 | mmu-mir-218-2 -18.51
10396862	Maml1	mastermind like 1 (Drosophila)	NM_175334	1.49	mmu-mir-17 16.91 | mmu-mir-17 4.03 | mmu-mir-721 2.69 | mmu-mir-301b 2.5 | mmu-mir-294 2.13 | mmu-mir-294 1.73 | mmu-mir-93 1.68 | mmu-mir-30a 1.4 | mmu-mir-379 1.22 | mmu-mir-295 1.17 | mmu-mir-30b 1.1 | mmu-mir-93 1.09 | mmu-mir-137 -1.41 | mmu-mir-107 -1.78 | mmu-mir-489 -1.92 | mmu-mir-30b -2.48 | mmu-mir-30a -2.75 | mmu-mir-124-2 -3.56 | mmu-mir-124-2 -4.08 | mmu-mir-106a -4.44 | mmu-mir-379…
10385591	G6pc3	glucose 6 phosphatase, catalytic, 3	NM_175935	1.49	mmu-mir-122 -1.17
10381539	Lasp1	LIM and SH3 protein 1	NM_010688	1.49	mmu-mir-143 315.17 | mmu-mir-377 2.75 | mmu-mir-203 1.47 | mmu-mir-203 -2.19 | mmu-mir-206 -2.38 | mmu-mir-377 -3.86 | mmu-mir-218-2 -18.51
10380823	Pigs	phosphatidylinositol glycan anchor biosynthesis, class S	NM_201406	1.49	mmu-mir-24-2 -4.38
10379163	Rd3	retinal degeneration 3	NM_023727	1.49	mmu-mir-491 4.14 | mmu-mir-205 2.16 | mmu-mir-491 -2.22 | mmu-mir-182 -11.47 | mmu-mir-491 -22.47
10352781	Pex19	peroxisomal biogenesis factor 19	NM_023041	1.49	mmu-mir-183 2.39 | mmu-mir-183 -2.45 | mmu-mir-24-2 -4.38
10351738	Cd276	CD276 antigen	NM_133983	1.48	mmu-mir-202 (5') -1.36 | mmu-mir-124-2 -3.56 | mmu-mir-124-2 -4.08 | mmu-mir-202 (3') -53.45
10594092	Adamts18	a disintegrin-like and metallopeptidase (reprolysin type) with thrombospondin type 1 motif, 18	NM_172466	1.48	mmu-mir-195 24.59 | mmu-mir-721 2.69 | mmu-mir-301b 2.5 | mmu-mir-294 2.13 | mmu-mir-294 1.73 | mmu-mir-93 1.68 | mmu-mir-322 1.49 | mmu-mir-338 (5') 1.47 | mmu-mir-295 1.17 | mmu-mir-96 1.14 | mmu-mir-93 1.09 | mmu-mir-152 -1.48 | mmu-mir-322 -1.54 | mmu-mir-421 -2.79 | mmu-mir-16-2 -3.14 | mmu-mir-106a -4.44 | mmu-mir-497 -4.76 | mmu-mir-195 -5.62 | mmu-mir-340 (3') -7.41 | mmu-mir-338 (3') -8.…
10581961	Pou4f2	POU domain, class 4, transcription factor 2	NM_138944	1.48	mmu-mir-214 1.27 | mmu-mir-152 -1.48 | mmu-mir-761 -4.5 | mmu-mir-214 -24.25
10579825	Leng8	leukocyte receptor cluster (LRC) member 8	NM_172736	1.48	mmu-mir-145 1675.06 | mmu-mir-200a 5.58 | mmu-mir-141 -2.81 | mmu-mir-141 -3.03 | mmu-mir-24-2 -4.38 | mmu-mir-145 -6.63 | mmu-mir-216b -45.25
10549615	Cav3	caveolin 3	NM_007617	1.48	mmu-mir-144 82.71 | mmu-mir-22 -3.05
10540533	Nkx3-2	NK3 homeobox 2	NM_007524	1.48	mmu-mir-17 16.91 | mmu-mir-17 4.03 | mmu-mir-294 2.13 | mmu-mir-221 1.96 | mmu-mir-294 1.73 | mmu-mir-93 1.68 | mmu-mir-295 1.17 | mmu-mir-93 1.09 | mmu-mir-222 -1.08 | mmu-mir-106a -4.44 | mmu-mir-128-2 -4.63 | mmu-mir-340 (3') -7.41 | mmu-mir-105 -15.67 | mmu-mir-295 -20.97 | mmu-mir-340 (5') -22.63
10529752	Yes1	Yamaguchi sarcoma viral (v-yes) oncogene homolog 1	NM_009535	1.48	mmu-mir-145 1675.06 | mmu-mir-17 16.91 | mmu-mir-17 4.03 | mmu-mir-136 3.14 | mmu-mir-205 2.16 | mmu-mir-93 1.68 | mmu-mir-96 1.14 | mmu-mir-93 1.09 | mmu-mir-300 -1.57 | mmu-mir-300 -2.1 | mmu-mir-206 -2.38 | mmu-mir-140 -2.87 | mmu-mir-300 -4.17 | mmu-mir-504 -5.06 | mmu-mir-320 -6.45 | mmu-mir-145 -6.63 | mmu-mir-340 (3') -7.41 | mmu-mir-140 -8.69 | mmu-mir-182 -11.47 | mmu-mir-218-2 -18.51 | …
10529237	Tfap2e	transcription factor AP-2, epsilon	NM_198960	1.48	mmu-mir-218-2 -18.51
10516419	Gpr63	G protein-coupled receptor 63	NM_030733	1.48	mmu-mir-195 24.59 | mmu-mir-322 1.49 | mmu-mir-322 -1.54 | mmu-mir-107 -1.78 | mmu-mir-16-2 -3.14 | mmu-mir-497 -4.76 | mmu-mir-195 -5.62
10503647	Neurl1b	neuralized homolog 1b (Drosophila)	NM_001081656	1.48	mmu-mir-382 1105.13 | mmu-mir-144 82.71 | mmu-mir-195 24.59 | mmu-mir-17 16.91 | mmu-mir-17 4.03 | mmu-mir-93 1.68 | mmu-mir-322 1.49 | mmu-mir-93 1.09 | mmu-mir-25 -1.16 | mmu-mir-322 -1.54 | mmu-mir-367 -1.85 | mmu-mir-16-2 -3.14 | mmu-mir-124-2 -3.56 | mmu-mir-124-2 -4.08 | mmu-mir-25 -4.47 | mmu-mir-128-2 -4.63 | mmu-mir-497 -4.76 | mmu-mir-195 -5.62 | mmu-mir-503 -13.27 | mmu-mir-363 -14562.…
10443007	Neurl1b	neuralized homolog 1b (Drosophila)	NM_001081656	1.48	mmu-mir-382 1105.13 | mmu-mir-144 82.71 | mmu-mir-195 24.59 | mmu-mir-17 16.91 | mmu-mir-17 4.03 | mmu-mir-93 1.68 | mmu-mir-322 1.49 | mmu-mir-93 1.09 | mmu-mir-25 -1.16 | mmu-mir-322 -1.54 | mmu-mir-367 -1.85 | mmu-mir-16-2 -3.14 | mmu-mir-124-2 -3.56 | mmu-mir-124-2 -4.08 | mmu-mir-25 -4.47 | mmu-mir-128-2 -4.63 | mmu-mir-497 -4.76 | mmu-mir-195 -5.62 | mmu-mir-503 -13.27 | mmu-mir-363 -14562.…
10443000	Kcnh3	potassium voltage-gated channel, subfamily H (eag-related), member 3	NM_010601	1.48	mmu-mir-195 24.59 | mmu-mir-322 1.49 | mmu-mir-874 1.4 | mmu-mir-322 -1.54 | mmu-mir-16-2 -3.14 | mmu-mir-497 -4.76 | mmu-mir-195 -5.62 | mmu-mir-670 -53.08 | mmu-mir-351 -174.85
10426704	Homez	homeodomain leucine zipper-encoding gene	NM_183174	1.48	mmu-mir-590 (3') 7244383200140.5 | mmu-mir-382 1105.13 | mmu-mir-670 -53.08 | mmu-mir-351 -174.85
10419867	Arhgdia	Rho GDP dissociation inhibitor (GDI) alpha	NM_133796	1.48	mmu-mir-195 24.59 | mmu-mir-322 1.49 | mmu-mir-429 1.43 | mmu-mir-150 1.19 | mmu-mir-96 1.14 | mmu-mir-322 -1.54 | mmu-mir-16-2 -3.14 | mmu-mir-124-2 -3.56 | mmu-mir-124-2 -4.08 | mmu-mir-497 -4.76 | mmu-mir-195 -5.62 | mmu-mir-9-3 -8.28 | mmu-mir-182 -11.47
10393836	Krt34	keratin 34	NM_027563	1.48	mmu-mir-539 -8.34
10390974	Senp3	SUMO/sentrin specific peptidase 3	NM_001163571	1.48	mmu-mir-410 -1.04 | mmu-mir-211 -1.23 | mmu-mir-204 -2.36
10387559	Arf1	ADP-ribosylation factor 1	NM_007476	1.48	mmu-mir-377 2.75 | mmu-mir-25 -1.16 | mmu-mir-367 -1.85 | mmu-mir-377 -3.86 | mmu-mir-25 -4.47 | mmu-mir-153 -8.22 | mmu-mir-363 -14562.8 | mmu-mir-32 -253214.41
10386370	Wnk4	WNK lysine deficient protein kinase 4	NM_175638	1.48	mmu-mir-140 -2.87 | mmu-mir-140 -8.69
10381311	Fam117a	family with sequence similarity 117, member A	NM_172543	1.48	mmu-mir-143 315.17 | mmu-mir-17 16.91 | mmu-mir-17 4.03 | mmu-mir-294 2.13 | mmu-mir-294 1.73 | mmu-mir-93 1.68 | mmu-mir-295 1.17 | mmu-mir-93 1.09 | mmu-mir-300 -1.57 | mmu-mir-543 -1.74 | mmu-mir-300 -2.1 | mmu-mir-543 -2.41 | mmu-mir-22 -3.05 | mmu-mir-124-2 -3.56 | mmu-mir-124-2 -4.08 | mmu-mir-300 -4.17 | mmu-mir-106a -4.44 | mmu-mir-9-3 -8.28 | mmu-mir-105 -15.67 | mmu-mir-295 -20.97 | mmu…
10380514	Elf3	E74-like factor 3	NM_001163131	1.48	mmu-mir-124-2 -3.56 | mmu-mir-124-2 -4.08
10358027	Nxph4	neurexophilin 4	NM_183297	1.47	mmu-mir-375 -2.25 | mmu-mir-124-2 -4.08
10551393	Akt2	thymoma viral proto-oncogene 2	NM_007434	1.47	mmu-mir-194-2 2.31 | mmu-mir-203 1.47 | mmu-mir-429 1.43 | mmu-mir-137 -1.41 | mmu-mir-203 -2.19 | mmu-mir-124-2 -3.56 | mmu-mir-124-2 -4.08
10550527	Irf2bp1	interferon regulatory factor 2 binding protein 1	NM_178757	1.47	mmu-mir-34a -1.09 | mmu-mir-34a -2.6 | mmu-mir-34c -2.69 | mmu-mir-340 (3') -7.41 | mmu-mir-340 (5') -22.63 | mmu-mir-34c -41.64
10535017	Gal3st4	galactose-3-O-sulfotransferase 4	NM_001033416	1.47	mmu-mir-539 -8.34
10532594	Myo18b	myosin XVIIIb	NM_028901	1.47	mmu-mir-149 -4.41
10509030	Runx3	runt related transcription factor 3	NM_019732	1.47	mmu-mir-382 1105.13 | mmu-mir-1192 21.26 | mmu-mir-721 2.69 | mmu-mir-301b 2.5 | mmu-mir-194-2 2.31 | mmu-mir-205 2.16 | mmu-mir-326 1.84 | mmu-mir-495 1.3 | mmu-mir-330 1.09 | mmu-mir-330 -1.59 | mmu-mir-218-2 -18.51
10488617	Nrsn2	neurensin 2	NM_001009948	1.47	mmu-mir-488 -9.38 | mmu-mir-488 -15.35
10483561	Gorasp2	golgi reassembly stacking protein 2	NM_027352	1.47	mmu-mir-195 24.59 | mmu-mir-322 1.49 | mmu-mir-137 -1.41 | mmu-mir-322 -1.54 | mmu-mir-300 -1.57 | mmu-mir-300 -2.1 | mmu-mir-16-2 -3.14 | mmu-mir-300 -4.17 | mmu-mir-497 -4.76 | mmu-mir-195 -5.62 | mmu-mir-381 -58.49
10465881	Best1	bestrophin 1	NM_011913	1.47	mmu-mir-152 -1.48
10445826	Mocs1	molybdenum cofactor synthesis 1	NM_020042	1.47	mmu-mir-195 24.59 | mmu-mir-322 1.49 | mmu-mir-429 1.43 | mmu-mir-322 -1.54 | mmu-mir-16-2 -3.14 | mmu-mir-124-2 -3.56 | mmu-mir-138-1 -3.58 | mmu-mir-124-2 -4.08 | mmu-mir-370 -4.08 | mmu-mir-24-2 -4.38 | mmu-mir-497 -4.76 | mmu-mir-195 -5.62 | mmu-mir-378 -10.85 | mmu-mir-218-2 -18.51
10445422	Slc35b2	solute carrier family 35, member B2	NM_028662	1.47	mmu-mir-124-2 -3.56 | mmu-mir-124-2 -4.08
10434802	Lpp	LIM domain containing preferred translocation partner in lipoma	BC005613	1.47	mmu-mir-195 24.59 | mmu-mir-200a 5.58 | mmu-mir-431 3.58 | mmu-mir-326 1.84 | mmu-mir-542 (5') 1.62 | mmu-mir-322 1.49 | mmu-mir-203 1.47 | mmu-mir-30a 1.4 | mmu-mir-96 1.14 | mmu-mir-30b 1.1 | mmu-mir-330 1.09 | mmu-mir-25 -1.16 | mmu-mir-202 (5') -1.36 | mmu-mir-293 -1.36 | mmu-mir-137 -1.41 | mmu-mir-31 -1.48 | mmu-mir-322 -1.54 | mmu-mir-330 -1.59 | mmu-mir-367 -1.85 | mmu-mir-203 -2.19 | mmu…
10432886	Krt4	keratin 4	NM_008475	1.47	mmu-mir-24-2 -4.38
10425158	Pdxp	pyridoxal (pyridoxine, vitamin B6) phosphatase	NM_020271	1.47	mmu-mir-200a 5.58 | mmu-mir-141 -2.81 | mmu-mir-141 -3.03
10386460	Pemt	phosphatidylethanolamine N-methyltransferase	NM_008819	1.47	mmu-mir-124-2 -3.56 | mmu-mir-124-2 -4.08
10385832	Il4	interleukin 4	NM_021283	1.47	mmu-mir-410 -1.04 | mmu-mir-340 (3') -7.41 | mmu-mir-340 (5') -22.63
10352936	Sox17	SRY-box containing gene 17	NM_011441	1.47	mmu-mir-200a 5.58 | mmu-mir-194-2 2.31 | mmu-mir-141 -2.81 | mmu-mir-141 -3.03
10606912	Mcart6	mitochondrial carrier triple repeat 6	ENSMUST00000113070	1.46	mmu-mir-202 (5') -1.36 | mmu-mir-300 -1.57 | mmu-mir-300 -2.1 | mmu-mir-300 -4.17 | mmu-mir-670 -53.08 | mmu-mir-202 (3') -53.45 | mmu-mir-381 -58.49 | mmu-mir-351 -174.85
10569198	Cd151	CD151 antigen	NM_009842	1.46	mmu-mir-124-2 -3.56 | mmu-mir-124-2 -4.08 | mmu-mir-9-3 -8.28
10567879	Atp2a1	ATPase, Ca++ transporting, cardiac muscle, fast twitch 1	NM_007504	1.46	mmu-mir-542 (5') 1.62 | mmu-mir-542 (3') -6.59
10567576	Mettl9	methyltransferase like 9	NM_021554	1.46	mmu-mir-137 -1.41
10565819	Slco2b1	solute carrier organic anion transporter family, member 2b1	NM_175316	1.46	mmu-mir-24-2 -4.38 | mmu-mir-224 -29.65
10559513	Cab39	calcium binding protein 39	NM_133781	1.46	mmu-mir-590 (3') 7244383200140.5 | mmu-mir-382 1105.13 | mmu-mir-653 25.63 | mmu-mir-195 24.59 | mmu-mir-322 1.49 | mmu-mir-203 1.47 | mmu-mir-429 1.43 | mmu-mir-451 1.23 | mmu-mir-322 -1.54 | mmu-mir-300 -1.57 | mmu-mir-543 -1.74 | mmu-mir-107 -1.78 | mmu-mir-489 -1.92 | mmu-mir-300 -2.1 | mmu-mir-653 -2.14 | mmu-mir-203 -2.19 | mmu-mir-543 -2.41 | mmu-mir-16-2 -3.14 | mmu-mir-300 -4.17 | mmu-mi…
10547396	Wnt5b	wingless-related MMTV integration site 5B	NM_009525	1.46	mmu-mir-143 315.17 | mmu-mir-374 11.39 | mmu-mir-374 9.06 | mmu-mir-410 -1.04
10543058	Dlx5	distal-less homeobox 5	NM_010056	1.46	mmu-mir-590 (3') 7244383200140.5 | mmu-mir-203 1.47 | mmu-mir-203 -2.19 | mmu-mir-124-2 -3.56 | mmu-mir-124-2 -4.08
10532576	Myo18b	myosin XVIIIb	NM_028901	1.46	mmu-mir-149 -4.41
10517521	Epha8	Eph receptor A8	NM_007939	1.46	mmu-mir-33 17.03 | mmu-mir-374 11.39 | mmu-mir-374 9.06 | mmu-mir-33 2.69 | mmu-mir-25 -1.16 | mmu-mir-137 -1.41 | mmu-mir-152 -1.48 | mmu-mir-367 -1.85 | mmu-mir-138-1 -3.58 | mmu-mir-24-2 -4.38 | mmu-mir-25 -4.47 | mmu-mir-218-2 -18.51 | mmu-mir-363 -14562.8 | mmu-mir-32 -253214.41
10510910	Prdm16	PR domain containing 16	AB078338	1.46	mmu-mir-328 189812531.25 | mmu-mir-144 82.71 | mmu-mir-1192 21.26 | mmu-mir-329 4.86 | mmu-mir-136 3.14 | mmu-mir-377 2.75 | mmu-mir-194-2 2.31 | mmu-mir-205 2.16 | mmu-mir-294 2.13 | mmu-mir-294 1.73 | mmu-mir-93 1.68 | mmu-mir-429 1.43 | mmu-mir-495 1.3 | mmu-mir-295 1.17 | mmu-mir-96 1.14 | mmu-mir-93 1.09 | mmu-mir-25 -1.16 | mmu-mir-137 -1.41 | mmu-mir-367 -1.85 | mmu-mir-206 -2.38 | mmu-mir…
10489422	Kcns1	K+ voltage-gated channel, subfamily S, 1	NM_008435	1.46	mmu-mir-203 1.47 | mmu-mir-203 -2.19
10472989	Hoxd1	homeobox D1	NM_010467	1.46	mmu-mir-195 24.59 | mmu-mir-497 -4.76 | mmu-mir-195 -5.62 | mmu-mir-503 -13.27
10462918	Tmem20	transmembrane protein 20	NM_175507	1.46	mmu-mir-195 24.59 | mmu-mir-322 1.49 | mmu-mir-96 1.14 | mmu-mir-322 -1.54 | mmu-mir-107 -1.78 | mmu-mir-16-2 -3.14 | mmu-mir-124-2 -3.56 | mmu-mir-124-2 -4.08 | mmu-mir-497 -4.76 | mmu-mir-195 -5.62 | mmu-mir-539 -8.34 | mmu-mir-182 -11.47
10456974	Arf1	ADP-ribosylation factor 1	NM_001130408	1.46	mmu-mir-377 2.75 | mmu-mir-25 -1.16 | mmu-mir-367 -1.85 | mmu-mir-377 -3.86 | mmu-mir-25 -4.47 | mmu-mir-153 -8.22 | mmu-mir-363 -14562.8 | mmu-mir-32 -253214.41
10444431	Prrt1	proline-rich transmembrane protein 1	NM_030890	1.46	mmu-mir-377 2.75 | mmu-mir-377 -3.86
10439675	Tmprss7	transmembrane serine protease 7	NM_172455	1.46	mmu-mir-128-2 -4.63
10433776	Snai2	snail homolog 2 (Drosophila)	NM_011415	1.46	mmu-mir-203 1.47 | mmu-mir-203 -2.19 | mmu-mir-206 -2.38 | mmu-mir-124-2 -3.56 | mmu-mir-124-2 -4.08
10406017	Irx4	Iroquois related homeobox 4 (Drosophila)	NM_018885	1.46	mmu-mir-30a 1.4 | mmu-mir-30b 1.1 | mmu-mir-30b -2.48 | mmu-mir-30a -2.75
10370242	Pcbp3	poly(rC) binding protein 3	NM_021568	1.46	mmu-mir-186 17.03 | mmu-mir-294 2.13 | mmu-mir-294 1.73 | mmu-mir-93 1.68 | mmu-mir-295 1.17 | mmu-mir-93 1.09 | mmu-mir-186 -1.24 | mmu-mir-106a -4.44 | mmu-mir-105 -15.67 | mmu-mir-295 -20.97
10370013	Gstt2	glutathione S-transferase, theta 2	NM_010361	1.46	mmu-mir-137 -1.41
10607113	Rgs3	regulator of G-protein signaling 3	NM_134257	1.45	mmu-mir-145 1675.06 | mmu-mir-25 -1.16 | mmu-mir-126 (5') -1.79 | mmu-mir-367 -1.85 | mmu-mir-370 -4.08 | mmu-mir-25 -4.47 | mmu-mir-126 (3') -4.69 | mmu-mir-145 -6.63 | mmu-mir-363 -14562.8 | mmu-mir-32 -253214.41
10592763	Nlrx1	NLR family member X1	NM_178420	1.45	mmu-mir-195 24.59 | mmu-mir-322 1.49 | mmu-mir-322 -1.54 | mmu-mir-16-2 -3.14 | mmu-mir-497 -4.76 | mmu-mir-195 -5.62
10586491	Dapk2	death-associated protein kinase 2	NM_010019	1.45	mmu-mir-17 16.91 | mmu-mir-17 4.03 | mmu-mir-93 1.68 | mmu-mir-93 1.09 | mmu-mir-22 -3.05 | mmu-mir-128-2 -4.63
10574246	Gpr114	G protein-coupled receptor 114	NM_001145972	1.45	mmu-mir-124-2 -3.56 | mmu-mir-124-2 -4.08 | mmu-mir-149 -4.41
10568040	Ppp4c	protein phosphatase 4, catalytic subunit	NM_019674	1.45	mmu-mir-128-2 -4.63
10525030	Tbx5	T-box 5	NM_011537	1.45	mmu-mir-329 4.86 | mmu-mir-429 1.43 | mmu-mir-410 -1.04 | mmu-mir-340 (3') -7.41 | mmu-mir-340 (5') -22.63
10502961	Lhx8	LIM homeobox protein 8	NM_010713	1.45	mmu-mir-17 16.91 | mmu-mir-17 4.03 | mmu-mir-431 3.58 | mmu-mir-294 2.13 | mmu-mir-294 1.73 | mmu-mir-93 1.68 | mmu-mir-30a 1.4 | mmu-mir-295 1.17 | mmu-mir-30b 1.1 | mmu-mir-93 1.09 | mmu-mir-30b -2.48 | mmu-mir-30a -2.75 | mmu-mir-106a -4.44 | mmu-mir-431 -8.34 | mmu-mir-105 -15.67 | mmu-mir-295 -20.97
10500938	Wnt2b	wingless related MMTV integration site 2b	NM_009520	1.45	mmu-mir-721 2.69 | mmu-mir-301b 2.5 | mmu-mir-218-2 -18.51
10493189	Mef2d	myocyte enhancer factor 2D	ENSMUST00000001455	1.45	mmu-mir-144 82.71 | mmu-mir-1192 21.26 | mmu-mir-374 11.39 | mmu-mir-374 9.06 | mmu-mir-30a 1.4 | mmu-mir-495 1.3 | mmu-mir-96 1.14 | mmu-mir-30b 1.1 | mmu-mir-25 -1.16 | mmu-mir-122 -1.17 | mmu-mir-107 -1.78 | mmu-mir-367 -1.85 | mmu-mir-30b -2.48 | mmu-mir-30a -2.75 | mmu-mir-421 -2.79 | mmu-mir-149 -4.41 | mmu-mir-25 -4.47 | mmu-mir-216a -5.54 | mmu-mir-182 -11.47 | mmu-mir-670 -53.08 | mmu-mi…
10474972	Chac1	ChaC, cation transport regulator 1	NM_026929	1.45	mmu-mir-195 24.59 | mmu-mir-322 1.49 | mmu-mir-322 -1.54 | mmu-mir-16-2 -3.14 | mmu-mir-497 -4.76 | mmu-mir-195 -5.62
10416082	Trim35	tripartite motif-containing 35	NM_029979	1.45	mmu-mir-195 24.59 | mmu-mir-322 1.49 | mmu-mir-322 -1.54 | mmu-mir-16-2 -3.14 | mmu-mir-497 -4.76 | mmu-mir-195 -5.62
10408684	Tmed10	transmembrane emp24-like trafficking protein 10 (yeast)	NM_026775	1.45	mmu-mir-194-2 2.31 | mmu-mir-214 1.27 | mmu-mir-31 -1.48 | mmu-mir-124-2 -3.56 | mmu-mir-124-2 -4.08 | mmu-mir-761 -4.5 | mmu-mir-31 -5.86 | mmu-mir-214 -24.25
10393580	Cant1	calcium activated nucleotidase 1	NM_029502	1.45	mmu-mir-34a -1.09 | mmu-mir-34a -2.6 | mmu-mir-34c -2.69 | mmu-mir-34c -41.64
10385837	Il13	interleukin 13	NM_008355	1.45	mmu-mir-429 1.43 | mmu-mir-202 (5') -1.36 | mmu-mir-202 (3') -53.45
10383434	Notum	notum pectinacetylesterase homolog (Drosophila)	NM_175263	1.45	mmu-mir-149 -4.41 | mmu-mir-340 (3') -7.41 | mmu-mir-340 (5') -22.63 | mmu-mir-224 -29.65
10377593	Zbtb4	zinc finger and BTB domain containing 4	NM_029348	1.45	mmu-mir-17 16.91 | mmu-mir-17 4.03 | mmu-mir-721 2.69 | mmu-mir-301b 2.5 | mmu-mir-93 1.68 | mmu-mir-93 1.09 | mmu-mir-137 -1.41 | mmu-mir-543 -1.74 | mmu-mir-206 -2.38 | mmu-mir-543 -2.41 | mmu-mir-592 -3.56
10367440	Itga7	integrin alpha 7	NM_008398	1.45	mmu-mir-124-2 -3.56 | mmu-mir-124-2 -4.08 | mmu-mir-670 -53.08 | mmu-mir-351 -174.85
10365132	Nfic	nuclear factor I/C	NM_008688	1.45	mmu-mir-195 24.59 | mmu-mir-322 1.49 | mmu-mir-322 -1.54 | mmu-mir-16-2 -3.14 | mmu-mir-497 -4.76 | mmu-mir-195 -5.62
10363161	Tmem229b	transmembrane protein 229B	NM_178745	1.45	mmu-mir-503 -13.27 | mmu-mir-670 -53.08
10360105	Usp21	ubiquitin specific peptidase 21	NM_013919	1.45	mmu-mir-202 (5') -1.36 | mmu-mir-202 (3') -53.45
10606654	Xkrx	X Kell blood group precursor related X linked	NM_183319	1.44	mmu-mir-320 -6.45
10595979	Mras	muscle and microspikes RAS	NM_008624	1.44	mmu-mir-195 24.59 | mmu-mir-322 1.49 | mmu-mir-96 1.14 | mmu-mir-34a -1.09 | mmu-mir-152 -1.48 | mmu-mir-322 -1.54 | mmu-mir-34a -2.6 | mmu-mir-34c -2.69 | mmu-mir-16-2 -3.14 | mmu-mir-497 -4.76 | mmu-mir-195 -5.62 | mmu-mir-182 -11.47 | mmu-mir-34c -41.64
10587653	Snx14	sorting nexin 14	NM_172926	1.44	mmu-mir-300 -1.57 | mmu-mir-300 -2.1 | mmu-mir-300 -4.17
10572097	Sh2d4a	SH2 domain containing 4A	NM_028182	1.44	mmu-mir-377 2.75 | mmu-mir-205 2.16 | mmu-mir-338 (5') 1.47 | mmu-mir-377 -3.86 | mmu-mir-338 (3') -8.11
10566529	Tpp1	tripeptidyl peptidase I	NM_009906	1.44	mmu-mir-721 2.69 | mmu-mir-301b 2.5 | mmu-mir-214 1.27 | mmu-mir-202 (5') -1.36 | mmu-mir-152 -1.48 | mmu-mir-149 -4.41 | mmu-mir-761 -4.5 | mmu-mir-214 -24.25 | mmu-mir-202 (3') -53.45
10535231	Ttyh3	tweety homolog 3 (Drosophila)	NM_175274	1.44	mmu-mir-143 315.17 | mmu-mir-721 2.69 | mmu-mir-301b 2.5 | mmu-mir-96 1.14 | mmu-mir-140 -2.87 | mmu-mir-22 -3.05 | mmu-mir-153 -8.22 | mmu-mir-140 -8.69 | mmu-mir-182 -11.47 | mmu-mir-218-2 -18.51
10516950	Xkr8	X Kell blood group precursor related family member 8 homolog	NM_201368	1.44	mmu-mir-429 1.43 | mmu-mir-202 (5') -1.36 | mmu-mir-202 (3') -53.45
10506883	Rab3b	RAB3B, member RAS oncogene family	NM_023537	1.44	mmu-mir-194-2 2.31 | mmu-mir-205 2.16 | mmu-mir-25 -1.16 | mmu-mir-367 -1.85 | mmu-mir-206 -2.38 | mmu-mir-149 -4.41 | mmu-mir-25 -4.47 | mmu-mir-363 -14562.8 | mmu-mir-32 -253214.41
10474081	Alx4	aristaless-like homeobox 4	NM_007442	1.44	mmu-mir-17 16.91 | mmu-mir-17 4.03 | mmu-mir-294 2.13 | mmu-mir-294 1.73 | mmu-mir-93 1.68 | mmu-mir-295 1.17 | mmu-mir-93 1.09 | mmu-mir-21 -2.35 | mmu-mir-106a -4.44 | mmu-mir-21 -5.58 | mmu-mir-105 -15.67 | mmu-mir-295 -20.97
10470948	Slc39a1	solute carrier family 39 (zinc transporter), member 1	NM_013901	1.44	mmu-mir-223 1.28 | mmu-mir-96 1.14 | mmu-mir-494 -3.68 | mmu-mir-9-3 -8.28 | mmu-mir-182 -11.47 | mmu-mir-218-2 -18.51
10467599	Slit1	slit homolog 1 (Drosophila)	NM_015748	1.44	mmu-mir-1192 21.26 | mmu-mir-874 1.4 | mmu-mir-495 1.3 | mmu-mir-214 1.27 | mmu-mir-421 -2.79 | mmu-mir-124-2 -3.56 | mmu-mir-124-2 -4.08 | mmu-mir-761 -4.5 | mmu-mir-214 -24.25
10427814	Golph3	golgi phosphoprotein 3	NM_025673	1.44	mmu-mir-206 -2.38 | mmu-mir-9-3 -8.28
10426157	Trabd	TraB domain containing	NM_026485	1.44	mmu-mir-124-2 -3.56 | mmu-mir-124-2 -4.08 | mmu-mir-128-2 -4.63
10416689	Olfm4	olfactomedin 4	NM_001030294	1.44	mmu-mir-186 17.03 | mmu-mir-186 -1.24
10416494	Cog3	component of oligomeric golgi complex 3	NM_177381	1.44	mmu-mir-30a 1.4 | mmu-mir-96 1.14 | mmu-mir-30b 1.1 | mmu-mir-25 -1.16 | mmu-mir-367 -1.85 | mmu-mir-30b -2.48 | mmu-mir-30a -2.75 | mmu-mir-25 -4.47 | mmu-mir-340 (3') -7.41 | mmu-mir-9-3 -8.28 | mmu-mir-182 -11.47 | mmu-mir-340 (5') -22.63 | mmu-mir-363 -14562.8 | mmu-mir-32 -253214.41
10404404	Foxf2	forkhead box F2	NM_010225	1.44	mmu-mir-496 4.35 | mmu-mir-721 2.69 | mmu-mir-301b 2.5 | mmu-mir-294 2.13 | mmu-mir-294 1.73 | mmu-mir-93 1.68 | mmu-mir-429 1.43 | mmu-mir-379 1.22 | mmu-mir-295 1.17 | mmu-mir-96 1.14 | mmu-mir-93 1.09 | mmu-mir-300 -1.57 | mmu-mir-300 -2.1 | mmu-mir-300 -4.17 | mmu-mir-106a -4.44 | mmu-mir-379 -4.56 | mmu-mir-182 -11.47 | mmu-mir-105 -15.67 | mmu-mir-295 -20.97 | mmu-mir-381 -58.49
10391798	Gfap	glial fibrillary acidic protein	NM_010277	1.44	mmu-mir-294 2.13 | mmu-mir-326 1.84 | mmu-mir-294 1.73 | mmu-mir-93 1.68 | mmu-mir-295 1.17 | mmu-mir-330 1.09 | mmu-mir-93 1.09 | mmu-mir-330 -1.59 | mmu-mir-106a -4.44 | mmu-mir-105 -15.67 | mmu-mir-295 -20.97
10391273	Hcrt	hypocretin	NM_010410	1.44	mmu-mir-137 -1.41
10391221	Kat2a	K(lysine) acetyltransferase 2A	NM_020004	1.44	mmu-mir-365-2 -4.44 | mmu-mir-155 -46.53
10383196	Rnf213	ring finger protein 213	ENSMUST00000131035	1.44	mmu-mir-34a -1.09 | mmu-mir-206 -2.38 | mmu-mir-34a -2.6 | mmu-mir-34c -2.69 | mmu-mir-34c -41.64
10380859	Cdk12	cyclin-dependent kinase 12	BC057057	1.44	mmu-mir-322 1.49 | mmu-mir-293 -1.36 | mmu-mir-322 -1.54 | mmu-mir-16-2 -3.14 | mmu-mir-370 -4.08
10364072	Ggt5	gamma-glutamyltransferase 5	NM_011820	1.44	mmu-mir-326 1.84 | mmu-mir-330 1.09 | mmu-mir-330 -1.59
10358513	Hmcn1	hemicentin 1	NM_001024720	1.44	mmu-mir-206 -2.38
10596533	Tex264	testis expressed gene 264	NM_011573	1.43	mmu-mir-138-1 -3.58 | mmu-mir-494 -3.68
10591947	Acad8	acyl-Coenzyme A dehydrogenase family, member 8	NM_025862	1.43	mmu-mir-433 6.73 | mmu-mir-433 -1.21
10579262	Crtc1	CREB regulated transcription coactivator 1	NM_001004062	1.43	mmu-mir-145 1675.06 | mmu-mir-144 82.71 | mmu-mir-34a -1.09 | mmu-mir-132 -1.85 | mmu-mir-34a -2.6 | mmu-mir-34c -2.69 | mmu-mir-128-2 -4.63 | mmu-mir-145 -6.63 | mmu-mir-153 -8.22 | mmu-mir-182 -11.47 | mmu-mir-34c -41.64 | mmu-mir-670 -53.08 | mmu-mir-351 -174.85
10560644	Pvrl2	poliovirus receptor-related 2	NM_008990	1.43	mmu-mir-150 1.19 | mmu-mir-124-2 -3.56 | mmu-mir-124-2 -4.08 | mmu-mir-24-2 -4.38 | mmu-mir-224 -29.65
10547916	Ptms	parathymosin	NM_026988	1.43	mmu-mir-34a -1.09 | mmu-mir-300 -1.57 | mmu-mir-300 -2.1 | mmu-mir-34a -2.6 | mmu-mir-34c -2.69 | mmu-mir-300 -4.17 | mmu-mir-34c -41.64 | mmu-mir-381 -58.49
10527965	Cldn12	claudin 12	NM_022890	1.43	mmu-mir-195 24.59 | mmu-mir-322 1.49 | mmu-mir-202 (5') -1.36 | mmu-mir-322 -1.54 | mmu-mir-16-2 -3.14 | mmu-mir-138-1 -3.58 | mmu-mir-497 -4.76 | mmu-mir-195 -5.62 | mmu-mir-503 -13.27 | mmu-mir-202 (3') -53.45
10522051	Klf3	Kruppel-like factor 3 (basic)	NM_008453	1.43	mmu-mir-144 82.71 | mmu-mir-17 16.91 | mmu-mir-374 11.39 | mmu-mir-374 9.06 | mmu-mir-200a 5.58 | mmu-mir-17 4.03 | mmu-mir-721 2.69 | mmu-mir-301b 2.5 | mmu-mir-205 2.16 | mmu-mir-294 2.13 | mmu-mir-221 1.96 | mmu-mir-326 1.84 | mmu-mir-294 1.73 | mmu-mir-93 1.68 | mmu-mir-429 1.43 | mmu-mir-295 1.17 | mmu-mir-96 1.14 | mmu-mir-330 1.09 | mmu-mir-93 1.09 | mmu-mir-410 -1.04 | mmu-mir-222 -1.08 |…
10501218	Gstm3	glutathione S-transferase, mu 3	NM_010359	1.43	mmu-mir-145 1675.06 | mmu-mir-145 -6.63
10477103	Nrsn2	neurensin 2	NM_001009948	1.43	mmu-mir-488 -9.38 | mmu-mir-488 -15.35
10475456	Duox1	dual oxidase 1	NM_001099297	1.43	mmu-mir-338 (5') 1.47 | mmu-mir-338 (3') -8.11
10463185	Ubtd1	ubiquitin domain containing 1	NM_145500	1.43	mmu-mir-218-2 -18.51 | mmu-mir-670 -53.08 | mmu-mir-351 -174.85
10456745	Smad7	SMAD family member 7	NM_001042660	1.43	mmu-mir-195 24.59 | mmu-mir-33 17.03 | mmu-mir-17 16.91 | mmu-mir-17 4.03 | mmu-mir-33 2.69 | mmu-mir-93 1.68 | mmu-mir-322 1.49 | mmu-mir-96 1.14 | mmu-mir-93 1.09 | mmu-mir-410 -1.04 | mmu-mir-25 -1.16 | mmu-mir-293 -1.36 | mmu-mir-322 -1.54 | mmu-mir-543 -1.74 | mmu-mir-367 -1.85 | mmu-mir-21 -2.35 | mmu-mir-543 -2.41 | mmu-mir-16-2 -3.14 | mmu-mir-25 -4.47 | mmu-mir-497 -4.76 | mmu-mir-216a -…
10451721	Dazl	deleted in azoospermia-like	NM_010021	1.43	mmu-mir-590 (3') 7244383200140.5 | mmu-mir-488 -9.38 | mmu-mir-488 -15.35
10444883	Cdsn	corneodesmosin	NM_001008424	1.43	mmu-mir-96 1.14 | mmu-mir-182 -11.47
10439612	Boc	biregional cell adhesion molecule-related/down-regulated by oncogenes (Cdon) binding protein	NM_172506	1.43	mmu-mir-410 -1.04 | mmu-mir-155 -46.53
10429621	Mafa	v-maf musculoaponeurotic fibrosarcoma oncogene family, protein A (avian)	NM_194350	1.43	mmu-mir-195 24.59 | mmu-mir-322 1.49 | mmu-mir-322 -1.54 | mmu-mir-16-2 -3.14 | mmu-mir-149 -4.41 | mmu-mir-497 -4.76 | mmu-mir-195 -5.62 | mmu-mir-153 -8.22 | mmu-mir-539 -8.34 | mmu-mir-503 -13.27
10405432	Rgs14	regulator of G-protein signaling 14	NM_016758	1.43	mmu-mir-22 -3.05
10389127	Unc45b	unc-45 homolog B (C. elegans)	NM_178680	1.43	mmu-mir-329 4.86 | mmu-mir-377 2.75 | mmu-mir-377 -3.86 | mmu-mir-384 (5') -4
10386455	Rasd1	RAS, dexamethasone-induced 1	NM_009026	1.43	mmu-mir-17 16.91 | mmu-mir-17 4.03 | mmu-mir-377 2.75 | mmu-mir-721 2.69 | mmu-mir-301b 2.5 | mmu-mir-93 1.68 | mmu-mir-30a 1.4 | mmu-mir-30b 1.1 | mmu-mir-93 1.09 | mmu-mir-375 -2.25 | mmu-mir-30b -2.48 | mmu-mir-30a -2.75 | mmu-mir-377 -3.86 | mmu-mir-365-2 -4.44
10373372	Coq10a	coenzyme Q10 homolog A (yeast)	NM_001081040	1.43	mmu-mir-377 2.75 | mmu-mir-377 -3.86 | mmu-mir-340 (3') -7.41 | mmu-mir-340 (5') -22.63
10349904	Golt1a	golgi transport 1 homolog A (S. cerevisiae)	NM_026680	1.43	mmu-mir-378 -10.85
10604175	Fam70a	family with sequence similarity 70, member A	NM_172930	1.42	mmu-mir-376c 98.36 | mmu-mir-195 24.59 | mmu-mir-205 2.16 | mmu-mir-322 1.49 | mmu-mir-338 (5') 1.47 | mmu-mir-376c 1.13 | mmu-mir-34a -1.09 | mmu-mir-322 -1.54 | mmu-mir-34a -2.6 | mmu-mir-34c -2.69 | mmu-mir-16-2 -3.14 | mmu-mir-494 -3.68 | mmu-mir-497 -4.76 | mmu-mir-216a -5.54 | mmu-mir-195 -5.62 | mmu-mir-338 (3') -8.11 | mmu-mir-34c -41.64
10600755	Arx	aristaless related homeobox	NM_007492	1.42	mmu-mir-186 17.03 | mmu-mir-496 4.35 | mmu-mir-721 2.69 | mmu-mir-301b 2.5 | mmu-mir-294 2.13 | mmu-mir-294 1.73 | mmu-mir-93 1.68 | mmu-mir-295 1.17 | mmu-mir-93 1.09 | mmu-mir-211 -1.23 | mmu-mir-186 -1.24 | mmu-mir-300 -1.57 | mmu-mir-543 -1.74 | mmu-mir-132 -1.85 | mmu-mir-300 -2.1 | mmu-mir-204 -2.36 | mmu-mir-543 -2.41 | mmu-mir-421 -2.79 | mmu-mir-300 -4.17 | mmu-mir-106a -4.44 | mmu-mir-1…
10579976	Elmod2	ELMO/CED-12 domain containing 2	NM_178736	1.42	mmu-mir-203 1.47 | mmu-mir-30a 1.4 | mmu-mir-379 1.22 | mmu-mir-30b 1.1 | mmu-mir-137 -1.41 | mmu-mir-203 -2.19 | mmu-mir-30b -2.48 | mmu-mir-30a -2.75 | mmu-mir-379 -4.56 | mmu-mir-9-3 -8.28
10574153	Nlrc5	NLR family, CARD domain containing 5	NM_001033207	1.42	mmu-mir-370 -4.08
10547795	Atn1	atrophin 1	NM_007881	1.42	mmu-mir-410 -1.04 | mmu-mir-299 -2.07 | mmu-mir-299 -6.63
10521498	Crmp1	collapsin response mediator protein 1	NM_007765	1.42	mmu-mir-329 4.86 | mmu-mir-153 -8.22
10520388	Rbm33	RNA binding motif protein 33	NM_028234	1.42	mmu-mir-1192 21.26 | mmu-mir-200a 5.58 | mmu-mir-329 4.86 | mmu-mir-136 3.14 | mmu-mir-721 2.69 | mmu-mir-882 2.51 | mmu-mir-301b 2.5 | mmu-mir-294 2.13 | mmu-mir-294 1.73 | mmu-mir-93 1.68 | mmu-mir-495 1.3 | mmu-mir-295 1.17 | mmu-mir-93 1.09 | mmu-mir-141 -2.81 | mmu-mir-141 -3.03 | mmu-mir-124-2 -3.56 | mmu-mir-124-2 -4.08 | mmu-mir-185 -4.35 | mmu-mir-106a -4.44 | mmu-mir-105 -15.67 | mmu-mi…
10512930	Ppp3r2	protein phosphatase 3, regulatory subunit B, alpha isoform (calcineurin B, type II)	NM_001004025	1.42	mmu-mir-200a 5.58 | mmu-mir-141 -2.81 | mmu-mir-141 -3.03
10501282	Cyb561d1	cytochrome b-561 domain containing 1	NM_001081320	1.42	mmu-mir-17 16.91 | mmu-mir-17 4.03 | mmu-mir-294 2.13 | mmu-mir-294 1.73 | mmu-mir-93 1.68 | mmu-mir-150 1.19 | mmu-mir-295 1.17 | mmu-mir-96 1.14 | mmu-mir-93 1.09 | mmu-mir-24-2 -4.38 | mmu-mir-149 -4.41 | mmu-mir-106a -4.44 | mmu-mir-190 -7.94 | mmu-mir-488 -9.38 | mmu-mir-488 -15.35 | mmu-mir-105 -15.67 | mmu-mir-295 -20.97 | mmu-mir-155 -46.53
10493076	Sh2d2a	SH2 domain protein 2A	NM_021309	1.42	mmu-mir-1192 21.26 | mmu-mir-495 1.3 | mmu-mir-24-2 -4.38
10489705	Slc13a3	solute carrier family 13 (sodium-dependent dicarboxylate transporter), member 3	NM_054055	1.42	mmu-mir-195 24.59 | mmu-mir-186 17.03 | mmu-mir-322 1.49 | mmu-mir-186 -1.24 | mmu-mir-322 -1.54 | mmu-mir-16-2 -3.14 | mmu-mir-497 -4.76 | mmu-mir-195 -5.62 | mmu-mir-503 -13.27
10483626	Dlx2	distal-less homeobox 2	NM_010054	1.42	mmu-mir-300 -1.57 | mmu-mir-300 -2.1 | mmu-mir-21 -2.35 | mmu-mir-124-2 -3.56 | mmu-mir-124-2 -4.08 | mmu-mir-300 -4.17 | mmu-mir-216a -5.54 | mmu-mir-21 -5.58 | mmu-mir-216b -45.25 | mmu-mir-381 -58.49
10479423	Col9a3	collagen, type IX, alpha 3	NM_009936	1.42	mmu-mir-30a 1.4 | mmu-mir-30b 1.1 | mmu-mir-202 (5') -1.36 | mmu-mir-30b -2.48 | mmu-mir-30a -2.75 | mmu-mir-202 (3') -53.45
10471464	St6galnac6	ST6 (alpha-N-acetyl-neuraminyl-2,3-beta-galactosyl-1,3)-N-acetylgalactosaminide alpha-2,6-sialyltransferase 6	NM_016973	1.42	mmu-mir-17 16.91 | mmu-mir-17 4.03 | mmu-mir-93 1.68 | mmu-mir-93 1.09 | mmu-mir-504 -5.06 | mmu-mir-670 -53.08 | mmu-mir-351 -174.85
10465649	Mark2	MAP/microtubule affinity-regulating kinase 2	NM_007928	1.42	mmu-mir-143 315.17 | mmu-mir-183 2.39 | mmu-mir-294 2.13 | mmu-mir-326 1.84 | mmu-mir-294 1.73 | mmu-mir-93 1.68 | mmu-mir-214 1.27 | mmu-mir-295 1.17 | mmu-mir-330 1.09 | mmu-mir-93 1.09 | mmu-mir-193b -1.09 | mmu-mir-330 -1.59 | mmu-mir-543 -1.74 | mmu-mir-543 -2.41 | mmu-mir-183 -2.45 | mmu-mir-193b -3.07 | mmu-mir-106a -4.44 | mmu-mir-365-2 -4.44 | mmu-mir-761 -4.5 | mmu-mir-539 -8.34 | mmu-m…
10460841	Cdc42bpg	CDC42 binding protein kinase gamma (DMPK-like)	NM_001033342	1.42	mmu-mir-96 1.14 | mmu-mir-670 -53.08 | mmu-mir-351 -174.85
10454172	Dsg2	desmoglein 2	NM_007883	1.42	mmu-mir-124-2 -3.56 | mmu-mir-494 -3.68 | mmu-mir-124-2 -4.08
10449236	Nme4	NME/NM23 nucleoside diphosphate kinase 4	NM_019731	1.42	mmu-mir-590 (3') 7244383200140.5 | mmu-mir-124-2 -3.56 | mmu-mir-124-2 -4.08
10448694	Syngr3	synaptogyrin 3	NM_011522	1.42	mmu-mir-186 17.03 | mmu-mir-431 3.58 | mmu-mir-30a 1.4 | mmu-mir-30b 1.1 | mmu-mir-186 -1.24 | mmu-mir-300 -1.57 | mmu-mir-300 -2.1 | mmu-mir-30b -2.48 | mmu-mir-30a -2.75 | mmu-mir-300 -4.17 | mmu-mir-431 -8.34 | mmu-mir-381 -58.49
10438603	Igf2bp2	insulin-like growth factor 2 mRNA binding protein 2	NM_183029	1.42	mmu-mir-200a 5.58 | mmu-mir-221 1.96 | mmu-mir-222 -1.08 | mmu-mir-202 (5') -1.36 | mmu-mir-141 -2.81 | mmu-mir-141 -3.03 | mmu-mir-592 -3.56 | mmu-mir-138-1 -3.58 | mmu-mir-9-3 -8.28 | mmu-mir-216b -45.25 | mmu-mir-202 (3') -53.45
10438445	Klhl6	kelch-like 6 (Drosophila)	NM_183390	1.42	mmu-mir-202 (5') -1.36 | mmu-mir-202 (3') -53.45
10437451	Fam100a	family with sequence similarity 100, member A	NM_145359	1.42	mmu-mir-22 -3.05
10425507	Mchr1	melanin-concentrating hormone receptor 1	NM_145132	1.42	mmu-mir-206 -2.38
10412260	Fst	follistatin	NM_008046	1.42	mmu-mir-144 82.71 | mmu-mir-489 -1.92 | mmu-mir-24-2 -4.38 | mmu-mir-425 -10.27
10391454	Vat1	vesicle amine transport protein 1 homolog (T californica)	NM_012037	1.42	mmu-mir-195 24.59 | mmu-mir-322 1.49 | mmu-mir-30a 1.4 | mmu-mir-96 1.14 | mmu-mir-30b 1.1 | mmu-mir-34a -1.09 | mmu-mir-322 -1.54 | mmu-mir-30b -2.48 | mmu-mir-34a -2.6 | mmu-mir-34c -2.69 | mmu-mir-30a -2.75 | mmu-mir-16-2 -3.14 | mmu-mir-124-2 -3.56 | mmu-mir-124-2 -4.08 | mmu-mir-497 -4.76 | mmu-mir-195 -5.62 | mmu-mir-9-3 -8.28 | mmu-mir-378 -10.85 | mmu-mir-182 -11.47 | mmu-mir-218-2 -18.51…
10391130	Nt5c3l	5-nucleotidase, cytosolic III-like	NM_026561	1.42	mmu-mir-377 2.75 | mmu-mir-377 -3.86
10388389	Hic1	hypermethylated in cancer 1	NM_010430	1.42	mmu-mir-328 189812531.25 | mmu-mir-137 -1.41 | mmu-mir-300 -1.57 | mmu-mir-300 -2.1 | mmu-mir-124-2 -3.56 | mmu-mir-124-2 -4.08 | mmu-mir-300 -4.17 | mmu-mir-24-2 -4.38 | mmu-mir-128-2 -4.63 | mmu-mir-9-3 -8.28 | mmu-mir-381 -58.49
10384486	Etaa1	Ewings tumor-associated antigen 1	NM_026576	1.42	mmu-mir-30a 1.4 | mmu-mir-30b 1.1 | mmu-mir-30b -2.48 | mmu-mir-30a -2.75 | mmu-mir-342 (5') -3.66 | mmu-mir-539 -8.34
10372139	Nts	neurotensin	NM_024435	1.42	mmu-mir-377 2.75 | mmu-mir-377 -3.86
10370999	Lingo3	leucine rich repeat and Ig domain containing 3	NM_001013758	1.42	mmu-mir-153 -8.22
10370259	Col18a1	collagen, type XVIII, alpha 1	NM_009929	1.42	mmu-mir-9-3 -8.28
10365056	Apba3	amyloid beta (A4) precursor protein-binding, family A, member 3	NM_018758	1.42	mmu-mir-124-2 -3.56 | mmu-mir-124-2 -4.08
10601942	Nrk	Nik related kinase	NM_013724	1.41	mmu-mir-376c 98.36 | mmu-mir-144 82.71 | mmu-mir-1192 21.26 | mmu-mir-136 3.14 | mmu-mir-377 2.75 | mmu-mir-194-2 2.31 | mmu-mir-221 1.96 | mmu-mir-30a 1.4 | mmu-mir-495 1.3 | mmu-mir-376c 1.13 | mmu-mir-30b 1.1 | mmu-mir-222 -1.08 | mmu-mir-202 (5') -1.36 | mmu-mir-30b -2.48 | mmu-mir-30a -2.75 | mmu-mir-377 -3.86 | mmu-mir-128-2 -4.63 | mmu-mir-340 (3') -7.41 | mmu-mir-340 (5') -22.63 | mmu-mir…
10600936	Efnb1	ephrin B1	NM_010110	1.41	mmu-mir-17 16.91 | mmu-mir-17 4.03 | mmu-mir-882 2.51 | mmu-mir-499 2.06 | mmu-mir-93 1.68 | mmu-mir-150 1.19 | mmu-mir-93 1.09 | mmu-mir-300 -1.57 | mmu-mir-300 -2.1 | mmu-mir-124-2 -3.56 | mmu-mir-124-2 -4.08 | mmu-mir-300 -4.17 | mmu-mir-185 -4.35 | mmu-mir-340 (3') -7.41 | mmu-mir-340 (5') -22.63 | mmu-mir-381 -58.49
10591626	Dock6	dedicator of cytokinesis 6	NM_177030	1.41	mmu-mir-152 -1.48
10580056	Lphn1	latrophilin 1	NM_181039	1.41	mmu-mir-653 25.63 | mmu-mir-195 24.59 | mmu-mir-882 2.51 | mmu-mir-183 2.39 | mmu-mir-326 1.84 | mmu-mir-322 1.49 | mmu-mir-203 1.47 | mmu-mir-96 1.14 | mmu-mir-330 1.09 | mmu-mir-34a -1.09 | mmu-mir-322 -1.54 | mmu-mir-300 -1.57 | mmu-mir-330 -1.59 | mmu-mir-300 -2.1 | mmu-mir-653 -2.14 | mmu-mir-203 -2.19 | mmu-mir-183 -2.45 | mmu-mir-34a -2.6 | mmu-mir-34c -2.69 | mmu-mir-16-2 -3.14 | mmu-mir-…
10576046	Foxf1	forkhead box F1	NM_010426	1.41	mmu-mir-429 1.43 | mmu-mir-410 -1.04 | mmu-mir-152 -1.48 | mmu-mir-375 -2.25
10561431	Plekhg2	pleckstrin homology domain containing, family G (with RhoGef domain) member 2	NM_138752	1.41	mmu-mir-1192 21.26 | mmu-mir-495 1.3 | mmu-mir-299 -2.07 | mmu-mir-299 -6.63
10550383	Dact3	dapper homolog 3, antagonist of beta-catenin (xenopus)	NM_001081655	1.41	mmu-mir-144 82.71 | mmu-mir-200a 5.58 | mmu-mir-141 -2.81 | mmu-mir-141 -3.03 | mmu-mir-504 -5.06 | mmu-mir-9-3 -8.28 | mmu-mir-758 -18.77
10549770	U2af2	U2 small nuclear ribonucleoprotein auxiliary factor (U2AF) 2	NM_133671	1.41	mmu-mir-145 1675.06 | mmu-mir-145 -6.63
10549276	Bhlhe41	basic helix-loop-helix family, member e41	NM_024469	1.41	mmu-mir-17 16.91 | mmu-mir-17 4.03 | mmu-mir-721 2.69 | mmu-mir-301b 2.5 | mmu-mir-93 1.68 | mmu-mir-322 1.49 | mmu-mir-429 1.43 | mmu-mir-93 1.09 | mmu-mir-322 -1.54 | mmu-mir-16-2 -3.14
10540897	Pparg	peroxisome proliferator activated receptor gamma	NM_001127330	1.41	mmu-mir-721 2.69 | mmu-mir-301b 2.5 | mmu-mir-128-2 -4.63
10524417	Iscu	IscU iron-sulfur cluster scaffold homolog (E. coli)	NM_025526	1.41	mmu-mir-210 -2.36
10510950	Hes5	hairy and enhancer of split 5 (Drosophila)	NM_010419	1.41	mmu-mir-203 1.47 | mmu-mir-203 -2.19 | mmu-mir-224 -29.65
10506118	Usp1	ubiquitin specific peptidase 1	NM_146144	1.41	mmu-mir-300 -1.57 | mmu-mir-300 -2.1 | mmu-mir-124-2 -3.56 | mmu-mir-124-2 -4.08 | mmu-mir-300 -4.17 | mmu-mir-381 -58.49
10497817	Anxa5	annexin A5	NM_009673	1.41	mmu-mir-124-2 -3.56 | mmu-mir-124-2 -4.08
10496379	H2afz	H2A histone family, member Z	NM_016750	1.41	mmu-mir-499 2.06 | mmu-mir-132 -1.85
10496359	Emcn	endomucin	NM_001163522	1.41	mmu-mir-137 -1.41
10490203	Gnas	GNAS (guanine nucleotide binding protein, alpha stimulating) complex locus	NM_010309	1.41	mmu-mir-155 -46.53
10475623	Fbn1	fibrillin 1	NM_007993	1.41	mmu-mir-144 82.71 | mmu-mir-329 4.86 | mmu-mir-542 (5') 1.62 | mmu-mir-25 -1.16 | mmu-mir-152 -1.48 | mmu-mir-367 -1.85 | mmu-mir-140 -2.87 | mmu-mir-494 -3.68 | mmu-mir-25 -4.47 | mmu-mir-542 (3') -6.59 | mmu-mir-9-3 -8.28 | mmu-mir-539 -8.34 | mmu-mir-140 -8.69 | mmu-mir-182 -11.47 | mmu-mir-758 -18.77 | mmu-mir-363 -14562.8 | mmu-mir-32 -253214.41
10467203	Pcgf5	polycomb group ring finger 5	BC145590	1.41	mmu-mir-144 82.71 | mmu-mir-195 24.59 | mmu-mir-1192 21.26 | mmu-mir-721 2.69 | mmu-mir-301b 2.5 | mmu-mir-294 2.13 | mmu-mir-294 1.73 | mmu-mir-93 1.68 | mmu-mir-322 1.49 | mmu-mir-30a 1.4 | mmu-mir-495 1.3 | mmu-mir-379 1.22 | mmu-mir-295 1.17 | mmu-mir-96 1.14 | mmu-mir-30b 1.1 | mmu-mir-93 1.09 | mmu-mir-322 -1.54 | mmu-mir-543 -1.74 | mmu-mir-107 -1.78 | mmu-mir-543 -2.41 | mmu-mir-30b -2.48…
10455588	Hspe1	heat shock protein 1 (chaperonin 10)	NM_008303	1.41	mmu-mir-206 -2.38
10424945	Kifc2	kinesin family member C2	NM_010630	1.41	mmu-mir-370 -4.08 | mmu-mir-149 -4.41
10415866	Xkr6	X Kell blood group precursor related family member 6 homolog	NM_173393	1.41	mmu-mir-376c 98.36 | mmu-mir-429 1.43 | mmu-mir-376c 1.13 | mmu-mir-31 -1.48 | mmu-mir-375 -2.25 | mmu-mir-21 -2.35 | mmu-mir-124-2 -3.56 | mmu-mir-124-2 -4.08 | mmu-mir-21 -5.58 | mmu-mir-31 -5.86
10403453	Dip2c	DIP2 disco-interacting protein 2 homolog C (Drosophila)	NM_001081426	1.41	mmu-mir-17 16.91 | mmu-mir-17 4.03 | mmu-mir-721 2.69 | mmu-mir-301b 2.5 | mmu-mir-93 1.68 | mmu-mir-93 1.09 | mmu-mir-137 -1.41 | mmu-mir-300 -1.57 | mmu-mir-543 -1.74 | mmu-mir-126 (5') -1.79 | mmu-mir-489 -1.92 | mmu-mir-300 -2.1 | mmu-mir-375 -2.25 | mmu-mir-543 -2.41 | mmu-mir-300 -4.17 | mmu-mir-126 (3') -4.69 | mmu-mir-425 -10.27 | mmu-mir-381 -58.49
10394731	Rock2	Rho-associated coiled-coil containing protein kinase 2	ENSMUST00000116446	1.41	mmu-mir-300 -1.57 | mmu-mir-300 -2.1 | mmu-mir-124-2 -3.56 | mmu-mir-138-1 -3.58 | mmu-mir-124-2 -4.08 | mmu-mir-300 -4.17 | mmu-mir-153 -8.22 | mmu-mir-381 -58.49
10388679	Abhd15	abhydrolase domain containing 15	NM_026185	1.41	mmu-mir-299 -2.07 | mmu-mir-299 -6.63
10385747	Phf15	PHD finger protein 15	NM_199299	1.41	mmu-mir-328 189812531.25 | mmu-mir-1192 21.26 | mmu-mir-186 17.03 | mmu-mir-183 2.39 | mmu-mir-542 (5') 1.62 | mmu-mir-495 1.3 | mmu-mir-214 1.27 | mmu-mir-96 1.14 | mmu-mir-193b -1.09 | mmu-mir-34a -1.09 | mmu-mir-25 -1.16 | mmu-mir-186 -1.24 | mmu-mir-137 -1.41 | mmu-mir-300 -1.57 | mmu-mir-367 -1.85 | mmu-mir-300 -2.1 | mmu-mir-375 -2.25 | mmu-mir-183 -2.45 | mmu-mir-34a -2.6 | mmu-mir-34c -2.…
10374426	Pno1	partner of NOB1 homolog (S. cerevisiae)	NM_025443	1.41	mmu-mir-149 -4.41
10358675	Ivns1abp	influenza virus NS1A binding protein	NM_001039511	1.41	mmu-mir-145 1675.06 | mmu-mir-205 2.16 | mmu-mir-203 1.47 | mmu-mir-203 -2.19 | mmu-mir-421 -2.79 | mmu-mir-592 -3.56 | mmu-mir-145 -6.63 | mmu-mir-340 (3') -7.41 | mmu-mir-340 (5') -22.63
10355534	Tns1	tensin 1	NM_027884	1.41	mmu-mir-17 16.91 | mmu-mir-200a 5.58 | mmu-mir-17 4.03 | mmu-mir-205 2.16 | mmu-mir-294 2.13 | mmu-mir-294 1.73 | mmu-mir-93 1.68 | mmu-mir-295 1.17 | mmu-mir-96 1.14 | mmu-mir-93 1.09 | mmu-mir-31 -1.48 | mmu-mir-300 -1.57 | mmu-mir-300 -2.1 | mmu-mir-21 -2.35 | mmu-mir-141 -2.81 | mmu-mir-141 -3.03 | mmu-mir-300 -4.17 | mmu-mir-24-2 -4.38 | mmu-mir-106a -4.44 | mmu-mir-21 -5.58 | mmu-mir-31 -5.…
10350044	Rabif	RAB interacting factor	ENSMUST00000097568	1.41	mmu-mir-491 4.14 | mmu-mir-96 1.14 | mmu-mir-491 -2.22 | mmu-mir-182 -11.47 | mmu-mir-491 -22.47
10601178	Itgb1bp2	integrin beta 1 binding protein 2	NM_013712	1.4	mmu-mir-375 -2.25
10597182	Nbeal2	neurobeachin-like 2	NM_183276	1.4	mmu-mir-137 -1.41 | mmu-mir-670 -53.08 | mmu-mir-351 -174.85
10591544	Yipf2	Yip1 domain family, member 2	NM_138303	1.4	mmu-mir-410 -1.04 | mmu-mir-153 -8.22
10588203	Ky	kyphoscoliosis peptidase	NM_024291	1.4	mmu-mir-590 (3') 7244383200140.5 | mmu-mir-376c 98.36 | mmu-mir-195 24.59 | mmu-mir-433 6.73 | mmu-mir-205 2.16 | mmu-mir-322 1.49 | mmu-mir-376c 1.13 | mmu-mir-433 -1.21 | mmu-mir-322 -1.54 | mmu-mir-107 -1.78 | mmu-mir-16-2 -3.14 | mmu-mir-370 -4.08 | mmu-mir-497 -4.76 | mmu-mir-195 -5.62 | mmu-mir-182 -11.47
10588028	Nmnat3	nicotinamide nucleotide adenylyltransferase 3	NM_144533	1.4	mmu-mir-543 -1.74 | mmu-mir-543 -2.41
10584628	Thy1	thymus cell antigen 1, theta	NM_009382	1.4	mmu-mir-107 -1.78
10583465	Ubl5	ubiquitin-like 5	NM_025401	1.4	mmu-mir-195 24.59 | mmu-mir-322 1.49 | mmu-mir-322 -1.54 | mmu-mir-16-2 -3.14 | mmu-mir-497 -4.76 | mmu-mir-195 -5.62
10576973	Col4a1	collagen, type IV, alpha 1	NM_009931	1.4	mmu-mir-410 -1.04 | mmu-mir-202 (5') -1.36 | mmu-mir-152 -1.48 | mmu-mir-124-2 -3.56 | mmu-mir-124-2 -4.08 | mmu-mir-153 -8.22 | mmu-mir-758 -18.77 | mmu-mir-202 (3') -53.45
10569344	Igf2	insulin-like growth factor 2	NM_001122737	1.4	mmu-mir-200a 5.58 | mmu-mir-141 -2.81 | mmu-mir-141 -3.03 | mmu-mir-218-2 -18.51
10566822	Scube2	signal peptide, CUB domain, EGF-like 2	NM_020052	1.4	mmu-mir-9-3 -8.28
10565204	Bnc1	basonuclin 1	NM_007562	1.4	mmu-mir-1192 21.26 | mmu-mir-30a 1.4 | mmu-mir-495 1.3 | mmu-mir-30b 1.1 | mmu-mir-300 -1.57 | mmu-mir-300 -2.1 | mmu-mir-30b -2.48 | mmu-mir-30a -2.75 | mmu-mir-300 -4.17 | mmu-mir-381 -58.49
10557156	Plk1	polo-like kinase 1	NM_011121	1.4	mmu-mir-340 (3') -7.41 | mmu-mir-340 (5') -22.63
10555425	Fam168a	family with sequence similarity 168, member A	BC079886	1.4	mmu-mir-17 16.91 | mmu-mir-17 4.03 | mmu-mir-499 2.06 | mmu-mir-93 1.68 | mmu-mir-93 1.09 | mmu-mir-504 -5.06 | mmu-mir-153 -8.22
10554150	Rgma	RGM domain family, member A	NM_177740	1.4	mmu-mir-144 82.71 | mmu-mir-1192 21.26 | mmu-mir-33 17.03 | mmu-mir-17 16.91 | mmu-mir-17 4.03 | mmu-mir-377 2.75 | mmu-mir-33 2.69 | mmu-mir-294 2.13 | mmu-mir-294 1.73 | mmu-mir-93 1.68 | mmu-mir-495 1.3 | mmu-mir-214 1.27 | mmu-mir-295 1.17 | mmu-mir-96 1.14 | mmu-mir-93 1.09 | mmu-mir-152 -1.48 | mmu-mir-377 -3.86 | mmu-mir-106a -4.44 | mmu-mir-761 -4.5 | mmu-mir-182 -11.47 | mmu-mir-105 -15.…
10550406	Ccdc8	coiled-coil domain containing 8	NM_001101535	1.4	mmu-mir-211 -1.23 | mmu-mir-204 -2.36
10545751	Tex261	testis expressed gene 261	NM_009357	1.4	mmu-mir-721 2.69 | mmu-mir-301b 2.5 | mmu-mir-202 (5') -1.36 | mmu-mir-31 -1.48 | mmu-mir-421 -2.79 | mmu-mir-124-2 -3.56 | mmu-mir-124-2 -4.08 | mmu-mir-31 -5.86 | mmu-mir-708 -8.28 | mmu-mir-378 -10.85 | mmu-mir-202 (3') -53.45 | mmu-mir-708 -171.25
10540472	Bhlhe40	basic helix-loop-helix family, member e40	NM_011498	1.4	mmu-mir-138-1 -3.58 | mmu-mir-381 -58.49
10539342	Rtkn	rhotekin	NM_133641	1.4	mmu-mir-145 1675.06 | mmu-mir-721 2.69 | mmu-mir-301b 2.5 | mmu-mir-150 1.19 | mmu-mir-145 -6.63
10538354	Tril	TLR4 interactor with leucine-rich repeats	NM_025817	1.4	mmu-mir-543 -1.74 | mmu-mir-543 -2.41 | mmu-mir-128-2 -4.63 | mmu-mir-670 -53.08
10532620	Myo18b	myosin XVIIIb	NM_028901	1.4	mmu-mir-149 -4.41
10528610	Tmub1	transmembrane and ubiquitin-like domain containing 1	NM_022418	1.4	mmu-mir-128-2 -4.63
10518743	H6pd	hexose-6-phosphate dehydrogenase (glucose 1-dehydrogenase)	NM_173371	1.4	mmu-mir-377 2.75 | mmu-mir-326 1.84 | mmu-mir-330 1.09 | mmu-mir-330 -1.59 | mmu-mir-377 -3.86
10518520	Ubiad1	UbiA prenyltransferase domain containing 1	NM_027873	1.4	mmu-mir-431 3.58 | mmu-mir-205 2.16 | mmu-mir-431 -8.34
10517443	Tceb3	transcription elongation factor B (SIII), polypeptide 3	NM_013736	1.4	mmu-mir-376c 98.36 | mmu-mir-17 16.91 | mmu-mir-17 4.03 | mmu-mir-294 2.13 | mmu-mir-294 1.73 | mmu-mir-93 1.68 | mmu-mir-295 1.17 | mmu-mir-376c 1.13 | mmu-mir-93 1.09 | mmu-mir-25 -1.16 | mmu-mir-367 -1.85 | mmu-mir-149 -4.41 | mmu-mir-106a -4.44 | mmu-mir-25 -4.47 | mmu-mir-105 -15.67 | mmu-mir-295 -20.97 | mmu-mir-363 -14562.8 | mmu-mir-32 -253214.41
10509273	Wnt4	wingless-related MMTV integration site 4	ENSMUST00000045747	1.4	mmu-mir-195 24.59 | mmu-mir-491 4.14 | mmu-mir-322 1.49 | mmu-mir-211 -1.23 | mmu-mir-322 -1.54 | mmu-mir-107 -1.78 | mmu-mir-491 -2.22 | mmu-mir-204 -2.36 | mmu-mir-16-2 -3.14 | mmu-mir-24-2 -4.38 | mmu-mir-149 -4.41 | mmu-mir-497 -4.76 | mmu-mir-504 -5.06 | mmu-mir-195 -5.62 | mmu-mir-9-3 -8.28 | mmu-mir-503 -13.27 | mmu-mir-491 -22.47
10507011	Dmrta2	doublesex and mab-3 related transcription factor like family A2	NM_172296	1.4	mmu-mir-17 16.91 | mmu-mir-17 4.03 | mmu-mir-93 1.68 | mmu-mir-93 1.09 | mmu-mir-410 -1.04 | mmu-mir-152 -1.48 | mmu-mir-543 -1.74 | mmu-mir-543 -2.41 | mmu-mir-342 (5') -3.66 | mmu-mir-149 -4.41
10488687	Pdrg1	p53 and DNA damage regulated 1	NM_178939	1.4	mmu-mir-214 1.27 | mmu-mir-206 -2.38 | mmu-mir-592 -3.56 | mmu-mir-342 (5') -3.66 | mmu-mir-761 -4.5 | mmu-mir-214 -24.25
10488010	Hao1	hydroxyacid oxidase 1, liver	NM_010403	1.4	mmu-mir-132 -1.85 | mmu-mir-384 (5') -4 | mmu-mir-128-2 -4.63
10465427	Rps6ka4	ribosomal protein S6 kinase, polypeptide 4	NM_019924	1.4	mmu-mir-17 16.91 | mmu-mir-17 4.03 | mmu-mir-93 1.68 | mmu-mir-93 1.09 | mmu-mir-34a -1.09 | mmu-mir-25 -1.16 | mmu-mir-367 -1.85 | mmu-mir-34a -2.6 | mmu-mir-34c -2.69 | mmu-mir-124-2 -3.56 | mmu-mir-124-2 -4.08 | mmu-mir-25 -4.47 | mmu-mir-128-2 -4.63 | mmu-mir-340 (3') -7.41 | mmu-mir-9-3 -8.28 | mmu-mir-340 (5') -22.63 | mmu-mir-34c -41.64 | mmu-mir-363 -14562.8 | mmu-mir-32 -253214.41
10464905	Npas4	neuronal PAS domain protein 4	NM_153553	1.4	mmu-mir-882 2.51 | mmu-mir-203 1.47 | mmu-mir-193b -1.09 | mmu-mir-203 -2.19 | mmu-mir-193b -3.07 | mmu-mir-185 -4.35 | mmu-mir-340 (3') -7.41 | mmu-mir-193 -9.25 | mmu-mir-378 -10.85 | mmu-mir-340 (5') -22.63 | mmu-mir-224 -29.65
10449061	Rhbdl1	rhomboid, veinlet-like 1 (Drosophila)	NM_144816	1.4	mmu-mir-24-2 -4.38
10437673	Tnp2	transition protein 2	NM_013694	1.4	mmu-mir-153 -8.22 | mmu-mir-873 -10.85
10420853	Pnoc	prepronociceptin	NM_010932	1.4	mmu-mir-183 2.39 | mmu-mir-34a -1.09 | mmu-mir-183 -2.45 | mmu-mir-34a -2.6 | mmu-mir-34c -2.69 | mmu-mir-34c -41.64
10406564	Acot12	acyl-CoA thioesterase 12	NM_028790	1.4	mmu-mir-217 -1.57
10389064	Ccl1	chemokine (C-C motif) ligand 1	NM_011329	1.4	mmu-mir-21 -2.35 | mmu-mir-21 -5.58
10358023	Gpr37l1	G protein-coupled receptor 37-like 1	NM_134438	1.4	mmu-mir-149 -4.41
10348866	Atg4b	autophagy related 4B, cysteine peptidase	NM_174874	1.4	mmu-mir-34a -1.09 | mmu-mir-34a -2.6 | mmu-mir-34c -2.69 | mmu-mir-34c -41.64
10346303	Hspe1	heat shock protein 1 (chaperonin 10)	NM_008303	1.4	mmu-mir-206 -2.38
10600169	Bgn	biglycan	NM_007542	1.39	mmu-mir-25 -1.16 | mmu-mir-367 -1.85 | mmu-mir-25 -4.47 | mmu-mir-128-2 -4.63 | mmu-mir-363 -14562.8 | mmu-mir-32 -253214.41
10598467	Pim2	proviral integration site 2	NM_138606	1.39	mmu-mir-429 1.43 | mmu-mir-24-2 -4.38 | mmu-mir-149 -4.41
10587255	Klhl31	kelch-like 31 (Drosophila)	NM_172925	1.39	mmu-mir-205 2.16 | mmu-mir-128-2 -4.63
10575497	Mtss1l	metastasis suppressor 1-like	NM_198625	1.39	mmu-mir-17 16.91 | mmu-mir-17 4.03 | mmu-mir-93 1.68 | mmu-mir-93 1.09 | mmu-mir-128-2 -4.63
10572456	Jund	Jun proto-oncogene related gene d	NM_010592	1.39	mmu-mir-375 -2.25 | mmu-mir-206 -2.38 | mmu-mir-494 -3.68
10567297	Itpripl2	inositol 1,4,5-triphosphate receptor interacting protein-like 2	NM_001033380	1.39	mmu-mir-17 16.91 | mmu-mir-17 4.03 | mmu-mir-721 2.69 | mmu-mir-301b 2.5 | mmu-mir-93 1.68 | mmu-mir-93 1.09 | mmu-mir-365-2 -4.44 | mmu-mir-9-3 -8.28
10564631	Slco3a1	solute carrier organic anion transporter family, member 3a1	NM_023908	1.39	mmu-mir-144 82.71 | mmu-mir-326 1.84 | mmu-mir-96 1.14 | mmu-mir-330 1.09 | mmu-mir-330 -1.59 | mmu-mir-134 -1.8 | mmu-mir-411 -3.16 | mmu-mir-138-1 -3.58 | mmu-mir-149 -4.41 | mmu-mir-128-2 -4.63 | mmu-mir-182 -11.47 | mmu-mir-411 -15.35 | mmu-mir-218-2 -18.51
10563390	Cyth2	cytohesin 2	NM_011181	1.39	mmu-mir-708 -8.28 | mmu-mir-708 -171.25
10563130	Aldh16a1	aldehyde dehydrogenase 16 family, member A1	NM_145954	1.39	mmu-mir-211 -1.23 | mmu-mir-204 -2.36
10561461	Samd4b	sterile alpha motif domain containing 4B	NM_175021	1.39	mmu-mir-1192 21.26 | mmu-mir-326 1.84 | mmu-mir-495 1.3 | mmu-mir-451 1.23 | mmu-mir-330 1.09 | mmu-mir-410 -1.04 | mmu-mir-383 -1.39 | mmu-mir-330 -1.59 | mmu-mir-543 -1.74 | mmu-mir-543 -2.41 | mmu-mir-124-2 -3.56 | mmu-mir-124-2 -4.08 | mmu-mir-24-2 -4.38 | mmu-mir-504 -5.06
10554140	Zic4	zinc finger protein of the cerebellum 4	BC116191	1.39	mmu-mir-186 17.03 | mmu-mir-30a 1.4 | mmu-mir-30b 1.1 | mmu-mir-186 -1.24 | mmu-mir-206 -2.38 | mmu-mir-30b -2.48 | mmu-mir-30a -2.75 | mmu-mir-342 (5') -3.66 | mmu-mir-184 -187.4
10547227	Ret	ret proto-oncogene	NM_001080780	1.39	mmu-mir-195 24.59 | mmu-mir-1192 21.26 | mmu-mir-136 3.14 | mmu-mir-377 2.75 | mmu-mir-203 1.47 | mmu-mir-495 1.3 | mmu-mir-96 1.14 | mmu-mir-34a -1.09 | mmu-mir-31 -1.48 | mmu-mir-203 -2.19 | mmu-mir-34a -2.6 | mmu-mir-34c -2.69 | mmu-mir-377 -3.86 | mmu-mir-128-2 -4.63 | mmu-mir-497 -4.76 | mmu-mir-195 -5.62 | mmu-mir-31 -5.86 | mmu-mir-182 -11.47 | mmu-mir-218-2 -18.51 | mmu-mir-34c -41.64 | m…
10543460	Tmem229a	transmembrane protein 229A	NM_177013	1.39	mmu-mir-25 -1.16 | mmu-mir-367 -1.85 | mmu-mir-25 -4.47 | mmu-mir-128-2 -4.63 | mmu-mir-363 -14562.8 | mmu-mir-32 -253214.41
10534854	Mospd3	motile sperm domain containing 3	NM_030037	1.39	mmu-mir-128-2 -4.63
10526943	Gpr146	G protein-coupled receptor 146	NM_001038703	1.39	mmu-mir-17 16.91 | mmu-mir-17 4.03 | mmu-mir-294 2.13 | mmu-mir-294 1.73 | mmu-mir-93 1.68 | mmu-mir-429 1.43 | mmu-mir-295 1.17 | mmu-mir-93 1.09 | mmu-mir-193b -1.09 | mmu-mir-193b -3.07 | mmu-mir-106a -4.44 | mmu-mir-193 -9.25 | mmu-mir-105 -15.67 | mmu-mir-295 -20.97
10519207	Ccnl2	cyclin L2	NM_207678	1.39	mmu-mir-195 24.59 | mmu-mir-882 2.51 | mmu-mir-322 1.49 | mmu-mir-25 -1.16 | mmu-mir-322 -1.54 | mmu-mir-543 -1.74 | mmu-mir-367 -1.85 | mmu-mir-543 -2.41 | mmu-mir-16-2 -3.14 | mmu-mir-138-1 -3.58 | mmu-mir-185 -4.35 | mmu-mir-25 -4.47 | mmu-mir-497 -4.76 | mmu-mir-195 -5.62 | mmu-mir-320 -6.45 | mmu-mir-363 -14562.8 | mmu-mir-32 -253214.41
10517609	Cda	cytidine deaminase	NM_028176	1.39	mmu-mir-374 11.39 | mmu-mir-374 9.06 | mmu-mir-224 -29.65
10507726	Cited4	Cbp/p300-interacting transactivator, with Glu/Asp-rich carboxy-terminal domain, 4	NM_019563	1.39	mmu-mir-24-2 -4.38
10499529	Slc50a1	solute carrier family 50 (sugar transporter), member 1	NM_009057	1.39	mmu-mir-124-2 -3.56 | mmu-mir-124-2 -4.08 | mmu-mir-9-3 -8.28
10465263	Dpf2	D4, zinc and double PHD fingers family 2	NM_011262	1.39	mmu-mir-22 -3.05 | mmu-mir-873 -10.85 | mmu-mir-670 -53.08 | mmu-mir-351 -174.85
10454229	Klhl14	kelch-like 14 (Drosophila)	NM_001081403	1.39	mmu-mir-326 1.84 | mmu-mir-542 (5') 1.62 | mmu-mir-330 1.09 | mmu-mir-25 -1.16 | mmu-mir-330 -1.59 | mmu-mir-134 -1.8 | mmu-mir-367 -1.85 | mmu-mir-25 -4.47 | mmu-mir-542 (3') -6.59 | mmu-mir-363 -14562.8 | mmu-mir-32 -253214.41
10454192	Ttr	transthyretin	NM_013697	1.39	mmu-mir-200a 5.58 | mmu-mir-141 -2.81 | mmu-mir-141 -3.03
10445033	Trim26	tripartite motif-containing 26	NM_001025599	1.39	mmu-mir-107 -1.78
10441601	Tagap	T cell activation Rho GTPase activating protein	NM_145968	1.39	mmu-mir-25 -1.16 | mmu-mir-367 -1.85 | mmu-mir-21 -2.35 | mmu-mir-25 -4.47 | mmu-mir-21 -5.58 | mmu-mir-363 -14562.8 | mmu-mir-32 -253214.41
10440572	Ltn1	listerin E3 ubiquitin protein ligase 1	NM_001081068	1.39	mmu-mir-293 -1.36
10426637	Wnt1	wingless-related MMTV integration site 1	NM_021279	1.39	mmu-mir-721 2.69 | mmu-mir-301b 2.5 | mmu-mir-429 1.43 | mmu-mir-34a -1.09 | mmu-mir-152 -1.48 | mmu-mir-34a -2.6 | mmu-mir-34c -2.69 | mmu-mir-140 -2.87 | mmu-mir-140 -8.69 | mmu-mir-34c -41.64
10420021	Dcaf11	DDB1 and CUL4 associated factor 11	NM_133734	1.39	mmu-mir-24-2 -4.38
10419167	Ptgdr	prostaglandin D receptor	NM_008962	1.39	mmu-mir-17 16.91 | mmu-mir-17 4.03 | mmu-mir-294 2.13 | mmu-mir-294 1.73 | mmu-mir-93 1.68 | mmu-mir-295 1.17 | mmu-mir-93 1.09 | mmu-mir-106a -4.44 | mmu-mir-365-2 -4.44 | mmu-mir-105 -15.67 | mmu-mir-295 -20.97
10413930	Fam170b	family with sequence similarity 170, member B	NM_001164485	1.39	mmu-mir-376c 98.36 | mmu-mir-203 1.47 | mmu-mir-376c 1.13 | mmu-mir-203 -2.19
10390969	Krt33b	keratin 33B	NM_013570	1.39	mmu-mir-370 -4.08
10380927	Grb7	growth factor receptor bound protein 7	NM_010346	1.39	mmu-mir-193b -1.09 | mmu-mir-193b -3.07 | mmu-mir-365-2 -4.44 | mmu-mir-708 -8.28 | mmu-mir-193 -9.25 | mmu-mir-708 -171.25
10374115	Nudcd3	NudC domain containing 3	NM_173748	1.39	mmu-mir-195 24.59 | mmu-mir-322 1.49 | mmu-mir-25 -1.16 | mmu-mir-137 -1.41 | mmu-mir-322 -1.54 | mmu-mir-367 -1.85 | mmu-mir-16-2 -3.14 | mmu-mir-25 -4.47 | mmu-mir-497 -4.76 | mmu-mir-195 -5.62 | mmu-mir-187 -11.55 | mmu-mir-363 -14562.8 | mmu-mir-32 -253214.41
10372656	Cpsf6	cleavage and polyadenylation specific factor 6	NM_001013391	1.39	mmu-mir-145 1675.06 | mmu-mir-1192 21.26 | mmu-mir-374 11.39 | mmu-mir-374 9.06 | mmu-mir-431 3.58 | mmu-mir-377 2.75 | mmu-mir-205 2.16 | mmu-mir-30a 1.4 | mmu-mir-495 1.3 | mmu-mir-96 1.14 | mmu-mir-30b 1.1 | mmu-mir-410 -1.04 | mmu-mir-137 -1.41 | mmu-mir-300 -1.57 | mmu-mir-543 -1.74 | mmu-mir-132 -1.85 | mmu-mir-300 -2.1 | mmu-mir-543 -2.41 | mmu-mir-30b -2.48 | mmu-mir-30a -2.75 | mmu-mir-3…
10366399	Atxn7l3b	ataxin 7-like 3B	NM_001033474	1.39	mmu-mir-195 24.59 | mmu-mir-186 17.03 | mmu-mir-322 1.49 | mmu-mir-338 (5') 1.47 | mmu-mir-186 -1.24 | mmu-mir-322 -1.54 | mmu-mir-16-2 -3.14 | mmu-mir-365-2 -4.44 | mmu-mir-497 -4.76 | mmu-mir-195 -5.62 | mmu-mir-338 (3') -8.11
10358557	Hmcn1	hemicentin 1	NM_001024720	1.39	mmu-mir-206 -2.38
10349953	Chit1	chitinase 1 (chitotriosidase)	NM_027979	1.39	mmu-mir-378 -10.85
10345037	Paqr8	progestin and adipoQ receptor family member VIII	NM_028829	1.39	mmu-mir-96 1.14 | mmu-mir-124-2 -3.56 | mmu-mir-124-2 -4.08
10606979	Nup62cl	nucleoporin 62 C-terminal like	NM_001081668	1.38	mmu-mir-182 -11.47
10606058	Cxcr3	chemokine (C-X-C motif) receptor 3	NM_009910	1.38	mmu-mir-122 -1.17
10593947	Cplx3	complexin 3	NM_146223	1.38	mmu-mir-152 -1.48 | mmu-mir-873 -10.85
10592847	Myl6	myosin, light polypeptide 6, alkali, smooth muscle and non-muscle	NM_010860	1.38	mmu-mir-542 (5') 1.62 | mmu-mir-542 (3') -6.59
10591610	Dock6	dedicator of cytokinesis 6	NM_177030	1.38	mmu-mir-152 -1.48
10586842	Fam63b	family with sequence similarity 63, member B	BC058683	1.38	mmu-mir-194-2 2.31 | mmu-mir-34a -1.09 | mmu-mir-21 -2.35 | mmu-mir-34a -2.6 | mmu-mir-34c -2.69 | mmu-mir-21 -5.58 | mmu-mir-320 -6.45 | mmu-mir-218-2 -18.51 | mmu-mir-34c -41.64
10582275	Slc7a5	solute carrier family 7 (cationic amino acid transporter, y+ system), member 5	NM_011404	1.38	mmu-mir-194-2 2.31 | mmu-mir-126 (5') -1.79 | mmu-mir-126 (3') -4.69
10580469	Cbln1	cerebellin 1 precursor protein	NM_019626	1.38	mmu-mir-377 2.75 | mmu-mir-377 -3.86
10574220	Cx3cl1	chemokine (C-X3-C motif) ligand 1	NM_009142	1.38	mmu-mir-590 (3') 7244383200140.5 | mmu-mir-195 24.59 | mmu-mir-183 2.39 | mmu-mir-322 1.49 | mmu-mir-322 -1.54 | mmu-mir-183 -2.45 | mmu-mir-16-2 -3.14 | mmu-mir-497 -4.76 | mmu-mir-195 -5.62
10574137	Nlrc5	NLR family, CARD domain containing 5	NM_001033207	1.38	mmu-mir-370 -4.08
10559436	Mboat7	membrane bound O-acyltransferase domain containing 7	NM_029934	1.38	mmu-mir-24-2 -4.38
10553769	Gabra5	gamma-aminobutyric acid (GABA) A receptor, subunit alpha 5	NM_176942	1.38	mmu-mir-203 1.47 | mmu-mir-346 1.42 | mmu-mir-203 -2.19 | mmu-mir-494 -3.68
10542929	Calcr	calcitonin receptor	NM_007588	1.38	mmu-mir-195 24.59 | mmu-mir-200a 5.58 | mmu-mir-322 1.49 | mmu-mir-30a 1.4 | mmu-mir-30b 1.1 | mmu-mir-34a -1.09 | mmu-mir-31 -1.48 | mmu-mir-322 -1.54 | mmu-mir-30b -2.48 | mmu-mir-34a -2.6 | mmu-mir-34c -2.69 | mmu-mir-30a -2.75 | mmu-mir-141 -2.81 | mmu-mir-141 -3.03 | mmu-mir-22 -3.05 | mmu-mir-16-2 -3.14 | mmu-mir-384 (5') -4 | mmu-mir-24-2 -4.38 | mmu-mir-497 -4.76 | mmu-mir-195 -5.62 | mmu…
10541112	Lasp1	LIM and SH3 protein 1	ENSMUST00000148280	1.38	mmu-mir-143 315.17 | mmu-mir-377 2.75 | mmu-mir-203 1.47 | mmu-mir-203 -2.19 | mmu-mir-206 -2.38 | mmu-mir-377 -3.86 | mmu-mir-218-2 -18.51
10538299	Hoxa3	homeobox A3	NM_010452	1.38	mmu-mir-195 24.59 | mmu-mir-721 2.69 | mmu-mir-301b 2.5 | mmu-mir-322 1.49 | mmu-mir-338 (5') 1.47 | mmu-mir-25 -1.16 | mmu-mir-211 -1.23 | mmu-mir-137 -1.41 | mmu-mir-322 -1.54 | mmu-mir-367 -1.85 | mmu-mir-375 -2.25 | mmu-mir-204 -2.36 | mmu-mir-206 -2.38 | mmu-mir-16-2 -3.14 | mmu-mir-25 -4.47 | mmu-mir-497 -4.76 | mmu-mir-195 -5.62 | mmu-mir-338 (3') -8.11 | mmu-mir-363 -14562.8 | mmu-mir-32 …
10532588	Myo18b	myosin XVIIIb	NM_028901	1.38	mmu-mir-149 -4.41
10529305	Tmem129	transmembrane protein 129	NM_026698	1.38	mmu-mir-200a 5.58 | mmu-mir-141 -2.81 | mmu-mir-141 -3.03 | mmu-mir-124-2 -3.56 | mmu-mir-124-2 -4.08 | mmu-mir-378 -10.85
10528457	Orc5	origin recognition complex, subunit 5	NM_011959	1.38	mmu-mir-293 -1.36 | mmu-mir-128-2 -4.63
10526261	Stx1a	syntaxin 1A (brain)	NM_016801	1.38	mmu-mir-195 24.59 | mmu-mir-322 1.49 | mmu-mir-429 1.43 | mmu-mir-322 -1.54 | mmu-mir-217 -1.57 | mmu-mir-16-2 -3.14 | mmu-mir-128-2 -4.63 | mmu-mir-497 -4.76 | mmu-mir-195 -5.62 | mmu-mir-9-3 -8.28
10521927	Tbc1d19	TBC1 domain family, member 19	NM_144517	1.38	mmu-mir-433 6.73 | mmu-mir-433 -1.21 | mmu-mir-153 -8.22
10509410	Rap1gap	Rap1 GTPase-activating protein	NM_001081155	1.38	mmu-mir-218-2 -18.51
10508892	Gpatch3	G patch domain containing 3	NM_172876	1.38	mmu-mir-202 (5') -1.36 | mmu-mir-202 (3') -53.45
10507433	Ptch2	patched homolog 2	NM_008958	1.38	mmu-mir-195 24.59 | mmu-mir-322 1.49 | mmu-mir-322 -1.54 | mmu-mir-16-2 -3.14 | mmu-mir-497 -4.76 | mmu-mir-195 -5.62
10503602	Fbxl4	F-box and leucine-rich repeat protein 4	NM_172988	1.38	mmu-mir-294 2.13 | mmu-mir-294 1.73 | mmu-mir-93 1.68 | mmu-mir-295 1.17 | mmu-mir-93 1.09 | mmu-mir-106a -4.44 | mmu-mir-105 -15.67 | mmu-mir-295 -20.97
10503241	Gdf6	growth differentiation factor 6	NM_013526	1.38	mmu-mir-186 17.03 | mmu-mir-136 3.14 | mmu-mir-379 1.22 | mmu-mir-186 -1.24 | mmu-mir-202 (5') -1.36 | mmu-mir-152 -1.48 | mmu-mir-543 -1.74 | mmu-mir-206 -2.38 | mmu-mir-543 -2.41 | mmu-mir-379 -4.56 | mmu-mir-182 -11.47 | mmu-mir-155 -46.53 | mmu-mir-202 (3') -53.45
10503098	Lyn	Yamaguchi sarcoma viral (v-yes-1) oncogene homolog	NM_001111096	1.38	mmu-mir-873 -10.85
10496890	Gipc2	GIPC PDZ domain containing family, member 2	NM_016867	1.38	mmu-mir-338 (5') 1.47 | mmu-mir-338 (3') -8.11
10488482	Acss1	acyl-CoA synthetase short-chain family member 1	NM_080575	1.38	mmu-mir-124-2 -3.56 | mmu-mir-124-2 -4.08
10477942	Rbl1	retinoblastoma-like 1 (p107)	NM_011249	1.38	mmu-mir-17 16.91 | mmu-mir-17 4.03 | mmu-mir-294 2.13 | mmu-mir-294 1.73 | mmu-mir-93 1.68 | mmu-mir-295 1.17 | mmu-mir-93 1.09 | mmu-mir-124-2 -3.56 | mmu-mir-124-2 -4.08 | mmu-mir-106a -4.44 | mmu-mir-105 -15.67 | mmu-mir-295 -20.97
10474048	Syt13	synaptotagmin XIII	NM_030725	1.38	mmu-mir-218-2 -18.51
10471294	Ppapdc3	phosphatidic acid phosphatase type 2 domain containing 3	NM_145521	1.38	mmu-mir-377 2.75 | mmu-mir-377 -3.86 | mmu-mir-153 -8.22
10463277	Nkx2-3	NK2 transcription factor related, locus 3 (Drosophila)	NM_008699	1.38	mmu-mir-486 5.86 | mmu-mir-25 -1.16 | mmu-mir-367 -1.85 | mmu-mir-486 -2.53 | mmu-mir-25 -4.47 | mmu-mir-363 -14562.8 | mmu-mir-32 -253214.41
10460891	Map4k2	mitogen-activated protein kinase kinase kinase kinase 2	NM_009006	1.38	mmu-mir-145 1675.06 | mmu-mir-137 -1.41 | mmu-mir-206 -2.38 | mmu-mir-145 -6.63
10456021	Camk2a	calcium/calmodulin-dependent protein kinase II alpha	NM_177407	1.38	mmu-mir-1192 21.26 | mmu-mir-338 (5') 1.47 | mmu-mir-495 1.3 | mmu-mir-152 -1.48 | mmu-mir-217 -1.57 | mmu-mir-421 -2.79 | mmu-mir-340 (3') -7.41 | mmu-mir-338 (3') -8.11 | mmu-mir-340 (5') -22.63
10450968	Opn5	opsin 5	NM_181753	1.38	mmu-mir-22 -3.05 | mmu-mir-592 -3.56
10450669	Prr3	proline-rich polypeptide 3	NR_028516	1.38	mmu-mir-96 1.14 | mmu-mir-383 -1.39 | mmu-mir-124-2 -3.56 | mmu-mir-124-2 -4.08 | mmu-mir-182 -11.47
10447480	Nrxn1	neurexin I	NM_020252	1.38	mmu-mir-1192 21.26 | mmu-mir-200a 5.58 | mmu-mir-495 1.3 | mmu-mir-410 -1.04 | mmu-mir-137 -1.41 | mmu-mir-300 -1.57 | mmu-mir-300 -2.1 | mmu-mir-141 -2.81 | mmu-mir-141 -3.03 | mmu-mir-300 -4.17 | mmu-mir-218-2 -18.51 | mmu-mir-381 -58.49
10446074	Uhrf1	ubiquitin-like, containing PHD and RING finger domains, 1	NM_010931	1.38	mmu-mir-124-2 -3.56 | mmu-mir-124-2 -4.08 | mmu-mir-9-3 -8.28
10437885	Myh11	myosin, heavy polypeptide 11, smooth muscle	NM_013607	1.38	mmu-mir-30a 1.4 | mmu-mir-30b 1.1 | mmu-mir-30b -2.48 | mmu-mir-30a -2.75
10437174	Wrb	tryptophan rich basic protein	NM_207301	1.38	mmu-mir-140 -2.87 | mmu-mir-149 -4.41 | mmu-mir-140 -8.69
10428672	Dscc1	defective in sister chromatid cohesion 1 homolog (S. cerevisiae)	NM_183089	1.38	mmu-mir-340 (3') -7.41 | mmu-mir-340 (5') -22.63
10425082	Kctd17	potassium channel tetramerisation domain containing 17	NM_001081367	1.38	mmu-mir-202 (5') -1.36 | mmu-mir-202 (3') -53.45
10421737	Tnfsf11	tumor necrosis factor (ligand) superfamily, member 11	NM_011613	1.38	mmu-mir-144 82.71 | mmu-mir-17 16.91 | mmu-mir-17 4.03 | mmu-mir-93 1.68 | mmu-mir-93 1.09 | mmu-mir-488 -9.38 | mmu-mir-488 -15.35
10405029	Dcun1d1	DCN1, defective in cullin neddylation 1, domain containing 1 (S. cerevisiae)	NM_033623	1.38	mmu-mir-294 2.13 | mmu-mir-221 1.96 | mmu-mir-294 1.73 | mmu-mir-93 1.68 | mmu-mir-295 1.17 | mmu-mir-93 1.09 | mmu-mir-222 -1.08 | mmu-mir-106a -4.44 | mmu-mir-105 -15.67 | mmu-mir-218-2 -18.51 | mmu-mir-295 -20.97
10402318	Prima1	proline rich membrane anchor 1	NM_133364	1.38	mmu-mir-374 11.39 | mmu-mir-374 9.06 | mmu-mir-96 1.14 | mmu-mir-410 -1.04 | mmu-mir-182 -11.47
10398446	Dio3	deiodinase, iodothyronine type III	NM_172119	1.38	mmu-mir-214 1.27 | mmu-mir-761 -4.5 | mmu-mir-214 -24.25
10396645	Zbtb1	zinc finger and BTB domain containing 1	NM_178744	1.38	mmu-mir-653 25.63 | mmu-mir-653 -2.14 | mmu-mir-9-3 -8.28
10390691	Nr1d1	nuclear receptor subfamily 1, group D, member 1	NM_145434	1.38	mmu-mir-24-2 -4.38
10387944	Camta2	calmodulin binding transcription activator 2	NM_178116	1.38	mmu-mir-17 16.91 | mmu-mir-17 4.03 | mmu-mir-294 2.13 | mmu-mir-294 1.73 | mmu-mir-93 1.68 | mmu-mir-295 1.17 | mmu-mir-93 1.09 | mmu-mir-299 -2.07 | mmu-mir-22 -3.05 | mmu-mir-124-2 -3.56 | mmu-mir-138-1 -3.58 | mmu-mir-494 -3.68 | mmu-mir-124-2 -4.08 | mmu-mir-106a -4.44 | mmu-mir-299 -6.63 | mmu-mir-105 -15.67 | mmu-mir-295 -20.97
10381304	Vps25	vacuolar protein sorting 25 (yeast)	NM_026776	1.38	mmu-mir-491 4.14 | mmu-mir-491 -2.22 | mmu-mir-504 -5.06 | mmu-mir-491 -22.47
10364093	Derl3	Der1-like domain family, member 3	NM_024440	1.38	mmu-mir-326 1.84 | mmu-mir-330 1.09 | mmu-mir-330 -1.59
10357604	Ikbke	inhibitor of kappaB kinase epsilon	NM_019777	1.38	mmu-mir-155 -46.53
10351588	Pvrl4	poliovirus receptor-related 4	NM_027893	1.38	mmu-mir-377 2.75 | mmu-mir-194-2 2.31 | mmu-mir-326 1.84 | mmu-mir-429 1.43 | mmu-mir-214 1.27 | mmu-mir-330 1.09 | mmu-mir-330 -1.59 | mmu-mir-377 -3.86 | mmu-mir-761 -4.5 | mmu-mir-214 -24.25
10344801	Cspp1	centrosome and spindle pole associated protein 1	NM_026493	1.38	mmu-mir-124-2 -3.56 | mmu-mir-124-2 -4.08
10600341	Emd	emerin	NM_007927	1.37	mmu-mir-124-2 -3.56 | mmu-mir-124-2 -4.08
10585390	Sln	sarcolipin	NM_025540	1.37	mmu-mir-590 (3') 7244383200140.5 | mmu-mir-145 1675.06 | mmu-mir-145 -6.63
10579125	Gatad2a	GATA zinc finger domain containing 2A	NM_145596	1.37	mmu-mir-195 24.59 | mmu-mir-322 1.49 | mmu-mir-322 -1.54 | mmu-mir-300 -1.57 | mmu-mir-300 -2.1 | mmu-mir-16-2 -3.14 | mmu-mir-124-2 -3.56 | mmu-mir-138-1 -3.58 | mmu-mir-124-2 -4.08 | mmu-mir-300 -4.17 | mmu-mir-128-2 -4.63 | mmu-mir-497 -4.76 | mmu-mir-195 -5.62 | mmu-mir-153 -8.22 | mmu-mir-381 -58.49
10572693	Jak3	Janus kinase 3	NM_010589	1.37	mmu-mir-377 2.75 | mmu-mir-377 -3.86
10569222	Ap2a2	adaptor protein complex AP-2, alpha 2 subunit	NM_007459	1.37	mmu-mir-211 -1.23 | mmu-mir-204 -2.36
10568135	Prrt2	proline-rich transmembrane protein 2	NM_001102563	1.37	mmu-mir-1192 21.26 | mmu-mir-30a 1.4 | mmu-mir-495 1.3 | mmu-mir-150 1.19 | mmu-mir-30b 1.1 | mmu-mir-107 -1.78 | mmu-mir-132 -1.85 | mmu-mir-30b -2.48 | mmu-mir-30a -2.75 | mmu-mir-9-3 -8.28
10566477	Hpx	hemopexin	NM_017371	1.37	mmu-mir-149 -4.41
10554057	Adamts17	a disintegrin-like and metallopeptidase (reprolysin type) with thrombospondin type 1 motif, 17	NM_001033877	1.37	mmu-mir-144 82.71
10550877	Kcnn4	potassium intermediate/small conductance calcium-activated channel, subfamily N, member 4	NM_008433	1.37	mmu-mir-195 24.59 | mmu-mir-322 1.49 | mmu-mir-322 -1.54 | mmu-mir-16-2 -3.14 | mmu-mir-497 -4.76 | mmu-mir-195 -5.62
10545842	Fbxo41	F-box protein 41	NM_001001160	1.37	mmu-mir-382 1105.13 | mmu-mir-17 16.91 | mmu-mir-329 4.86 | mmu-mir-491 4.14 | mmu-mir-17 4.03 | mmu-mir-294 2.13 | mmu-mir-294 1.73 | mmu-mir-93 1.68 | mmu-mir-295 1.17 | mmu-mir-96 1.14 | mmu-mir-93 1.09 | mmu-mir-34a -1.09 | mmu-mir-491 -2.22 | mmu-mir-34a -2.6 | mmu-mir-34c -2.69 | mmu-mir-106a -4.44 | mmu-mir-9-3 -8.28 | mmu-mir-182 -11.47 | mmu-mir-105 -15.67 | mmu-mir-218-2 -18.51 | mmu-mi…
10541711	Phb2	prohibitin 2	NM_007531	1.37	mmu-mir-539 -8.34
10540935	Cand2	cullin-associated and neddylation-dissociated 2 (putative)	NM_025958	1.37	mmu-mir-124-2 -3.56 | mmu-mir-124-2 -4.08
10536752	Fscn3	fascin homolog 3, actin-bundling protein, testicular (Strongylocentrotus purpuratus)	NM_019569	1.37	mmu-mir-326 1.84 | mmu-mir-330 1.09 | mmu-mir-330 -1.59
10535174	Tmem184a	transmembrane protein 184a	NM_001161548	1.37	mmu-mir-186 17.03 | mmu-mir-326 1.84 | mmu-mir-330 1.09 | mmu-mir-410 -1.04 | mmu-mir-186 -1.24 | mmu-mir-137 -1.41 | mmu-mir-330 -1.59 | mmu-mir-134 -1.8 | mmu-mir-218-2 -18.51
10532590	Myo18b	myosin XVIIIb	NM_028901	1.37	mmu-mir-149 -4.41
10518313	Tnfrsf8	tumor necrosis factor receptor superfamily, member 8	NM_009401	1.37	mmu-mir-203 1.47 | mmu-mir-203 -2.19
10517067	Sfn	stratifin	NM_018754	1.37	mmu-mir-377 2.75 | mmu-mir-377 -3.86
10516325	Adprhl2	ADP-ribosylhydrolase like 2	NM_133883	1.37	mmu-mir-137 -1.41
10515519	Atp6v0b	ATPase, H+ transporting, lysosomal V0 subunit B	NM_033617	1.37	mmu-mir-145 1675.06 | mmu-mir-145 -6.63
10514791	Pcsk9	proprotein convertase subtilisin/kexin type 9	NM_153565	1.37	mmu-mir-224 -29.65
10506150	Foxd3	forkhead box D3	NM_010425	1.37	mmu-mir-374 11.39 | mmu-mir-374 9.06 | mmu-mir-150 1.19 | mmu-mir-410 -1.04 | mmu-mir-300 -1.57 | mmu-mir-543 -1.74 | mmu-mir-300 -2.1 | mmu-mir-543 -2.41 | mmu-mir-300 -4.17 | mmu-mir-381 -58.49
10499666	Atp8b2	ATPase, class I, type 8B, member 2	NM_001081182	1.37	mmu-mir-590 (3') 7244383200140.5 | mmu-mir-374 11.39 | mmu-mir-374 9.06 | mmu-mir-326 1.84 | mmu-mir-30a 1.4 | mmu-mir-214 1.27 | mmu-mir-150 1.19 | mmu-mir-30b 1.1 | mmu-mir-330 1.09 | mmu-mir-410 -1.04 | mmu-mir-330 -1.59 | mmu-mir-30b -2.48 | mmu-mir-30a -2.75 | mmu-mir-761 -4.5 | mmu-mir-340 (3') -7.41 | mmu-mir-9-3 -8.28 | mmu-mir-873 -10.85 | mmu-mir-340 (5') -22.63 | mmu-mir-214 -24.25
10496822	Gng5	guanine nucleotide binding protein (G protein), gamma 5	NM_010318	1.37	mmu-mir-183 2.39 | mmu-mir-183 -2.45
10494583	Sec22b	SEC22 vesicle trafficking protein homolog B (S. cerevisiae)	NM_011342	1.37	mmu-mir-206 -2.38 | mmu-mir-216a -5.54
10485830	Tmem85	transmembrane protein 85	NM_026519	1.37	mmu-mir-376c 98.36 | mmu-mir-376c 1.13 | mmu-mir-488 -9.38 | mmu-mir-488 -15.35
10485445	Ehf	ets homologous factor	NM_007914	1.37	mmu-mir-590 (3') 7244383200140.5 | mmu-mir-376c 98.36 | mmu-mir-1192 21.26 | mmu-mir-338 (5') 1.47 | mmu-mir-495 1.3 | mmu-mir-376c 1.13 | mmu-mir-365-2 -4.44 | mmu-mir-128-2 -4.63 | mmu-mir-338 (3') -8.11 | mmu-mir-155 -46.53
10485048	Atg13	autophagy related 13	NM_145528	1.37	mmu-mir-9-3 -8.28
10482788	Gpd2	glycerol phosphate dehydrogenase 2, mitochondrial	ENSMUST00000028167	1.37	mmu-mir-721 2.69 | mmu-mir-301b 2.5 | mmu-mir-326 1.84 | mmu-mir-330 1.09 | mmu-mir-152 -1.48 | mmu-mir-330 -1.59 | mmu-mir-132 -1.85 | mmu-mir-206 -2.38 | mmu-mir-124-2 -3.56 | mmu-mir-124-2 -4.08 | mmu-mir-128-2 -4.63 | mmu-mir-340 (3') -7.41 | mmu-mir-340 (5') -22.63
10477986	Nnat	neuronatin	NM_010923	1.37	mmu-mir-28 3.97 | mmu-mir-294 2.13 | mmu-mir-294 1.73 | mmu-mir-93 1.68 | mmu-mir-295 1.17 | mmu-mir-93 1.09 | mmu-mir-28 -1.26 | mmu-mir-383 -1.39 | mmu-mir-138-1 -3.58 | mmu-mir-149 -4.41 | mmu-mir-106a -4.44 | mmu-mir-708 -8.28 | mmu-mir-105 -15.67 | mmu-mir-295 -20.97 | mmu-mir-708 -171.25
10477022	Sdcbp2	syndecan binding protein (syntenin) 2	NM_145535	1.37	mmu-mir-338 (5') 1.47 | mmu-mir-338 (3') -8.11
10472946	Hoxd13	homeobox D13	NM_008275	1.37	mmu-mir-193b -1.09 | mmu-mir-193b -3.07 | mmu-mir-193 -9.25
10472321	Slc4a10	solute carrier family 4, sodium bicarbonate cotransporter-like, member 10	NM_033552	1.37	mmu-mir-144 82.71 | mmu-mir-377 2.75 | mmu-mir-377 -3.86 | mmu-mir-670 -53.08 | mmu-mir-351 -174.85
10470907	Set	SET nuclear oncogene	AK031561	1.37	mmu-mir-376c 98.36 | mmu-mir-1192 21.26 | mmu-mir-194-2 2.31 | mmu-mir-495 1.3 | mmu-mir-376c 1.13 | mmu-mir-411 -3.16 | mmu-mir-592 -3.56 | mmu-mir-128-2 -4.63 | mmu-mir-411 -15.35 | mmu-mir-216b -45.25
10468046	Lbx1	ladybird homeobox homolog 1 (Drosophila)	NM_010691	1.37	mmu-mir-25 -1.16 | mmu-mir-137 -1.41 | mmu-mir-367 -1.85 | mmu-mir-25 -4.47 | mmu-mir-363 -14562.8 | mmu-mir-32 -253214.41
10467650	Frat2	frequently rearranged in advanced T cell lymphomas 2	NM_177603	1.37	mmu-mir-31 -1.48 | mmu-mir-421 -2.79 | mmu-mir-22 -3.05 | mmu-mir-31 -5.86 | mmu-mir-539 -8.34
10458906	Ppic	peptidylprolyl isomerase C	NM_008908	1.37	mmu-mir-211 -1.23 | mmu-mir-204 -2.36
10451907	Sh3gl1	SH3-domain GRB2-like 1	NM_013664	1.37	mmu-mir-429 1.43 | mmu-mir-218-2 -18.51
10449775	Notch3	notch 3	NM_008716	1.37	mmu-mir-150 1.19 | mmu-mir-300 -1.57 | mmu-mir-300 -2.1 | mmu-mir-206 -2.38 | mmu-mir-300 -4.17 | mmu-mir-381 -58.49
10447317	Epas1	endothelial PAS domain protein 1	NM_010137	1.37	mmu-mir-374 11.39 | mmu-mir-374 9.06 | mmu-mir-96 1.14 | mmu-mir-383 -1.39 | mmu-mir-365-2 -4.44 | mmu-mir-340 (3') -7.41 | mmu-mir-9-3 -8.28 | mmu-mir-182 -11.47 | mmu-mir-340 (5') -22.63
10444420	Agpat1	1-acylglycerol-3-phosphate O-acyltransferase 1 (lysophosphatidic acid acyltransferase, alpha)	NM_001163379	1.37	mmu-mir-143 315.17 | mmu-mir-882 2.51 | mmu-mir-346 1.42 | mmu-mir-206 -2.38 | mmu-mir-185 -4.35 | mmu-mir-24-2 -4.38
10443063	Phf1	PHD finger protein 1	NM_009343	1.37	mmu-mir-1192 21.26 | mmu-mir-17 16.91 | mmu-mir-17 4.03 | mmu-mir-194-2 2.31 | mmu-mir-93 1.68 | mmu-mir-495 1.3 | mmu-mir-93 1.09 | mmu-mir-320 -6.45
10442596	Sepx1	selenoprotein X 1	NM_013759	1.37	mmu-mir-134 -1.8
10442396	Abca3	ATP-binding cassette, sub-family A (ABC1), member 3	NM_013855	1.37	mmu-mir-30a 1.4 | mmu-mir-30b 1.1 | mmu-mir-30b -2.48 | mmu-mir-30a -2.75
10435714	Tmem39a	transmembrane protein 39a	NM_026407	1.37	mmu-mir-300 -1.57 | mmu-mir-300 -2.1 | mmu-mir-300 -4.17 | mmu-mir-340 (3') -7.41 | mmu-mir-340 (5') -22.63 | mmu-mir-381 -58.49
10432267	Wnt10b	wingless related MMTV integration site 10b	NM_011718	1.37	mmu-mir-152 -1.48 | mmu-mir-370 -4.08
10420596	Tnfrsf19	tumor necrosis factor receptor superfamily, member 19	NM_013869	1.37	mmu-mir-590 (3') 7244383200140.5 | mmu-mir-326 1.84 | mmu-mir-330 1.09 | mmu-mir-330 -1.59 | mmu-mir-24-2 -4.38 | mmu-mir-149 -4.41
10402795	Cdca4	cell division cycle associated 4	NM_028023	1.37	mmu-mir-590 (3') 7244383200140.5 | mmu-mir-154 809 | mmu-mir-195 24.59 | mmu-mir-499 2.06 | mmu-mir-322 1.49 | mmu-mir-322 -1.54 | mmu-mir-16-2 -3.14 | mmu-mir-154 -4.23 | mmu-mir-497 -4.76 | mmu-mir-195 -5.62 | mmu-mir-503 -13.27
10399841	Cbll1	Casitas B-lineage lymphoma-like 1	NM_134048	1.37	mmu-mir-1192 21.26 | mmu-mir-495 1.3 | mmu-mir-152 -1.48 | mmu-mir-132 -1.85 | mmu-mir-124-2 -3.56 | mmu-mir-494 -3.68 | mmu-mir-124-2 -4.08 | mmu-mir-670 -53.08 | mmu-mir-351 -174.85
10391828	C1ql1	complement component 1, q subcomponent-like 1	NM_011795	1.37	mmu-mir-9-3 -8.28
10391744	Gpatch8	G patch domain containing 8	AK135410	1.37	mmu-mir-154 809 | mmu-mir-195 24.59 | mmu-mir-872 5.21 | mmu-mir-721 2.69 | mmu-mir-301b 2.5 | mmu-mir-322 1.49 | mmu-mir-429 1.43 | mmu-mir-25 -1.16 | mmu-mir-137 -1.41 | mmu-mir-152 -1.48 | mmu-mir-322 -1.54 | mmu-mir-872 -1.56 | mmu-mir-107 -1.78 | mmu-mir-367 -1.85 | mmu-mir-16-2 -3.14 | mmu-mir-124-2 -3.56 | mmu-mir-124-2 -4.08 | mmu-mir-154 -4.23 | mmu-mir-25 -4.47 | mmu-mir-497 -4.76 | mmu…
10390542	Cacnb1	calcium channel, voltage-dependent, beta 1 subunit	NM_031173	1.37	mmu-mir-195 24.59 | mmu-mir-326 1.84 | mmu-mir-322 1.49 | mmu-mir-214 1.27 | mmu-mir-96 1.14 | mmu-mir-330 1.09 | mmu-mir-34a -1.09 | mmu-mir-322 -1.54 | mmu-mir-330 -1.59 | mmu-mir-34a -2.6 | mmu-mir-34c -2.69 | mmu-mir-16-2 -3.14 | mmu-mir-761 -4.5 | mmu-mir-497 -4.76 | mmu-mir-195 -5.62 | mmu-mir-214 -24.25 | mmu-mir-34c -41.64 | mmu-mir-670 -53.08 | mmu-mir-351 -174.85
10390117	Itga3	integrin alpha 3	NM_013565	1.37	mmu-mir-96 1.14 | mmu-mir-300 -1.57 | mmu-mir-300 -2.1 | mmu-mir-124-2 -3.56 | mmu-mir-138-1 -3.58 | mmu-mir-124-2 -4.08 | mmu-mir-300 -4.17 | mmu-mir-24-2 -4.38 | mmu-mir-381 -58.49
10388732	Dhrs13	dehydrogenase/reductase (SDR family) member 13	NM_183286	1.37	mmu-mir-152 -1.48
10388440	Serpinf2	serine (or cysteine) peptidase inhibitor, clade F, member 2	NM_008878	1.37	mmu-mir-34a -1.09 | mmu-mir-34a -2.6 | mmu-mir-34c -2.69 | mmu-mir-34c -41.64
10383953	Emid1	EMI domain containing 1	NM_080595	1.37	mmu-mir-670 -53.08 | mmu-mir-351 -174.85
10383932	Gas2l1	growth arrest-specific 2 like 1	NM_144560	1.37	mmu-mir-206 -2.38 | mmu-mir-124-2 -3.56 | mmu-mir-124-2 -4.08 | mmu-mir-670 -53.08 | mmu-mir-351 -174.85
10378964	Sez6	seizure related gene 6	NM_021286	1.37	mmu-mir-326 1.84 | mmu-mir-330 1.09 | mmu-mir-330 -1.59 | mmu-mir-149 -4.41 | mmu-mir-9-3 -8.28
10373396	Myl6	myosin, light polypeptide 6, alkali, smooth muscle and non-muscle	NM_010860	1.37	mmu-mir-542 (5') 1.62 | mmu-mir-542 (3') -6.59
10371176	Nfic	nuclear factor I/C	NM_008688	1.37	mmu-mir-195 24.59 | mmu-mir-322 1.49 | mmu-mir-322 -1.54 | mmu-mir-16-2 -3.14 | mmu-mir-497 -4.76 | mmu-mir-195 -5.62
10369485	Col13a1	collagen, type XIII, alpha 1	NM_007731	1.37	mmu-mir-30a 1.4 | mmu-mir-96 1.14 | mmu-mir-30b 1.1 | mmu-mir-30b -2.48 | mmu-mir-30a -2.75
10368907	Nr2e1	nuclear receptor subfamily 2, group E, member 1	NM_152229	1.37	mmu-mir-9-3 -8.28
10362886	Bend3	BEN domain containing 3	NM_199028	1.37	mmu-mir-410 -1.04 | mmu-mir-124-2 -3.56 | mmu-mir-124-2 -4.08 | mmu-mir-128-2 -4.63 | mmu-mir-9-3 -8.28 | mmu-mir-218-2 -18.51
10358124	Pkp1	plakophilin 1	NM_019645	1.37	mmu-mir-186 17.03 | mmu-mir-186 -1.24 | mmu-mir-384 (5') -4
10354372	Myl6	myosin, light polypeptide 6, alkali, smooth muscle and non-muscle	NM_010860	1.37	mmu-mir-542 (5') 1.62 | mmu-mir-542 (3') -6.59
10352867	Plxna2	plexin A2	NM_008882	1.37	mmu-mir-145 1675.06 | mmu-mir-143 315.17 | mmu-mir-195 24.59 | mmu-mir-1192 21.26 | mmu-mir-374 11.39 | mmu-mir-374 9.06 | mmu-mir-496 4.35 | mmu-mir-431 3.58 | mmu-mir-322 1.49 | mmu-mir-429 1.43 | mmu-mir-30a 1.4 | mmu-mir-495 1.3 | mmu-mir-30b 1.1 | mmu-mir-410 -1.04 | mmu-mir-211 -1.23 | mmu-mir-137 -1.41 | mmu-mir-31 -1.48 | mmu-mir-322 -1.54 | mmu-mir-204 -2.36 | mmu-mir-30b -2.48 | mmu-mir…
10350159	Lad1	ladinin	NM_133664	1.37	mmu-mir-361 -81.57
10348062	B3gnt7	UDP-GlcNAc:betaGal beta-1,3-N-acetylglucosaminyltransferase 7	NM_145222	1.37	mmu-mir-128-2 -4.63 | mmu-mir-539 -8.34
10344797	Cspp1	centrosome and spindle pole associated protein 1	ENSMUST00000122156	1.37	mmu-mir-124-2 -3.56 | mmu-mir-124-2 -4.08
10602180	Tmem164	transmembrane protein 164	NM_177592	1.36	mmu-mir-17 16.91 | mmu-mir-17 4.03 | mmu-mir-93 1.68 | mmu-mir-429 1.43 | mmu-mir-93 1.09 | mmu-mir-22 -3.05 | mmu-mir-539 -8.34
10602105	Col4a5	collagen, type IV, alpha 5	NM_001163155	1.36	mmu-mir-202 (5') -1.36 | mmu-mir-202 (3') -53.45
10595836	Zbtb38	zinc finger and BTB domain containing 38	ENSMUST00000152594	1.36	mmu-mir-144 82.71 | mmu-mir-374 11.39 | mmu-mir-374 9.06 | mmu-mir-433 6.73 | mmu-mir-429 1.43 | mmu-mir-433 -1.21 | mmu-mir-137 -1.41 | mmu-mir-300 -1.57 | mmu-mir-300 -2.1 | mmu-mir-300 -4.17 | mmu-mir-9-3 -8.28 | mmu-mir-758 -18.77 | mmu-mir-670 -53.08 | mmu-mir-381 -58.49 | mmu-mir-361 -81.57 | mmu-mir-351 -174.85
10594965	Unc13c	unc-13 homolog C (C. elegans)	NM_001081153	1.36	mmu-mir-1192 21.26 | mmu-mir-495 1.3 | mmu-mir-96 1.14 | mmu-mir-543 -1.74 | mmu-mir-543 -2.41 | mmu-mir-128-2 -4.63 | mmu-mir-182 -11.47
10592050	Barx2	BarH-like homeobox 2	NM_013800	1.36	mmu-mir-211 -1.23 | mmu-mir-204 -2.36 | mmu-mir-124-2 -3.56 | mmu-mir-124-2 -4.08
10590169	Acvr2b	activin receptor IIB	NM_007397	1.36	mmu-mir-154 809 | mmu-mir-144 82.71 | mmu-mir-195 24.59 | mmu-mir-1192 21.26 | mmu-mir-186 17.03 | mmu-mir-374 11.39 | mmu-mir-374 9.06 | mmu-mir-872 5.21 | mmu-mir-377 2.75 | mmu-mir-183 2.39 | mmu-mir-194-2 2.31 | mmu-mir-221 1.96 | mmu-mir-322 1.49 | mmu-mir-429 1.43 | mmu-mir-346 1.42 | mmu-mir-495 1.3 | mmu-mir-410 -1.04 | mmu-mir-222 -1.08 | mmu-mir-34a -1.09 | mmu-mir-186 -1.24 | mmu-mir-2…
10582378	Fam38a	family with sequence similarity 38, member A	NM_001037298	1.36	mmu-mir-144 82.71 | mmu-mir-195 24.59 | mmu-mir-205 2.16 | mmu-mir-322 1.49 | mmu-mir-322 -1.54 | mmu-mir-107 -1.78 | mmu-mir-16-2 -3.14 | mmu-mir-497 -4.76 | mmu-mir-195 -5.62
10576840	Evi5l	ecotropic viral integration site 5 like	ENSMUST00000043710	1.36	mmu-mir-200a 5.58 | mmu-mir-214 1.27 | mmu-mir-96 1.14 | mmu-mir-34a -1.09 | mmu-mir-122 -1.17 | mmu-mir-34a -2.6 | mmu-mir-34c -2.69 | mmu-mir-141 -2.81 | mmu-mir-141 -3.03 | mmu-mir-761 -4.5 | mmu-mir-9-3 -8.28 | mmu-mir-182 -11.47 | mmu-mir-214 -24.25 | mmu-mir-34c -41.64
10574149	Nlrc5	NLR family, CARD domain containing 5	NM_001033207	1.36	mmu-mir-370 -4.08
10571371	Tusc3	tumor suppressor candidate 3	NM_030254	1.36	mmu-mir-1192 21.26 | mmu-mir-194-2 2.31 | mmu-mir-30a 1.4 | mmu-mir-495 1.3 | mmu-mir-30b 1.1 | mmu-mir-300 -1.57 | mmu-mir-132 -1.85 | mmu-mir-300 -2.1 | mmu-mir-30b -2.48 | mmu-mir-30a -2.75 | mmu-mir-300 -4.17 | mmu-mir-873 -10.85 | mmu-mir-381 -58.49
10569927	Map2k7	mitogen-activated protein kinase kinase 7	NM_001164172	1.36	mmu-mir-138-1 -3.58 | mmu-mir-370 -4.08 | mmu-mir-128-2 -4.63 | mmu-mir-9-3 -8.28 | mmu-mir-670 -53.08 | mmu-mir-351 -174.85
10557405	Rabep2	rabaptin, RAB GTPase binding effector protein 2	NM_030566	1.36	mmu-mir-670 -53.08 | mmu-mir-351 -174.85
10555186	Wnt11	wingless-related MMTV integration site 11	NM_009519	1.36	mmu-mir-154 809 | mmu-mir-872 5.21 | mmu-mir-410 -1.04 | mmu-mir-872 -1.56 | mmu-mir-140 -2.87 | mmu-mir-154 -4.23 | mmu-mir-340 (3') -7.41 | mmu-mir-140 -8.69 | mmu-mir-340 (5') -22.63
10553917	Apba2	amyloid beta (A4) precursor protein-binding, family A, member 2	NM_007461	1.36	mmu-mir-144 82.71 | mmu-mir-543 -1.74 | mmu-mir-543 -2.41 | mmu-mir-128-2 -4.63 | mmu-mir-224 -29.65
10547926	Cops7a	COP9 (constitutive photomorphogenic) homolog, subunit 7a (Arabidopsis thaliana)	NM_012003	1.36	mmu-mir-195 24.59 | mmu-mir-326 1.84 | mmu-mir-322 1.49 | mmu-mir-330 1.09 | mmu-mir-322 -1.54 | mmu-mir-330 -1.59 | mmu-mir-16-2 -3.14 | mmu-mir-497 -4.76 | mmu-mir-195 -5.62
10546137	Abtb1	ankyrin repeat and BTB (POZ) domain containing 1	NM_030251	1.36	mmu-mir-137 -1.41 | mmu-mir-670 -53.08 | mmu-mir-351 -174.85
10532598	Myo18b	myosin XVIIIb	NM_028901	1.36	mmu-mir-149 -4.41
10530306	Phox2b	paired-like homeobox 2b	NM_008888	1.36	mmu-mir-1192 21.26 | mmu-mir-329 4.86 | mmu-mir-495 1.3 | mmu-mir-543 -1.74 | mmu-mir-543 -2.41 | mmu-mir-138-1 -3.58 | mmu-mir-494 -3.68 | mmu-mir-320 -6.45 | mmu-mir-503 -13.27 | mmu-mir-670 -53.08 | mmu-mir-351 -174.85
10521725	Med28	mediator of RNA polymerase II transcription, subunit 28 homolog (yeast)	NM_025895	1.36	mmu-mir-132 -1.85 | mmu-mir-340 (3') -7.41 | mmu-mir-340 (5') -22.63
10518524	Ubiad1	UbiA prenyltransferase domain containing 1	AK034787	1.36	mmu-mir-431 3.58 | mmu-mir-205 2.16 | mmu-mir-431 -8.34
10517250	Extl1	exostoses (multiple)-like 1	NM_019578	1.36	mmu-mir-145 1675.06 | mmu-mir-140 -2.87 | mmu-mir-145 -6.63 | mmu-mir-140 -8.69
10516735	Tinagl1	tubulointerstitial nephritis antigen-like 1	NM_023476	1.36	mmu-mir-9-3 -8.28
10515257	Rad54l	RAD54 like (S. cerevisiae)	NM_009015	1.36	mmu-mir-211 -1.23 | mmu-mir-204 -2.36
10508727	Dnajc8	DnaJ (Hsp40) homolog, subfamily C, member 8	NM_172400	1.36	mmu-mir-9-3 -8.28
10501622	Gpr88	G-protein coupled receptor 88	NM_022427	1.36	mmu-mir-33 17.03 | mmu-mir-28 3.97 | mmu-mir-33 2.69 | mmu-mir-28 -1.26 | mmu-mir-137 -1.41 | mmu-mir-320 -6.45 | mmu-mir-708 -8.28 | mmu-mir-708 -171.25
10493086	Hdgf	hepatoma-derived growth factor	NM_008231	1.36	mmu-mir-590 (3') 7244383200140.5 | mmu-mir-195 24.59 | mmu-mir-322 1.49 | mmu-mir-214 1.27 | mmu-mir-322 -1.54 | mmu-mir-16-2 -3.14 | mmu-mir-494 -3.68 | mmu-mir-384 (5') -4 | mmu-mir-761 -4.5 | mmu-mir-497 -4.76 | mmu-mir-195 -5.62 | mmu-mir-873 -10.85 | mmu-mir-214 -24.25
10490955	Mtfr1	mitochondrial fission regulator 1	NM_026182	1.36	mmu-mir-429 1.43 | mmu-mir-214 1.27 | mmu-mir-761 -4.5 | mmu-mir-214 -24.25
10474312	Pax6	paired box gene 6	NM_013627	1.36	mmu-mir-496 4.35 | mmu-mir-136 3.14 | mmu-mir-294 2.13 | mmu-mir-294 1.73 | mmu-mir-93 1.68 | mmu-mir-874 1.4 | mmu-mir-223 1.28 | mmu-mir-295 1.17 | mmu-mir-96 1.14 | mmu-mir-93 1.09 | mmu-mir-383 -1.39 | mmu-mir-375 -2.25 | mmu-mir-206 -2.38 | mmu-mir-22 -3.05 | mmu-mir-106a -4.44 | mmu-mir-365-2 -4.44 | mmu-mir-190 -7.94 | mmu-mir-182 -11.47 | mmu-mir-105 -15.67 | mmu-mir-758 -18.77 | mmu-mir-…
10474123	Commd9	COMM domain containing 9	NM_029635	1.36	mmu-mir-294 2.13 | mmu-mir-294 1.73 | mmu-mir-93 1.68 | mmu-mir-214 1.27 | mmu-mir-295 1.17 | mmu-mir-93 1.09 | mmu-mir-106a -4.44 | mmu-mir-761 -4.5 | mmu-mir-105 -15.67 | mmu-mir-295 -20.97 | mmu-mir-214 -24.25
10471912	Kynu	kynureninase (L-kynurenine hydrolase)	NM_027552	1.36	mmu-mir-203 1.47 | mmu-mir-203 -2.19
10471171	Fubp3	far upstream element (FUSE) binding protein 3	NM_001033389	1.36	mmu-mir-144 82.71 | mmu-mir-191 24.59 | mmu-mir-499 2.06 | mmu-mir-429 1.43 | mmu-mir-211 -1.23 | mmu-mir-204 -2.36 | mmu-mir-206 -2.38 | mmu-mir-128-2 -4.63
10469816	Il1rn	interleukin 1 receptor antagonist	NM_031167	1.36	mmu-mir-122 -1.17 | mmu-mir-224 -29.65
10467153	Slc16a12	solute carrier family 16 (monocarboxylic acid transporters), member 12	NM_172838	1.36	mmu-mir-17 16.91 | mmu-mir-17 4.03 | mmu-mir-294 2.13 | mmu-mir-294 1.73 | mmu-mir-93 1.68 | mmu-mir-295 1.17 | mmu-mir-93 1.09 | mmu-mir-206 -2.38 | mmu-mir-370 -4.08 | mmu-mir-106a -4.44 | mmu-mir-539 -8.34 | mmu-mir-105 -15.67 | mmu-mir-295 -20.97
10464775	Lrfn4	leucine rich repeat and fibronectin type III domain containing 4	NM_153388	1.36	mmu-mir-202 (5') -1.36 | mmu-mir-202 (3') -53.45
10464672	Ssh3	slingshot homolog 3 (Drosophila)	NM_198113	1.36	mmu-mir-124-2 -3.56 | mmu-mir-124-2 -4.08
10448676	Slc9a3r2	solute carrier family 9 (sodium/hydrogen exchanger), member 3 regulator 2	NM_023055	1.36	mmu-mir-214 1.27 | mmu-mir-25 -1.16 | mmu-mir-137 -1.41 | mmu-mir-367 -1.85 | mmu-mir-494 -3.68 | mmu-mir-25 -4.47 | mmu-mir-761 -4.5 | mmu-mir-214 -24.25 | mmu-mir-363 -14562.8 | mmu-mir-32 -253214.41
10447288	Six3	sine oculis-related homeobox 3	NM_011381	1.36	mmu-mir-882 2.51 | mmu-mir-203 1.47 | mmu-mir-429 1.43 | mmu-mir-300 -1.57 | mmu-mir-134 -1.8 | mmu-mir-300 -2.1 | mmu-mir-203 -2.19 | mmu-mir-494 -3.68 | mmu-mir-300 -4.17 | mmu-mir-185 -4.35 | mmu-mir-153 -8.22 | mmu-mir-381 -58.49
10416522	Tsc22d1	TSC22 domain family, member 1	NM_207652	1.36	mmu-mir-429 1.43 | mmu-mir-488 -9.38 | mmu-mir-488 -15.35
10416290	Reep4	receptor accessory protein 4	NM_180588	1.36	mmu-mir-9-3 -8.28
10412559	Slbp	stem-loop binding protein	NM_009193	1.36	mmu-mir-31 -1.48 | mmu-mir-31 -5.86
10402572	Ccdc85c	coiled-coil domain containing 85C	NM_001159910	1.36	mmu-mir-376c 98.36 | mmu-mir-195 24.59 | mmu-mir-200a 5.58 | mmu-mir-194-2 2.31 | mmu-mir-205 2.16 | mmu-mir-322 1.49 | mmu-mir-223 1.28 | mmu-mir-214 1.27 | mmu-mir-376c 1.13 | mmu-mir-137 -1.41 | mmu-mir-322 -1.54 | mmu-mir-141 -2.81 | mmu-mir-140 -2.87 | mmu-mir-141 -3.03 | mmu-mir-16-2 -3.14 | mmu-mir-411 -3.16 | mmu-mir-138-1 -3.58 | mmu-mir-761 -4.5 | mmu-mir-128-2 -4.63 | mmu-mir-497 -4.76…
10400504	Foxa1	forkhead box A1	NM_008259	1.36	mmu-mir-186 17.03 | mmu-mir-17 16.91 | mmu-mir-200a 5.58 | mmu-mir-496 4.35 | mmu-mir-17 4.03 | mmu-mir-194-2 2.31 | mmu-mir-93 1.68 | mmu-mir-93 1.09 | mmu-mir-186 -1.24 | mmu-mir-132 -1.85 | mmu-mir-141 -2.81 | mmu-mir-141 -3.03
10397784	Smek1	SMEK homolog 1, suppressor of mek1 (Dictyostelium)	NM_211355	1.36	mmu-mir-874 1.4 | mmu-mir-96 1.14 | mmu-mir-137 -1.41 | mmu-mir-489 -1.92 | mmu-mir-9-3 -8.28 | mmu-mir-539 -8.34 | mmu-mir-425 -10.27 | mmu-mir-216b -45.25 | mmu-mir-670 -53.08 | mmu-mir-351 -174.85
10390299	Pnpo	pyridoxine 5-phosphate oxidase	NM_134021	1.36	mmu-mir-149 -4.41
10373093	Dtx3	deltex 3 homolog (Drosophila)	NM_030714	1.36	mmu-mir-882 2.51 | mmu-mir-185 -4.35
10371877	Slc25a3	solute carrier family 25 (mitochondrial carrier, phosphate carrier), member 3	NM_133668	1.36	mmu-mir-144 82.71 | mmu-mir-200a 5.58 | mmu-mir-410 -1.04 | mmu-mir-141 -2.81 | mmu-mir-141 -3.03 | mmu-mir-384 (5') -4 | mmu-mir-873 -10.85
10370330	Krtap10-4	keratin associated protein 10-4	NM_001135991	1.36	mmu-mir-214 1.27 | mmu-mir-761 -4.5 | mmu-mir-214 -24.25
10366767	Ctdsp2	CTD (carboxy-terminal domain, RNA polymerase II, polypeptide A) small phosphatase 2	NM_146012	1.36	mmu-mir-326 1.84 | mmu-mir-330 1.09 | mmu-mir-34a -1.09 | mmu-mir-137 -1.41 | mmu-mir-330 -1.59 | mmu-mir-34a -2.6 | mmu-mir-34c -2.69 | mmu-mir-124-2 -3.56 | mmu-mir-124-2 -4.08 | mmu-mir-128-2 -4.63 | mmu-mir-9-3 -8.28 | mmu-mir-34c -41.64 | mmu-mir-670 -53.08 | mmu-mir-351 -174.85
10363372	Pla2g12b	phospholipase A2, group XIIB	NM_023530	1.36	mmu-mir-494 -3.68
10358609	Hmcn1	hemicentin 1	NM_001024720	1.36	mmu-mir-206 -2.38
10353221	Trpa1	transient receptor potential cation channel, subfamily A, member 1	NM_177781	1.36	mmu-mir-873 -10.85
10352971	Rb1cc1	RB1-inducible coiled-coil 1	NM_009826	1.36	mmu-mir-17 16.91 | mmu-mir-17 4.03 | mmu-mir-294 2.13 | mmu-mir-294 1.73 | mmu-mir-93 1.68 | mmu-mir-295 1.17 | mmu-mir-93 1.09 | mmu-mir-124-2 -3.56 | mmu-mir-138-1 -3.58 | mmu-mir-124-2 -4.08 | mmu-mir-106a -4.44 | mmu-mir-340 (3') -7.41 | mmu-mir-105 -15.67 | mmu-mir-295 -20.97 | mmu-mir-340 (5') -22.63
10347351	Ctdsp1	CTD (carboxy-terminal domain, RNA polymerase II, polypeptide A) small phosphatase 1	NM_153088	1.36	mmu-mir-183 2.39 | mmu-mir-96 1.14 | mmu-mir-183 -2.45 | mmu-mir-124-2 -3.56 | mmu-mir-124-2 -4.08 | mmu-mir-182 -11.47
10604837	Sox3	SRY-box containing gene 3	NM_009237	1.35	mmu-mir-421 -2.79 | mmu-mir-340 (3') -7.41 | mmu-mir-340 (5') -22.63
10596671	Rassf1	Ras association (RalGDS/AF-6) domain family member 1	NM_019713	1.35	mmu-mir-326 1.84 | mmu-mir-330 1.09 | mmu-mir-330 -1.59
10594301	Coro2b	coronin, actin binding protein, 2B	NM_175484	1.35	mmu-mir-145 1675.06 | mmu-mir-17 16.91 | mmu-mir-17 4.03 | mmu-mir-882 2.51 | mmu-mir-294 2.13 | mmu-mir-326 1.84 | mmu-mir-294 1.73 | mmu-mir-93 1.68 | mmu-mir-295 1.17 | mmu-mir-96 1.14 | mmu-mir-330 1.09 | mmu-mir-93 1.09 | mmu-mir-330 -1.59 | mmu-mir-107 -1.78 | mmu-mir-185 -4.35 | mmu-mir-106a -4.44 | mmu-mir-145 -6.63 | mmu-mir-105 -15.67 | mmu-mir-295 -20.97 | mmu-mir-670 -53.08 | mmu-mir-…
10593652	Cyp19a1	cytochrome P450, family 19, subfamily a, polypeptide 1	NM_007810	1.35	mmu-mir-203 1.47 | mmu-mir-203 -2.19
10593050	Il10ra	interleukin 10 receptor, alpha	NM_008348	1.35	mmu-mir-195 24.59 | mmu-mir-322 1.49 | mmu-mir-322 -1.54 | mmu-mir-16-2 -3.14 | mmu-mir-497 -4.76 | mmu-mir-195 -5.62
10591988	Adamts15	a disintegrin-like and metallopeptidase (reprolysin type) with thrombospondin type 1 motif, 15	NM_001024139	1.35	mmu-mir-144 82.71 | mmu-mir-203 1.47 | mmu-mir-338 (5') 1.47 | mmu-mir-379 1.22 | mmu-mir-152 -1.48 | mmu-mir-203 -2.19 | mmu-mir-379 -4.56 | mmu-mir-338 (3') -8.11 | mmu-mir-873 -10.85 | mmu-mir-670 -53.08 | mmu-mir-351 -174.85
10591735	Elof1	elongation factor 1 homolog (ELF1, S. cerevisiae)	NM_170777	1.35	mmu-mir-326 1.84 | mmu-mir-330 1.09 | mmu-mir-330 -1.59 | mmu-mir-206 -2.38 | mmu-mir-138-1 -3.58
10591612	Dock6	dedicator of cytokinesis 6	NM_177030	1.35	mmu-mir-152 -1.48
10590427	Ccbp2	chemokine binding protein 2	NM_021609	1.35	mmu-mir-138-1 -3.58
10590269	Mobp	myelin-associated oligodendrocytic basic protein	NM_008614	1.35	mmu-mir-214 1.27 | mmu-mir-761 -4.5 | mmu-mir-214 -24.25
10588849	Amigo3	adhesion molecule with Ig like domain 3	NM_177275	1.35	mmu-mir-195 24.59 | mmu-mir-322 1.49 | mmu-mir-322 -1.54 | mmu-mir-16-2 -3.14 | mmu-mir-497 -4.76 | mmu-mir-195 -5.62
10566438	Fam160a2	family with sequence similarity 160, member A2	NM_199009	1.35	mmu-mir-25 -1.16 | mmu-mir-211 -1.23 | mmu-mir-543 -1.74 | mmu-mir-367 -1.85 | mmu-mir-204 -2.36 | mmu-mir-543 -2.41 | mmu-mir-25 -4.47 | mmu-mir-363 -14562.8 | mmu-mir-32 -253214.41
10565620	Rsf1	remodeling and spacing factor 1	ENSMUST00000042399	1.35	mmu-mir-374 11.39 | mmu-mir-374 9.06 | mmu-mir-193b -1.09 | mmu-mir-193b -3.07 | mmu-mir-340 (3') -7.41 | mmu-mir-193 -9.25 | mmu-mir-340 (5') -22.63
10561104	Axl	AXL receptor tyrosine kinase	NM_009465	1.35	mmu-mir-34a -1.09 | mmu-mir-34a -2.6 | mmu-mir-34c -2.69 | mmu-mir-24-2 -4.38 | mmu-mir-149 -4.41 | mmu-mir-34c -41.64
10561063	Bckdha	branched chain ketoacid dehydrogenase E1, alpha polypeptide	NM_007533	1.35	mmu-mir-194-2 2.31 | mmu-mir-124-2 -3.56 | mmu-mir-124-2 -4.08
10557705	Phkg2	phosphorylase kinase, gamma 2 (testis)	NM_026888	1.35	mmu-mir-206 -2.38
10555205	Gdpd5	glycerophosphodiester phosphodiesterase domain containing 5	NM_201352	1.35	mmu-mir-218-2 -18.51
10551534	Fbxo27	F-box protein 27	NM_207238	1.35	mmu-mir-195 24.59 | mmu-mir-124-2 -3.56 | mmu-mir-124-2 -4.08 | mmu-mir-497 -4.76 | mmu-mir-195 -5.62
10550723	Nkpd1	NTPase, KAP family P-loop domain containing 1	NM_027116	1.35	mmu-mir-137 -1.41 | mmu-mir-670 -53.08 | mmu-mir-351 -174.85
10545588	Hk2	hexokinase 2	NM_013820	1.35	mmu-mir-143 315.17 | mmu-mir-195 24.59 | mmu-mir-322 1.49 | mmu-mir-202 (5') -1.36 | mmu-mir-322 -1.54 | mmu-mir-16-2 -3.14 | mmu-mir-497 -4.76 | mmu-mir-195 -5.62 | mmu-mir-9-3 -8.28 | mmu-mir-202 (3') -53.45 | mmu-mir-351 -174.85
10540999	H2afz	H2A histone family, member Z	NM_016750	1.35	mmu-mir-499 2.06 | mmu-mir-132 -1.85
10518841	Thap3	THAP domain containing, apoptosis associated protein 3	NM_175152	1.35	mmu-mir-214 1.27 | mmu-mir-202 (5') -1.36 | mmu-mir-761 -4.5 | mmu-mir-214 -24.25 | mmu-mir-202 (3') -53.45
10516241	Maneal	mannosidase, endo-alpha-like	NM_001007573	1.35	mmu-mir-202 (5') -1.36 | mmu-mir-128-2 -4.63 | mmu-mir-202 (3') -53.45
10502770	Lphn2	latrophilin 2	NM_001081298	1.35	mmu-mir-195 24.59 | mmu-mir-1192 21.26 | mmu-mir-374 11.39 | mmu-mir-374 9.06 | mmu-mir-433 6.73 | mmu-mir-194-2 2.31 | mmu-mir-322 1.49 | mmu-mir-495 1.3 | mmu-mir-96 1.14 | mmu-mir-410 -1.04 | mmu-mir-433 -1.21 | mmu-mir-322 -1.54 | mmu-mir-300 -1.57 | mmu-mir-300 -2.1 | mmu-mir-16-2 -3.14 | mmu-mir-370 -4.08 | mmu-mir-300 -4.17 | mmu-mir-497 -4.76 | mmu-mir-195 -5.62 | mmu-mir-340 (3') -7.41 |…
10493409	Scamp3	secretory carrier membrane protein 3	NM_011886	1.35	mmu-mir-145 1675.06 | mmu-mir-96 1.14 | mmu-mir-145 -6.63
10493309	Rit1	Ras-like without CAAX 1	NM_009069	1.35	mmu-mir-320 -6.45 | mmu-mir-670 -53.08 | mmu-mir-351 -174.85
10479008	Bmp7	bone morphogenetic protein 7	NM_007557	1.35	mmu-mir-1192 21.26 | mmu-mir-542 (5') 1.62 | mmu-mir-495 1.3 | mmu-mir-25 -1.16 | mmu-mir-137 -1.41 | mmu-mir-367 -1.85 | mmu-mir-25 -4.47 | mmu-mir-542 (3') -6.59 | mmu-mir-758 -18.77 | mmu-mir-363 -14562.8 | mmu-mir-32 -253214.41
10478884	Snai1	snail homolog 1 (Drosophila)	NM_011427	1.35	mmu-mir-30a 1.4 | mmu-mir-30b 1.1 | mmu-mir-25 -1.16 | mmu-mir-300 -1.57 | mmu-mir-367 -1.85 | mmu-mir-300 -2.1 | mmu-mir-30b -2.48 | mmu-mir-30a -2.75 | mmu-mir-300 -4.17 | mmu-mir-25 -4.47 | mmu-mir-153 -8.22 | mmu-mir-381 -58.49 | mmu-mir-363 -14562.8 | mmu-mir-32 -253214.41
10477673	Myh7b	myosin, heavy chain 7B, cardiac muscle, beta	NM_001085378	1.35	mmu-mir-186 17.03 | mmu-mir-186 -1.24
10475218	Stard9	START domain containing 9	ENSMUST00000028734	1.35	mmu-mir-539 -8.34
10468517	Mxi1	Max interacting protein 1	NM_010847	1.35	mmu-mir-433 6.73 | mmu-mir-433 -1.21 | mmu-mir-24-2 -4.38
10465820	Gng3	guanine nucleotide binding protein (G protein), gamma 3	NM_010316	1.35	mmu-mir-136 3.14 | mmu-mir-218-2 -18.51
10459229	Pcyox1l	prenylcysteine oxidase 1 like	NM_172832	1.35	mmu-mir-211 -1.23 | mmu-mir-204 -2.36
10449303	Bak1	BCL2-antagonist/killer 1	NM_007523	1.35	mmu-mir-670 -53.08 | mmu-mir-351 -174.85
10443110	Syngap1	synaptic Ras GTPase activating protein 1 homolog (rat)	XM_003086051	1.35	mmu-mir-144 82.71 | mmu-mir-882 2.51 | mmu-mir-326 1.84 | mmu-mir-330 1.09 | mmu-mir-410 -1.04 | mmu-mir-330 -1.59 | mmu-mir-210 -2.36 | mmu-mir-384 (5') -4 | mmu-mir-185 -4.35 | mmu-mir-539 -8.34
10443095	Syngap1	synaptic Ras GTPase activating protein 1 homolog (rat)	ENSMUST00000081285	1.35	mmu-mir-144 82.71 | mmu-mir-882 2.51 | mmu-mir-326 1.84 | mmu-mir-330 1.09 | mmu-mir-410 -1.04 | mmu-mir-330 -1.59 | mmu-mir-210 -2.36 | mmu-mir-384 (5') -4 | mmu-mir-185 -4.35 | mmu-mir-539 -8.34
10432378	Lmbr1l	limb region 1 like	NM_029098	1.35	mmu-mir-30a 1.4 | mmu-mir-30b 1.1 | mmu-mir-25 -1.16 | mmu-mir-137 -1.41 | mmu-mir-152 -1.48 | mmu-mir-367 -1.85 | mmu-mir-30b -2.48 | mmu-mir-30a -2.75 | mmu-mir-24-2 -4.38 | mmu-mir-149 -4.41 | mmu-mir-25 -4.47 | mmu-mir-128-2 -4.63 | mmu-mir-363 -14562.8 | mmu-mir-32 -253214.41
10427277	Hoxc11	homeobox C11	NM_001024842	1.35	mmu-mir-195 24.59 | mmu-mir-322 1.49 | mmu-mir-25 -1.16 | mmu-mir-322 -1.54 | mmu-mir-367 -1.85 | mmu-mir-22 -3.05 | mmu-mir-16-2 -3.14 | mmu-mir-25 -4.47 | mmu-mir-497 -4.76 | mmu-mir-195 -5.62 | mmu-mir-363 -14562.8 | mmu-mir-32 -253214.41
10426150	Panx2	pannexin 2	NM_001002005	1.35	mmu-mir-144 82.71 | mmu-mir-17 16.91 | mmu-mir-17 4.03 | mmu-mir-93 1.68 | mmu-mir-93 1.09 | mmu-mir-202 (5') -1.36 | mmu-mir-137 -1.41 | mmu-mir-190 -7.94 | mmu-mir-202 (3') -53.45 | mmu-mir-361 -81.57
10422496	Gpr183	G protein-coupled receptor 183	NM_183031	1.35	mmu-mir-144 82.71 | mmu-mir-543 -1.74 | mmu-mir-543 -2.41
10421258	Pdlim2	PDZ and LIM domain 2	NM_145978	1.35	mmu-mir-491 4.14 | mmu-mir-214 1.27 | mmu-mir-299 -2.07 | mmu-mir-491 -2.22 | mmu-mir-761 -4.5 | mmu-mir-299 -6.63 | mmu-mir-873 -10.85 | mmu-mir-491 -22.47 | mmu-mir-214 -24.25
10401028	Sgpp1	sphingosine-1-phosphate phosphatase 1	NM_030750	1.35	mmu-mir-144 82.71 | mmu-mir-124-2 -3.56 | mmu-mir-124-2 -4.08
10400975	Trmt5	TRM5 tRNA methyltransferase 5 homolog (S. cerevisiae)	NM_029580	1.35	mmu-mir-384 (5') -4
10391831	Dcakd	dephospho-CoA kinase domain containing	NM_026551	1.35	mmu-mir-143 315.17 | mmu-mir-124-2 -3.56 | mmu-mir-124-2 -4.08
10390211	Igf2bp1	insulin-like growth factor 2 mRNA binding protein 1	NM_009951	1.35	mmu-mir-590 (3') 7244383200140.5 | mmu-mir-1192 21.26 | mmu-mir-17 16.91 | mmu-mir-491 4.14 | mmu-mir-17 4.03 | mmu-mir-721 2.69 | mmu-mir-301b 2.5 | mmu-mir-294 2.13 | mmu-mir-326 1.84 | mmu-mir-294 1.73 | mmu-mir-93 1.68 | mmu-mir-346 1.42 | mmu-mir-495 1.3 | mmu-mir-295 1.17 | mmu-mir-96 1.14 | mmu-mir-330 1.09 | mmu-mir-93 1.09 | mmu-mir-410 -1.04 | mmu-mir-193b -1.09 | mmu-mir-202 (5') -1.36…
10387180	Ndel1	nuclear distribution gene E-like homolog 1 (A. nidulans)	NM_023668	1.35	mmu-mir-17 16.91 | mmu-mir-17 4.03 | mmu-mir-721 2.69 | mmu-mir-301b 2.5 | mmu-mir-93 1.68 | mmu-mir-30a 1.4 | mmu-mir-30b 1.1 | mmu-mir-93 1.09 | mmu-mir-217 -1.57 | mmu-mir-300 -1.57 | mmu-mir-107 -1.78 | mmu-mir-300 -2.1 | mmu-mir-30b -2.48 | mmu-mir-30a -2.75 | mmu-mir-22 -3.05 | mmu-mir-300 -4.17 | mmu-mir-758 -18.77 | mmu-mir-381 -58.49
10385096	Kcnip1	Kv channel-interacting protein 1	NM_001190885	1.35	mmu-mir-150 1.19 | mmu-mir-24-2 -4.38
10383025	C1qtnf1	C1q and tumor necrosis factor related protein 1	NM_019959	1.35	mmu-mir-24-2 -4.38 | mmu-mir-670 -53.08 | mmu-mir-351 -174.85
10375732	Cby3	chibby homolog 3 (Drosophila)	ENSMUST00000052596	1.35	mmu-mir-137 -1.41
10356088	Col4a4	collagen, type IV, alpha 4	NM_007735	1.35	mmu-mir-17 16.91 | mmu-mir-17 4.03 | mmu-mir-93 1.68 | mmu-mir-203 1.47 | mmu-mir-150 1.19 | mmu-mir-93 1.09 | mmu-mir-203 -2.19 | mmu-mir-504 -5.06 | mmu-mir-9-3 -8.28 | mmu-mir-758 -18.77 | mmu-mir-216b -45.25
10352798	Kcnh1	potassium voltage-gated channel, subfamily H (eag-related), member 1	NM_010600	1.35	mmu-mir-107 -1.78 | mmu-mir-22 -3.05 | mmu-mir-138-1 -3.58 | mmu-mir-9-3 -8.28 | mmu-mir-218-2 -18.51 | mmu-mir-224 -29.65 | mmu-mir-670 -53.08 | mmu-mir-351 -174.85
10351471	Uhmk1	U2AF homology motif (UHM) kinase 1	NM_010633	1.35	mmu-mir-144 82.71 | mmu-mir-195 24.59 | mmu-mir-322 1.49 | mmu-mir-223 1.28 | mmu-mir-214 1.27 | mmu-mir-152 -1.48 | mmu-mir-322 -1.54 | mmu-mir-217 -1.57 | mmu-mir-107 -1.78 | mmu-mir-206 -2.38 | mmu-mir-421 -2.79 | mmu-mir-16-2 -3.14 | mmu-mir-761 -4.5 | mmu-mir-497 -4.76 | mmu-mir-195 -5.62 | mmu-mir-9-3 -8.28 | mmu-mir-503 -13.27 | mmu-mir-214 -24.25
10348653	Gpc1	glypican 1	NM_016696	1.35	mmu-mir-300 -1.57 | mmu-mir-300 -2.1 | mmu-mir-124-2 -3.56 | mmu-mir-124-2 -4.08 | mmu-mir-300 -4.17 | mmu-mir-381 -58.49
10347639	Gmppa	GDP-mannose pyrophosphorylase A	NM_133708	1.35	mmu-mir-149 -4.41
10345895	Gpr45	G protein-coupled receptor 45	NM_053107	1.35	mmu-mir-218-2 -18.51
10345492	Cnnm3	cyclin M3	NM_001039551	1.35	mmu-mir-143 315.17 | mmu-mir-429 1.43 | mmu-mir-96 1.14 | mmu-mir-182 -11.47
10606369	Itm2a	integral membrane protein 2A	NM_008409	1.34	mmu-mir-377 2.75 | mmu-mir-377 -3.86
10604375	Apln	apelin	NM_013912	1.34	mmu-mir-195 24.59 | mmu-mir-322 1.49 | mmu-mir-214 1.27 | mmu-mir-322 -1.54 | mmu-mir-16-2 -3.14 | mmu-mir-124-2 -3.56 | mmu-mir-124-2 -4.08 | mmu-mir-370 -4.08 | mmu-mir-761 -4.5 | mmu-mir-497 -4.76 | mmu-mir-195 -5.62 | mmu-mir-340 (3') -7.41 | mmu-mir-182 -11.47 | mmu-mir-503 -13.27 | mmu-mir-340 (5') -22.63 | mmu-mir-214 -24.25
10604337	Dcaf12l1	DDB1 and CUL4 associated factor 12-like 1	BC068319	1.34	mmu-mir-31 -1.48 | mmu-mir-124-2 -3.56 | mmu-mir-124-2 -4.08 | mmu-mir-31 -5.86
10596680	Sema3b	sema domain, immunoglobulin domain (Ig), short basic domain, secreted, (semaphorin) 3B	NM_001042779	1.34	mmu-mir-221 1.96 | mmu-mir-222 -1.08 | mmu-mir-137 -1.41
10590957	Fut4	fucosyltransferase 4	NM_010242	1.34	mmu-mir-96 1.14 | mmu-mir-182 -11.47 | mmu-mir-670 -53.08 | mmu-mir-351 -174.85
10579657	Rpl23a	ribosomal protein L23A	NM_207523	1.34	mmu-mir-203 1.47 | mmu-mir-203 -2.19 | mmu-mir-378 -10.85
10566723	Lmo1	LIM domain only 1	NM_057173	1.34	mmu-mir-543 -1.74 | mmu-mir-543 -2.41 | mmu-mir-494 -3.68
10557308	Hs3st4	heparan sulfate (glucosamine) 3-O-sulfotransferase 4	ENSMUST00000106437	1.34	mmu-mir-33 17.03 | mmu-mir-33 2.69 | mmu-mir-882 2.51 | mmu-mir-205 2.16 | mmu-mir-294 2.13 | mmu-mir-294 1.73 | mmu-mir-93 1.68 | mmu-mir-295 1.17 | mmu-mir-93 1.09 | mmu-mir-185 -4.35 | mmu-mir-106a -4.44 | mmu-mir-504 -5.06 | mmu-mir-539 -8.34 | mmu-mir-105 -15.67 | mmu-mir-295 -20.97
10554789	Ctsc	cathepsin C	NM_009982	1.34	mmu-mir-421 -2.79 | mmu-mir-22 -3.05
10551570	Sirt2	sirtuin 2 (silent mating type information regulation 2, homolog) 2 (S. cerevisiae)	NM_022432	1.34	mmu-mir-24-2 -4.38
10547204	Hnrnpf	heterogeneous nuclear ribonucleoprotein F	NM_001166430	1.34	mmu-mir-590 (3') 7244383200140.5 | mmu-mir-144 82.71 | mmu-mir-1192 21.26 | mmu-mir-200a 5.58 | mmu-mir-495 1.3 | mmu-mir-141 -2.81 | mmu-mir-141 -3.03 | mmu-mir-592 -3.56 | mmu-mir-128-2 -4.63 | mmu-mir-539 -8.34 | mmu-mir-224 -29.65
10545827	Rab11fip5	RAB11 family interacting protein 5 (class I)	NM_001003955	1.34	mmu-mir-17 16.91 | mmu-mir-17 4.03 | mmu-mir-294 2.13 | mmu-mir-294 1.73 | mmu-mir-93 1.68 | mmu-mir-874 1.4 | mmu-mir-295 1.17 | mmu-mir-96 1.14 | mmu-mir-93 1.09 | mmu-mir-124-2 -3.56 | mmu-mir-124-2 -4.08 | mmu-mir-106a -4.44 | mmu-mir-182 -11.47 | mmu-mir-105 -15.67 | mmu-mir-295 -20.97
10544417	Epha1	Eph receptor A1	NM_023580	1.34	mmu-mir-195 24.59 | mmu-mir-322 1.49 | mmu-mir-322 -1.54 | mmu-mir-16-2 -3.14 | mmu-mir-497 -4.76 | mmu-mir-195 -5.62
10536722	Hyal4	hyaluronoglucosaminidase 4	NM_029848	1.34	mmu-mir-211 -1.23 | mmu-mir-204 -2.36
10535759	Lnx2	ligand of numb-protein X 2	NM_080795	1.34	mmu-mir-203 1.47 | mmu-mir-96 1.14 | mmu-mir-203 -2.19 | mmu-mir-124-2 -3.56 | mmu-mir-124-2 -4.08
10535340	Wipi2	WD repeat domain, phosphoinositide interacting 2	NM_178398	1.34	mmu-mir-590 (3') 7244383200140.5 | mmu-mir-144 82.71 | mmu-mir-195 24.59 | mmu-mir-322 1.49 | mmu-mir-96 1.14 | mmu-mir-322 -1.54 | mmu-mir-421 -2.79 | mmu-mir-16-2 -3.14 | mmu-mir-124-2 -3.56 | mmu-mir-124-2 -4.08 | mmu-mir-497 -4.76 | mmu-mir-195 -5.62 | mmu-mir-9-3 -8.28 | mmu-mir-182 -11.47 | mmu-mir-503 -13.27 | mmu-mir-218-2 -18.51
10533386	Sh2b3	SH2B adaptor protein 3	NM_008507	1.34	mmu-mir-144 82.71 | mmu-mir-33 17.03 | mmu-mir-33 2.69 | mmu-mir-326 1.84 | mmu-mir-30a 1.4 | mmu-mir-223 1.28 | mmu-mir-214 1.27 | mmu-mir-30b 1.1 | mmu-mir-330 1.09 | mmu-mir-202 (5') -1.36 | mmu-mir-152 -1.48 | mmu-mir-330 -1.59 | mmu-mir-30b -2.48 | mmu-mir-30a -2.75 | mmu-mir-124-2 -3.56 | mmu-mir-138-1 -3.58 | mmu-mir-124-2 -4.08 | mmu-mir-761 -4.5 | mmu-mir-320 -6.45 | mmu-mir-9-3 -8.28 | …
10528567	Atg9b	autophagy related 9B	NM_001002897	1.34	mmu-mir-214 1.27 | mmu-mir-761 -4.5 | mmu-mir-214 -24.25
10527012	Lfng	LFNG O-fucosylpeptide 3-beta-N-acetylglucosaminyltransferase	NM_008494	1.34	mmu-mir-429 1.43 | mmu-mir-211 -1.23 | mmu-mir-204 -2.36 | mmu-mir-670 -53.08 | mmu-mir-351 -174.85
10526410	Hspb1	heat shock protein 1	NM_013560	1.34	mmu-mir-539 -8.34
10524398	Wscd2	WSC domain containing 2	NM_177292	1.34	mmu-mir-192 8.22 | mmu-mir-192 3.84 | mmu-mir-193b -1.09 | mmu-mir-34a -1.09 | mmu-mir-34a -2.6 | mmu-mir-34c -2.69 | mmu-mir-193b -3.07 | mmu-mir-9-3 -8.28 | mmu-mir-193 -9.25 | mmu-mir-503 -13.27 | mmu-mir-34c -41.64 | mmu-mir-215 -385.34
10521696	Prom1	prominin 1	NM_008935	1.34	mmu-mir-203 1.47 | mmu-mir-30a 1.4 | mmu-mir-30b 1.1 | mmu-mir-203 -2.19 | mmu-mir-30b -2.48 | mmu-mir-30a -2.75
10518882	Espn	espin	NM_207687	1.34	mmu-mir-195 24.59 | mmu-mir-322 1.49 | mmu-mir-30a 1.4 | mmu-mir-30b 1.1 | mmu-mir-322 -1.54 | mmu-mir-30b -2.48 | mmu-mir-30a -2.75 | mmu-mir-16-2 -3.14 | mmu-mir-497 -4.76 | mmu-mir-195 -5.62
10518455	Agtrap	angiotensin II, type I receptor-associated protein	NM_009642	1.34	mmu-mir-365-2 -4.44 | mmu-mir-155 -46.53
10508465	Marcksl1	MARCKS-like 1	NM_010807	1.34	mmu-mir-382 1105.13 | mmu-mir-24-2 -4.38 | mmu-mir-149 -4.41 | mmu-mir-340 (3') -7.41 | mmu-mir-340 (5') -22.63
10507479	Tmem53	transmembrane protein 53	NM_026837	1.34	mmu-mir-214 1.27 | mmu-mir-761 -4.5 | mmu-mir-214 -24.25
10503399	Myl6	myosin, light polypeptide 6, alkali, smooth muscle and non-muscle	NM_010860	1.34	mmu-mir-542 (5') 1.62 | mmu-mir-542 (3') -6.59
10497203	Hey1	hairy/enhancer-of-split related with YRPW motif 1	NM_010423	1.34	mmu-mir-320 -6.45
10488892	Trpc4ap	transient receptor potential cation channel, subfamily C, member 4 associated protein	NM_001163452	1.34	mmu-mir-136 3.14 | mmu-mir-24-2 -4.38
10479041	Rbm38	RNA binding motif protein 38	NM_019547	1.34	mmu-mir-186 17.03 | mmu-mir-429 1.43 | mmu-mir-186 -1.24 | mmu-mir-202 (5') -1.36 | mmu-mir-543 -1.74 | mmu-mir-543 -2.41 | mmu-mir-124-2 -3.56 | mmu-mir-124-2 -4.08 | mmu-mir-670 -53.08 | mmu-mir-202 (3') -53.45 | mmu-mir-351 -174.85
10478407	Serinc3	serine incorporator 3	NM_012032	1.34	mmu-mir-382 1105.13 | mmu-mir-107 -1.78
10472418	Scn9a	sodium channel, voltage-gated, type IX, alpha	ENSMUST00000112354	1.34	mmu-mir-30a 1.4 | mmu-mir-96 1.14 | mmu-mir-30b 1.1 | mmu-mir-30b -2.48 | mmu-mir-30a -2.75 | mmu-mir-182 -11.47
10464167	Adrb1	adrenergic receptor, beta 1	NM_007419	1.34	mmu-mir-144 82.71 | mmu-mir-374 11.39 | mmu-mir-374 9.06 | mmu-mir-200a 5.58 | mmu-mir-30a 1.4 | mmu-mir-30b 1.1 | mmu-mir-25 -1.16 | mmu-mir-202 (5') -1.36 | mmu-mir-137 -1.41 | mmu-mir-367 -1.85 | mmu-mir-30b -2.48 | mmu-mir-30a -2.75 | mmu-mir-141 -2.81 | mmu-mir-141 -3.03 | mmu-mir-25 -4.47 | mmu-mir-202 (3') -53.45 | mmu-mir-363 -14562.8 | mmu-mir-32 -253214.41
10461867	Vps13a	vacuolar protein sorting 13A (yeast)	NM_173028	1.34	mmu-mir-124-2 -3.56 | mmu-mir-124-2 -4.08
10456161	Htr4	5 hydroxytryptamine (serotonin) receptor 4	NM_008313	1.34	mmu-mir-195 24.59 | mmu-mir-322 1.49 | mmu-mir-322 -1.54 | mmu-mir-107 -1.78 | mmu-mir-16-2 -3.14 | mmu-mir-370 -4.08 | mmu-mir-497 -4.76 | mmu-mir-195 -5.62 | mmu-mir-503 -13.27
10451710	Rftn1	raftlin lipid raft linker 1	NM_181397	1.34	mmu-mir-195 24.59 | mmu-mir-322 1.49 | mmu-mir-214 1.27 | mmu-mir-96 1.14 | mmu-mir-137 -1.41 | mmu-mir-322 -1.54 | mmu-mir-16-2 -3.14 | mmu-mir-761 -4.5 | mmu-mir-497 -4.76 | mmu-mir-195 -5.62 | mmu-mir-182 -11.47 | mmu-mir-214 -24.25
10450904	Scoc	short coiled-coil protein	NM_001039137	1.34	mmu-mir-195 24.59 | mmu-mir-433 6.73 | mmu-mir-322 1.49 | mmu-mir-433 -1.21 | mmu-mir-322 -1.54 | mmu-mir-16-2 -3.14 | mmu-mir-497 -4.76 | mmu-mir-195 -5.62 | mmu-mir-340 (3') -7.41 | mmu-mir-340 (5') -22.63
10446537	L3mbtl4	l(3)mbt-like 4 (Drosophila)	NM_177278	1.34	mmu-mir-216a -5.54 | mmu-mir-218-2 -18.51
10436282	Impg2	interphotoreceptor matrix proteoglycan 2	NM_174876	1.34	mmu-mir-136 3.14 | mmu-mir-494 -3.68 | mmu-mir-488 -9.38 | mmu-mir-873 -10.85 | mmu-mir-488 -15.35
10432045	Col2a1	collagen, type II, alpha 1	NM_031163	1.34	mmu-mir-346 1.42 | mmu-mir-152 -1.48
10429944	Scrt1	scratch homolog 1, zinc finger protein (Drosophila)	NM_130893	1.34	mmu-mir-721 2.69 | mmu-mir-301b 2.5 | mmu-mir-379 1.22 | mmu-mir-137 -1.41 | mmu-mir-210 -2.36 | mmu-mir-379 -4.56 | mmu-mir-182 -11.47 | mmu-mir-218-2 -18.51 | mmu-mir-670 -53.08 | mmu-mir-351 -174.85
10426611	Cacnb3	calcium channel, voltage-dependent, beta 3 subunit	NM_007581	1.34	mmu-mir-34a -1.09 | mmu-mir-34a -2.6 | mmu-mir-34c -2.69 | mmu-mir-34c -41.64
10425109	Elfn2	leucine rich repeat and fibronectin type III, extracellular 2	NM_183141	1.34	mmu-mir-144 82.71 | mmu-mir-486 5.86 | mmu-mir-136 3.14 | mmu-mir-326 1.84 | mmu-mir-30a 1.4 | mmu-mir-30b 1.1 | mmu-mir-330 1.09 | mmu-mir-25 -1.16 | mmu-mir-137 -1.41 | mmu-mir-330 -1.59 | mmu-mir-132 -1.85 | mmu-mir-367 -1.85 | mmu-mir-210 -2.36 | mmu-mir-30b -2.48 | mmu-mir-486 -2.53 | mmu-mir-30a -2.75 | mmu-mir-22 -3.05 | mmu-mir-25 -4.47 | mmu-mir-128-2 -4.63 | mmu-mir-378 -10.85 | mmu-mir…
10417946	Sec24c	Sec24 related gene family, member C (S. cerevisiae)	NM_172596	1.34	mmu-mir-33 17.03 | mmu-mir-33 2.69 | mmu-mir-214 1.27 | mmu-mir-25 -1.16 | mmu-mir-202 (5') -1.36 | mmu-mir-367 -1.85 | mmu-mir-149 -4.41 | mmu-mir-25 -4.47 | mmu-mir-761 -4.5 | mmu-mir-214 -24.25 | mmu-mir-202 (3') -53.45 | mmu-mir-363 -14562.8 | mmu-mir-32 -253214.41
10417940	Synpo2l	synaptopodin 2-like	NM_175132	1.34	mmu-mir-218-2 -18.51
10412376	Emb	embigin	NM_010330	1.34	mmu-mir-124-2 -3.56 | mmu-mir-138-1 -3.58 | mmu-mir-124-2 -4.08 | mmu-mir-9-3 -8.28
10409713	Slc28a3	solute carrier family 28 (sodium-coupled nucleoside transporter), member 3	NM_022317	1.34	mmu-mir-143 315.17 | mmu-mir-203 1.47 | mmu-mir-107 -1.78 | mmu-mir-203 -2.19
10408928	Hspb1	heat shock protein 1	NM_013560	1.34	mmu-mir-539 -8.34
10408359	Nrsn1	neurensin 1	NM_009513	1.34	mmu-mir-882 2.51 | mmu-mir-185 -4.35
10393662	Nptx1	neuronal pentraxin 1	NM_008730	1.34	mmu-mir-144 82.71 | mmu-mir-200a 5.58 | mmu-mir-721 2.69 | mmu-mir-301b 2.5 | mmu-mir-429 1.43 | mmu-mir-96 1.14 | mmu-mir-211 -1.23 | mmu-mir-152 -1.48 | mmu-mir-204 -2.36 | mmu-mir-141 -2.81 | mmu-mir-141 -3.03 | mmu-mir-138-1 -3.58 | mmu-mir-128-2 -4.63 | mmu-mir-340 (3') -7.41 | mmu-mir-9-3 -8.28 | mmu-mir-539 -8.34 | mmu-mir-182 -11.47 | mmu-mir-340 (5') -22.63
10390748	Tns4	tensin 4	NM_172564	1.34	mmu-mir-203 1.47 | mmu-mir-203 -2.19
10388914	Ksr1	kinase suppressor of ras 1	NM_013571	1.34	mmu-mir-195 24.59 | mmu-mir-221 1.96 | mmu-mir-322 1.49 | mmu-mir-30a 1.4 | mmu-mir-30b 1.1 | mmu-mir-222 -1.08 | mmu-mir-322 -1.54 | mmu-mir-30b -2.48 | mmu-mir-30a -2.75 | mmu-mir-16-2 -3.14 | mmu-mir-497 -4.76 | mmu-mir-195 -5.62 | mmu-mir-9-3 -8.28 | mmu-mir-155 -46.53
10387932	Pfn1	profilin 1	NM_011072	1.34	mmu-mir-96 1.14 | mmu-mir-411 -3.16 | mmu-mir-182 -11.47 | mmu-mir-411 -15.35
10387743	Slc2a4	solute carrier family 2 (facilitated glucose transporter), member 4	NM_009204	1.34	mmu-mir-17 16.91 | mmu-mir-17 4.03 | mmu-mir-377 2.75 | mmu-mir-294 2.13 | mmu-mir-294 1.73 | mmu-mir-93 1.68 | mmu-mir-874 1.4 | mmu-mir-150 1.19 | mmu-mir-295 1.17 | mmu-mir-93 1.09 | mmu-mir-31 -1.48 | mmu-mir-377 -3.86 | mmu-mir-106a -4.44 | mmu-mir-31 -5.86 | mmu-mir-105 -15.67 | mmu-mir-295 -20.97
10386844	Zswim7	zinc finger, SWIM-type containing 7	NM_027198	1.34	mmu-mir-24-2 -4.38
10380871	Stard3	START domain containing 3	NM_021547	1.34	mmu-mir-24-2 -4.38 | mmu-mir-149 -4.41
10377569	Fxr2	fragile X mental retardation, autosomal homolog 2	NM_011814	1.34	mmu-mir-329 4.86 | mmu-mir-429 1.43 | mmu-mir-124-2 -3.56 | mmu-mir-124-2 -4.08 | mmu-mir-128-2 -4.63 | mmu-mir-504 -5.06
10376208	Gm2a	GM2 ganglioside activator protein	NM_010299	1.34	mmu-mir-328 189812531.25 | mmu-mir-382 1105.13 | mmu-mir-137 -1.41
10375893	Sar1b	SAR1 gene homolog B (S. cerevisiae)	NM_025535	1.34	mmu-mir-17 16.91 | mmu-mir-17 4.03 | mmu-mir-294 2.13 | mmu-mir-294 1.73 | mmu-mir-93 1.68 | mmu-mir-295 1.17 | mmu-mir-93 1.09 | mmu-mir-25 -1.16 | mmu-mir-137 -1.41 | mmu-mir-367 -1.85 | mmu-mir-124-2 -3.56 | mmu-mir-124-2 -4.08 | mmu-mir-106a -4.44 | mmu-mir-25 -4.47 | mmu-mir-153 -8.22 | mmu-mir-105 -15.67 | mmu-mir-295 -20.97 | mmu-mir-363 -14562.8 | mmu-mir-32 -253214.41
10372293	Otogl	otogelin-like	NM_001177567	1.34	mmu-mir-195 24.59 | mmu-mir-322 1.49 | mmu-mir-322 -1.54 | mmu-mir-16-2 -3.14 | mmu-mir-497 -4.76 | mmu-mir-195 -5.62
10358672	Hmcn1	hemicentin 1	NM_001024720	1.34	mmu-mir-206 -2.38
10358593	Hmcn1	hemicentin 1	NM_001024720	1.34	mmu-mir-206 -2.38
10356172	Pid1	phosphotyrosine interaction domain containing 1	NM_001003948	1.34	mmu-mir-195 24.59 | mmu-mir-186 17.03 | mmu-mir-322 1.49 | mmu-mir-34a -1.09 | mmu-mir-211 -1.23 | mmu-mir-186 -1.24 | mmu-mir-322 -1.54 | mmu-mir-543 -1.74 | mmu-mir-204 -2.36 | mmu-mir-543 -2.41 | mmu-mir-34a -2.6 | mmu-mir-34c -2.69 | mmu-mir-16-2 -3.14 | mmu-mir-124-2 -3.56 | mmu-mir-124-2 -4.08 | mmu-mir-497 -4.76 | mmu-mir-195 -5.62 | mmu-mir-34c -41.64
10355500	Igfbp5	insulin-like growth factor binding protein 5	NM_010518	1.34	mmu-mir-382 1105.13 | mmu-mir-143 315.17 | mmu-mir-144 82.71 | mmu-mir-1192 21.26 | mmu-mir-136 3.14 | mmu-mir-882 2.51 | mmu-mir-203 1.47 | mmu-mir-495 1.3 | mmu-mir-193b -1.09 | mmu-mir-137 -1.41 | mmu-mir-203 -2.19 | mmu-mir-206 -2.38 | mmu-mir-140 -2.87 | mmu-mir-193b -3.07 | mmu-mir-185 -4.35 | mmu-mir-24-2 -4.38 | mmu-mir-149 -4.41 | mmu-mir-140 -8.69 | mmu-mir-193 -9.25
10347508	Fam134a	family with sequence similarity 134, member A	NM_170755	1.34	mmu-mir-195 24.59 | mmu-mir-17 16.91 | mmu-mir-17 4.03 | mmu-mir-377 2.75 | mmu-mir-93 1.68 | mmu-mir-322 1.49 | mmu-mir-214 1.27 | mmu-mir-93 1.09 | mmu-mir-322 -1.54 | mmu-mir-16-2 -3.14 | mmu-mir-377 -3.86 | mmu-mir-761 -4.5 | mmu-mir-497 -4.76 | mmu-mir-216a -5.54 | mmu-mir-195 -5.62 | mmu-mir-214 -24.25 | mmu-mir-670 -53.08 | mmu-mir-351 -174.85
10606366	Zcchc5	zinc finger, CCHC domain containing 5	NM_199468	1.33	mmu-mir-195 24.59 | mmu-mir-322 1.49 | mmu-mir-322 -1.54 | mmu-mir-421 -2.79 | mmu-mir-16-2 -3.14 | mmu-mir-497 -4.76 | mmu-mir-195 -5.62
10603425	Glod5	glyoxalase domain containing 5	NM_027227	1.33	mmu-mir-326 1.84 | mmu-mir-330 1.09 | mmu-mir-330 -1.59
10601701	Tmem35	transmembrane protein 35	NM_026239	1.33	mmu-mir-186 17.03 | mmu-mir-491 4.14 | mmu-mir-186 -1.24 | mmu-mir-107 -1.78 | mmu-mir-299 -2.07 | mmu-mir-491 -2.22 | mmu-mir-216a -5.54 | mmu-mir-299 -6.63 | mmu-mir-340 (3') -7.41 | mmu-mir-491 -22.47 | mmu-mir-340 (5') -22.63
10600524	Vbp1	von Hippel-Lindau binding protein 1	NM_011692	1.33	mmu-mir-195 24.59 | mmu-mir-322 1.49 | mmu-mir-322 -1.54 | mmu-mir-300 -1.57 | mmu-mir-107 -1.78 | mmu-mir-300 -2.1 | mmu-mir-16-2 -3.14 | mmu-mir-300 -4.17 | mmu-mir-497 -4.76 | mmu-mir-195 -5.62 | mmu-mir-381 -58.49
10598638	Mid1ip1	Mid1 interacting protein 1 (gastrulation specific G12-like (zebrafish))	NM_001166635	1.33	mmu-mir-721 2.69 | mmu-mir-301b 2.5 | mmu-mir-194-2 2.31 | mmu-mir-205 2.16 | mmu-mir-410 -1.04 | mmu-mir-210 -2.36 | mmu-mir-124-2 -3.56 | mmu-mir-124-2 -4.08
10596383	Col6a6	collagen, type VI, alpha 6	NM_001102607	1.33	mmu-mir-486 5.86 | mmu-mir-486 -2.53 | mmu-mir-494 -3.68
10591628	Dock6	dedicator of cytokinesis 6	NM_177030	1.33	mmu-mir-152 -1.48
10585703	Rpp25	ribonuclease P 25 subunit (human)	NM_133982	1.33	mmu-mir-488 -9.38 | mmu-mir-488 -15.35
10582474	Chmp1a	charged multivesicular body protein 1A	NM_145606	1.33	mmu-mir-182 -11.47
10581308	Myl6	myosin, light polypeptide 6, alkali, smooth muscle and non-muscle	NM_010860	1.33	mmu-mir-542 (5') 1.62 | mmu-mir-542 (3') -6.59
10578615	Ing2	inhibitor of growth family, member 2	NM_023503	1.33	mmu-mir-25 -1.16 | mmu-mir-137 -1.41 | mmu-mir-367 -1.85 | mmu-mir-25 -4.47 | mmu-mir-153 -8.22 | mmu-mir-363 -14562.8 | mmu-mir-32 -253214.41
10576639	Nrp1	neuropilin 1	NM_008737	1.33	mmu-mir-186 17.03 | mmu-mir-200a 5.58 | mmu-mir-721 2.69 | mmu-mir-301b 2.5 | mmu-mir-194-2 2.31 | mmu-mir-186 -1.24 | mmu-mir-137 -1.41 | mmu-mir-152 -1.48 | mmu-mir-206 -2.38 | mmu-mir-141 -2.81 | mmu-mir-141 -3.03 | mmu-mir-124-2 -3.56 | mmu-mir-124-2 -4.08 | mmu-mir-320 -6.45 | mmu-mir-9-3 -8.28 | mmu-mir-539 -8.34
10575867	Mlycd	malonyl-CoA decarboxylase	NM_019966	1.33	mmu-mir-155 -46.53
10574727	Slc9a5	solute carrier family 9 (sodium/hydrogen exchanger), member 5	NM_001081332	1.33	mmu-mir-22 -3.05 | mmu-mir-378 -10.85
10569786	Pnpla6	patatin-like phospholipase domain containing 6	NM_001122818	1.33	mmu-mir-195 24.59 | mmu-mir-322 1.49 | mmu-mir-152 -1.48 | mmu-mir-322 -1.54 | mmu-mir-16-2 -3.14 | mmu-mir-497 -4.76 | mmu-mir-195 -5.62 | mmu-mir-503 -13.27
10565102	Ap3b2	adaptor-related protein complex 3, beta 2 subunit	NM_021492	1.33	mmu-mir-221 1.96 | mmu-mir-222 -1.08
10559392	Zc3h3	zinc finger CCCH type containing 3	NM_172121	1.33	mmu-mir-202 (5') -1.36 | mmu-mir-137 -1.41 | mmu-mir-202 (3') -53.45
10541301	Tuba8	tubulin, alpha 8	NM_017379	1.33	mmu-mir-214 1.27 | mmu-mir-761 -4.5 | mmu-mir-214 -24.25
10539119	Ggcx	gamma-glutamyl carboxylase	NM_019802	1.33	mmu-mir-17 16.91 | mmu-mir-17 4.03 | mmu-mir-93 1.68 | mmu-mir-338 (5') 1.47 | mmu-mir-874 1.4 | mmu-mir-93 1.09 | mmu-mir-138-1 -3.58 | mmu-mir-149 -4.41 | mmu-mir-338 (3') -8.11
10533734	Abcb9	ATP-binding cassette, sub-family B (MDR/TAP), member 9	NM_019875	1.33	mmu-mir-150 1.19 | mmu-mir-140 -2.87 | mmu-mir-24-2 -4.38 | mmu-mir-128-2 -4.63 | mmu-mir-140 -8.69
10529689	Wdr1	WD repeat domain 1	NM_011715	1.33	mmu-mir-721 2.69 | mmu-mir-301b 2.5 | mmu-mir-294 2.13 | mmu-mir-294 1.73 | mmu-mir-93 1.68 | mmu-mir-295 1.17 | mmu-mir-93 1.09 | mmu-mir-206 -2.38 | mmu-mir-106a -4.44 | mmu-mir-320 -6.45 | mmu-mir-105 -15.67 | mmu-mir-218-2 -18.51 | mmu-mir-295 -20.97 | mmu-mir-216b -45.25 | mmu-mir-670 -53.08 | mmu-mir-351 -174.85
10528903	Mnx1	motor neuron and pancreas homeobox 1	NM_019944	1.33	mmu-mir-200a 5.58 | mmu-mir-410 -1.04 | mmu-mir-300 -1.57 | mmu-mir-300 -2.1 | mmu-mir-141 -2.81 | mmu-mir-141 -3.03 | mmu-mir-411 -3.16 | mmu-mir-300 -4.17 | mmu-mir-411 -15.35 | mmu-mir-381 -58.49
10518833	Camta1	calmodulin binding transcription activator 1	NM_001081557	1.33	mmu-mir-186 17.03 | mmu-mir-17 16.91 | mmu-mir-17 4.03 | mmu-mir-431 3.58 | mmu-mir-377 2.75 | mmu-mir-721 2.69 | mmu-mir-301b 2.5 | mmu-mir-294 2.13 | mmu-mir-294 1.73 | mmu-mir-93 1.68 | mmu-mir-203 1.47 | mmu-mir-338 (5') 1.47 | mmu-mir-30a 1.4 | mmu-mir-214 1.27 | mmu-mir-295 1.17 | mmu-mir-96 1.14 | mmu-mir-30b 1.1 | mmu-mir-93 1.09 | mmu-mir-193b -1.09 | mmu-mir-34a -1.09 | mmu-mir-100 -1.1…
10505198	Rod1	ROD1 regulator of differentiation 1 (S. pombe)	BC006638	1.33	mmu-mir-590 (3') 7244383200140.5 | mmu-mir-143 315.17 | mmu-mir-499 2.06 | mmu-mir-221 1.96 | mmu-mir-30a 1.4 | mmu-mir-30b 1.1 | mmu-mir-222 -1.08 | mmu-mir-300 -1.57 | mmu-mir-300 -2.1 | mmu-mir-30b -2.48 | mmu-mir-30a -2.75 | mmu-mir-140 -2.87 | mmu-mir-124-2 -3.56 | mmu-mir-124-2 -4.08 | mmu-mir-300 -4.17 | mmu-mir-9-3 -8.28 | mmu-mir-140 -8.69 | mmu-mir-381 -58.49
10502778	Lphn2	latrophilin 2	NM_001081298	1.33	mmu-mir-195 24.59 | mmu-mir-1192 21.26 | mmu-mir-374 11.39 | mmu-mir-374 9.06 | mmu-mir-433 6.73 | mmu-mir-194-2 2.31 | mmu-mir-322 1.49 | mmu-mir-495 1.3 | mmu-mir-96 1.14 | mmu-mir-410 -1.04 | mmu-mir-433 -1.21 | mmu-mir-322 -1.54 | mmu-mir-300 -1.57 | mmu-mir-300 -2.1 | mmu-mir-16-2 -3.14 | mmu-mir-370 -4.08 | mmu-mir-300 -4.17 | mmu-mir-497 -4.76 | mmu-mir-195 -5.62 | mmu-mir-340 (3') -7.41 |…
10499612	Zbtb7b	zinc finger and BTB domain containing 7B	NM_009565	1.33	mmu-mir-721 2.69 | mmu-mir-301b 2.5 | mmu-mir-203 1.47 | mmu-mir-338 (5') 1.47 | mmu-mir-137 -1.41 | mmu-mir-203 -2.19 | mmu-mir-206 -2.38 | mmu-mir-124-2 -3.56 | mmu-mir-124-2 -4.08 | mmu-mir-338 (3') -8.11 | mmu-mir-153 -8.22
10499536	Efna1	ephrin A1	NM_010107	1.33	mmu-mir-429 1.43 | mmu-mir-9-3 -8.28
10499493	Hcn3	hyperpolarization-activated, cyclic nucleotide-gated K+ 3	NM_008227	1.33	mmu-mir-34a -1.09 | mmu-mir-137 -1.41 | mmu-mir-34a -2.6 | mmu-mir-34c -2.69 | mmu-mir-218-2 -18.51 | mmu-mir-34c -41.64 | mmu-mir-670 -53.08 | mmu-mir-351 -174.85
10498284	Wwtr1	WW domain containing transcription regulator 1	NM_133784	1.33	mmu-mir-17 16.91 | mmu-mir-200a 5.58 | mmu-mir-17 4.03 | mmu-mir-93 1.68 | mmu-mir-338 (5') 1.47 | mmu-mir-223 1.28 | mmu-mir-93 1.09 | mmu-mir-141 -2.81 | mmu-mir-141 -3.03 | mmu-mir-365-2 -4.44 | mmu-mir-338 (3') -8.11
10496295	Ube2d3	ubiquitin-conjugating enzyme E2D 3	NM_025356	1.33	mmu-mir-154 809 | mmu-mir-144 82.71 | mmu-mir-872 5.21 | mmu-mir-30a 1.4 | mmu-mir-30b 1.1 | mmu-mir-152 -1.48 | mmu-mir-872 -1.56 | mmu-mir-21 -2.35 | mmu-mir-30b -2.48 | mmu-mir-30a -2.75 | mmu-mir-421 -2.79 | mmu-mir-154 -4.23 | mmu-mir-21 -5.58 | mmu-mir-320 -6.45
10491068	Spata16	spermatogenesis associated 16	NM_027583	1.33	mmu-mir-137 -1.41
10490724	Samd10	sterile alpha motif domain containing 10	NM_172676	1.33	mmu-mir-195 24.59 | mmu-mir-322 1.49 | mmu-mir-322 -1.54 | mmu-mir-16-2 -3.14 | mmu-mir-128-2 -4.63 | mmu-mir-497 -4.76 | mmu-mir-195 -5.62 | mmu-mir-670 -53.08 | mmu-mir-351 -174.85
10482237	Nr5a1	nuclear receptor subfamily 5, group A, member 1	NM_139051	1.33	mmu-mir-326 1.84 | mmu-mir-330 1.09 | mmu-mir-330 -1.59
10473874	Arfgap2	ADP-ribosylation factor GTPase activating protein 2	NM_001166024	1.33	mmu-mir-195 24.59 | mmu-mir-377 2.75 | mmu-mir-183 2.39 | mmu-mir-322 1.49 | mmu-mir-322 -1.54 | mmu-mir-183 -2.45 | mmu-mir-16-2 -3.14 | mmu-mir-342 (5') -3.66 | mmu-mir-377 -3.86 | mmu-mir-128-2 -4.63 | mmu-mir-497 -4.76 | mmu-mir-195 -5.62
10473367	Slc43a1	solute carrier family 43, member 1	NM_001081349	1.33	mmu-mir-211 -1.23 | mmu-mir-204 -2.36 | mmu-mir-340 (3') -7.41 | mmu-mir-340 (5') -22.63
10472809	Dlx1	distal-less homeobox 1	NM_010053	1.33	mmu-mir-590 (3') 7244383200140.5 | mmu-mir-376c 98.36 | mmu-mir-191 24.59 | mmu-mir-376c 1.13 | mmu-mir-293 -1.36 | mmu-mir-543 -1.74 | mmu-mir-543 -2.41
10468691	Ablim1	actin-binding LIM protein 1	NM_178688	1.33	mmu-mir-34a -1.09 | mmu-mir-31 -1.48 | mmu-mir-34a -2.6 | mmu-mir-34c -2.69 | mmu-mir-31 -5.86 | mmu-mir-182 -11.47 | mmu-mir-34c -41.64
10468344	Col17a1	collagen, type XVII, alpha 1	NM_007732	1.33	mmu-mir-17 16.91 | mmu-mir-17 4.03 | mmu-mir-294 2.13 | mmu-mir-294 1.73 | mmu-mir-93 1.68 | mmu-mir-203 1.47 | mmu-mir-295 1.17 | mmu-mir-93 1.09 | mmu-mir-203 -2.19 | mmu-mir-106a -4.44 | mmu-mir-105 -15.67 | mmu-mir-295 -20.97
10465379	Snx15	sorting nexin 15	NM_026912	1.33	mmu-mir-145 1675.06 | mmu-mir-34a -1.09 | mmu-mir-34a -2.6 | mmu-mir-34c -2.69 | mmu-mir-145 -6.63 | mmu-mir-34c -41.64
10464914	Tmem151a	transmembrane protein 151A	NM_001001885	1.33	mmu-mir-874 1.4 | mmu-mir-218-2 -18.51 | mmu-mir-670 -53.08 | mmu-mir-351 -174.85
10461217	Zbtb3	zinc finger and BTB domain containing 3	NM_001098237	1.33	mmu-mir-149 -4.41 | mmu-mir-873 -10.85
10458983	March3	membrane-associated ring finger (C3HC4) 3	NM_177115	1.33	mmu-mir-143 315.17 | mmu-mir-144 82.71 | mmu-mir-377 2.75 | mmu-mir-338 (5') 1.47 | mmu-mir-96 1.14 | mmu-mir-211 -1.23 | mmu-mir-152 -1.48 | mmu-mir-107 -1.78 | mmu-mir-204 -2.36 | mmu-mir-377 -3.86 | mmu-mir-24-2 -4.38 | mmu-mir-190 -7.94 | mmu-mir-338 (3') -8.11 | mmu-mir-488 -9.38 | mmu-mir-182 -11.47 | mmu-mir-488 -15.35
10457409	Usp14	ubiquitin specific peptidase 14	NM_021522	1.33	mmu-mir-195 24.59 | mmu-mir-433 6.73 | mmu-mir-377 2.75 | mmu-mir-322 1.49 | mmu-mir-433 -1.21 | mmu-mir-322 -1.54 | mmu-mir-16-2 -3.14 | mmu-mir-124-2 -3.56 | mmu-mir-377 -3.86 | mmu-mir-124-2 -4.08 | mmu-mir-497 -4.76 | mmu-mir-195 -5.62 | mmu-mir-155 -46.53
10456140	Sh3tc2	SH3 domain and tetratricopeptide repeats 2	NM_172628	1.33	mmu-mir-431 3.58 | mmu-mir-499 2.06 | mmu-mir-326 1.84 | mmu-mir-203 1.47 | mmu-mir-330 1.09 | mmu-mir-152 -1.48 | mmu-mir-330 -1.59 | mmu-mir-203 -2.19 | mmu-mir-206 -2.38 | mmu-mir-216a -5.54 | mmu-mir-431 -8.34 | mmu-mir-216b -45.25 | mmu-mir-670 -53.08 | mmu-mir-351 -174.85
10454015	Ttc39c	tetratricopeptide repeat domain 39C	NM_028341	1.33	mmu-mir-134 -1.8
10444046	Cd320	CD320 antigen	NM_019421	1.33	mmu-mir-214 1.27 | mmu-mir-122 -1.17 | mmu-mir-761 -4.5 | mmu-mir-214 -24.25
10443589	Zfand3	zinc finger, AN1-type domain 3	NM_148926	1.33	mmu-mir-590 (3') 7244383200140.5 | mmu-mir-144 82.71 | mmu-mir-1192 21.26 | mmu-mir-186 17.03 | mmu-mir-338 (5') 1.47 | mmu-mir-495 1.3 | mmu-mir-214 1.27 | mmu-mir-186 -1.24 | mmu-mir-300 -1.57 | mmu-mir-543 -1.74 | mmu-mir-300 -2.1 | mmu-mir-543 -2.41 | mmu-mir-124-2 -3.56 | mmu-mir-124-2 -4.08 | mmu-mir-300 -4.17 | mmu-mir-149 -4.41 | mmu-mir-761 -4.5 | mmu-mir-338 (3') -8.11 | mmu-mir-153 -8.…
10432695	Krt83	keratin 83	NM_001003668	1.33	mmu-mir-149 -4.41
10429387	Ptplb	protein tyrosine phosphatase-like (proline instead of catalytic arginine), member b	NM_023587	1.33	mmu-mir-194-2 2.31 | mmu-mir-107 -1.78
10428814	Anxa13	annexin A13	NM_027211	1.33	mmu-mir-218-2 -18.51
10424379	Srsf3	serine/arginine-rich splicing factor 3	NM_013663	1.33	mmu-mir-433 6.73 | mmu-mir-433 -1.21 | mmu-mir-293 -1.36
10422272	Sox21	SRY-box containing gene 21	NM_177753	1.33	mmu-mir-721 2.69 | mmu-mir-301b 2.5 | mmu-mir-410 -1.04 | mmu-mir-375 -2.25
10420011	Myl6	myosin, light polypeptide 6, alkali, smooth muscle and non-muscle	NM_010860	1.33	mmu-mir-542 (5') 1.62 | mmu-mir-542 (3') -6.59
10419999	Jph4	junctophilin 4	NM_177049	1.33	mmu-mir-205 2.16 | mmu-mir-30a 1.4 | mmu-mir-30b 1.1 | mmu-mir-30b -2.48 | mmu-mir-30a -2.75
10417972	Camk2g	calcium/calmodulin-dependent protein kinase II gamma	NM_178597	1.33	mmu-mir-154 809 | mmu-mir-1192 21.26 | mmu-mir-33 17.03 | mmu-mir-872 5.21 | mmu-mir-33 2.69 | mmu-mir-194-2 2.31 | mmu-mir-338 (5') 1.47 | mmu-mir-495 1.3 | mmu-mir-293 -1.36 | mmu-mir-872 -1.56 | mmu-mir-543 -1.74 | mmu-mir-107 -1.78 | mmu-mir-543 -2.41 | mmu-mir-154 -4.23 | mmu-mir-365-2 -4.44 | mmu-mir-338 (3') -8.11 | mmu-mir-153 -8.22
10412719	Synpr	synaptoporin	NM_028052	1.33	mmu-mir-410 -1.04
10409464	Dbn1	drebrin 1	NM_001177371	1.33	mmu-mir-137 -1.41 | mmu-mir-320 -6.45 | mmu-mir-218-2 -18.51
10399308	Fkbp1b	FK506 binding protein 1b	NM_016863	1.33	mmu-mir-124-2 -3.56 | mmu-mir-124-2 -4.08 | mmu-mir-149 -4.41
10395849	Pax9	paired box gene 9	NM_011041	1.33	mmu-mir-205 2.16 | mmu-mir-25 -1.16 | mmu-mir-367 -1.85 | mmu-mir-140 -2.87 | mmu-mir-25 -4.47 | mmu-mir-128-2 -4.63 | mmu-mir-140 -8.69 | mmu-mir-363 -14562.8 | mmu-mir-32 -253214.41
10386951	Hs3st3b1	heparan sulfate (glucosamine) 3-O-sulfotransferase 3B1	NM_018805	1.33	mmu-mir-382 1105.13 | mmu-mir-100 -1.14 | mmu-mir-206 -2.38 | mmu-mir-340 (3') -7.41 | mmu-mir-218-2 -18.51 | mmu-mir-340 (5') -22.63
10380654	Hoxb3	homeobox B3	NM_001079869	1.33	mmu-mir-28 3.97 | mmu-mir-721 2.69 | mmu-mir-301b 2.5 | mmu-mir-30a 1.4 | mmu-mir-30b 1.1 | mmu-mir-28 -1.26 | mmu-mir-375 -2.25 | mmu-mir-30b -2.48 | mmu-mir-30a -2.75 | mmu-mir-342 (5') -3.66 | mmu-mir-708 -8.28 | mmu-mir-218-2 -18.51 | mmu-mir-224 -29.65 | mmu-mir-670 -53.08 | mmu-mir-708 -171.25 | mmu-mir-351 -174.85
10378367	Trpv3	transient receptor potential cation channel, subfamily V, member 3	NM_145099	1.33	mmu-mir-203 1.47 | mmu-mir-107 -1.78 | mmu-mir-203 -2.19
10378253	Camkk1	calcium/calmodulin-dependent protein kinase kinase 1, alpha	NM_018883	1.33	mmu-mir-205 2.16 | mmu-mir-107 -1.78 | mmu-mir-218-2 -18.51
10370037	Mmp11	matrix metallopeptidase 11	NM_008606	1.33	mmu-mir-202 (5') -1.36 | mmu-mir-670 -53.08 | mmu-mir-202 (3') -53.45 | mmu-mir-351 -174.85
10362511	Gstm3	glutathione S-transferase, mu 3	NM_010359	1.33	mmu-mir-145 1675.06 | mmu-mir-145 -6.63
10357249	Steap3	STEAP family member 3	NM_001085409	1.33	mmu-mir-377 2.75 | mmu-mir-214 1.27 | mmu-mir-124-2 -3.56 | mmu-mir-377 -3.86 | mmu-mir-124-2 -4.08 | mmu-mir-761 -4.5 | mmu-mir-128-2 -4.63 | mmu-mir-214 -24.25
10351691	Slamf6	SLAM family member 6	NM_030710	1.33	mmu-mir-28 3.97 | mmu-mir-28 -1.26 | mmu-mir-370 -4.08 | mmu-mir-708 -8.28 | mmu-mir-708 -171.25
10350128	Nav1	neuron navigator 1	NM_173437	1.33	mmu-mir-145 1675.06 | mmu-mir-195 24.59 | mmu-mir-322 1.49 | mmu-mir-30a 1.4 | mmu-mir-30b 1.1 | mmu-mir-34a -1.09 | mmu-mir-293 -1.36 | mmu-mir-322 -1.54 | mmu-mir-107 -1.78 | mmu-mir-30b -2.48 | mmu-mir-34a -2.6 | mmu-mir-34c -2.69 | mmu-mir-30a -2.75 | mmu-mir-16-2 -3.14 | mmu-mir-124-2 -3.56 | mmu-mir-124-2 -4.08 | mmu-mir-497 -4.76 | mmu-mir-504 -5.06 | mmu-mir-195 -5.62 | mmu-mir-145 -6.63 …
10345101	Col9a1	collagen, type IX, alpha 1	NM_007740	1.33	mmu-mir-9-3 -8.28
10606554	Nap1l3	nucleosome assembly protein 1-like 3	NM_138742	1.32	mmu-mir-721 2.69 | mmu-mir-301b 2.5 | mmu-mir-30a 1.4 | mmu-mir-30b 1.1 | mmu-mir-30b -2.48 | mmu-mir-30a -2.75 | mmu-mir-124-2 -3.56 | mmu-mir-124-2 -4.08
10603354	Magix	MAGI family member, X-linked	NM_018832	1.32	mmu-mir-134 -1.8 | mmu-mir-342 (5') -3.66
10592067	Fli1	Friend leukemia integration 1	NM_008026	1.32	mmu-mir-145 1675.06 | mmu-mir-429 1.43 | mmu-mir-193b -1.09 | mmu-mir-293 -1.36 | mmu-mir-217 -1.57 | mmu-mir-193b -3.07 | mmu-mir-124-2 -3.56 | mmu-mir-124-2 -4.08 | mmu-mir-145 -6.63 | mmu-mir-153 -8.22 | mmu-mir-193 -9.25 | mmu-mir-758 -18.77
10590389	Nktr	natural killer tumor recognition sequence	NM_010918	1.32	mmu-mir-590 (3') 7244383200140.5 | mmu-mir-300 -1.57 | mmu-mir-107 -1.78 | mmu-mir-300 -2.1 | mmu-mir-300 -4.17 | mmu-mir-381 -58.49
10589212	Col7a1	collagen, type VII, alpha 1	NM_007738	1.32	mmu-mir-365-2 -4.44
10584165	Kirrel3	kin of IRRE like 3 (Drosophila)	NM_001190911	1.32	mmu-mir-383 -1.39 | mmu-mir-22 -3.05 | mmu-mir-218-2 -18.51
10583920	Eepd1	endonuclease/exonuclease/phosphatase family domain containing 1	NM_026189	1.32	mmu-mir-128-2 -4.63
10583548	Raver1	ribonucleoprotein, PTB-binding 1	NM_027911	1.32	mmu-mir-214 1.27 | mmu-mir-124-2 -3.56 | mmu-mir-138-1 -3.58 | mmu-mir-124-2 -4.08 | mmu-mir-761 -4.5 | mmu-mir-214 -24.25
10583340	Npm1	nucleophosmin 1	NM_008722	1.32	mmu-mir-543 -1.74 | mmu-mir-543 -2.41 | mmu-mir-182 -11.47
10581493	Pdxp	pyridoxal (pyridoxine, vitamin B6) phosphatase	NM_020271	1.32	mmu-mir-200a 5.58 | mmu-mir-141 -2.81 | mmu-mir-141 -3.03
10580191	Nfix	nuclear factor I/X	NM_001081981	1.32	mmu-mir-33 17.03 | mmu-mir-374 11.39 | mmu-mir-374 9.06 | mmu-mir-33 2.69 | mmu-mir-25 -1.16 | mmu-mir-293 -1.36 | mmu-mir-137 -1.41 | mmu-mir-152 -1.48 | mmu-mir-367 -1.85 | mmu-mir-375 -2.25 | mmu-mir-124-2 -3.56 | mmu-mir-138-1 -3.58 | mmu-mir-124-2 -4.08 | mmu-mir-24-2 -4.38 | mmu-mir-149 -4.41 | mmu-mir-25 -4.47 | mmu-mir-504 -5.06 | mmu-mir-216b -45.25 | mmu-mir-363 -14562.8 | mmu-mir-32 -2…
10580100	Cc2d1a	coiled-coil and C2 domain containing 1A	NM_145970	1.32	mmu-mir-17 16.91 | mmu-mir-17 4.03 | mmu-mir-294 2.13 | mmu-mir-294 1.73 | mmu-mir-93 1.68 | mmu-mir-295 1.17 | mmu-mir-93 1.09 | mmu-mir-106a -4.44 | mmu-mir-9-3 -8.28 | mmu-mir-105 -15.67 | mmu-mir-295 -20.97
10573956	Slc6a2	solute carrier family 6 (neurotransmitter transporter, noradrenalin), member 2	NM_009209	1.32	mmu-mir-124-2 -3.56 | mmu-mir-494 -3.68 | mmu-mir-124-2 -4.08 | mmu-mir-9-3 -8.28
10573910	Irx5	Iroquois related homeobox 5 (Drosophila)	NM_018826	1.32	mmu-mir-221 1.96 | mmu-mir-222 -1.08
10565935	Arhgef17	Rho guanine nucleotide exchange factor (GEF) 17	NM_001081116	1.32	mmu-mir-1192 21.26 | mmu-mir-294 2.13 | mmu-mir-294 1.73 | mmu-mir-93 1.68 | mmu-mir-429 1.43 | mmu-mir-874 1.4 | mmu-mir-495 1.3 | mmu-mir-379 1.22 | mmu-mir-295 1.17 | mmu-mir-93 1.09 | mmu-mir-25 -1.16 | mmu-mir-152 -1.48 | mmu-mir-367 -1.85 | mmu-mir-494 -3.68 | mmu-mir-106a -4.44 | mmu-mir-25 -4.47 | mmu-mir-379 -4.56 | mmu-mir-9-3 -8.28 | mmu-mir-105 -15.67 | mmu-mir-295 -20.97 | mmu-mir-36…
10565924	Relt	RELT tumor necrosis factor receptor	NM_177073	1.32	mmu-mir-195 24.59 | mmu-mir-322 1.49 | mmu-mir-322 -1.54 | mmu-mir-16-2 -3.14 | mmu-mir-497 -4.76 | mmu-mir-195 -5.62
10563816	Fancf	Fanconi anemia, complementation group F	NM_001115087	1.32	mmu-mir-590 (3') 7244383200140.5 | mmu-mir-30a 1.4 | mmu-mir-30b 1.1 | mmu-mir-30b -2.48 | mmu-mir-30a -2.75 | mmu-mir-320 -6.45
10563362	Sphk2	sphingosine kinase 2	NM_020011	1.32	mmu-mir-721 2.69 | mmu-mir-301b 2.5 | mmu-mir-25 -1.16 | mmu-mir-137 -1.41 | mmu-mir-367 -1.85 | mmu-mir-25 -4.47 | mmu-mir-153 -8.22 | mmu-mir-363 -14562.8 | mmu-mir-32 -253214.41
10562323	Wtip	WT1-interacting protein	NM_207212	1.32	mmu-mir-186 17.03 | mmu-mir-186 -1.24 | mmu-mir-224 -29.65
10557644	Fbrs	fibrosin	NM_010183	1.32	mmu-mir-200a 5.58 | mmu-mir-194-2 2.31 | mmu-mir-326 1.84 | mmu-mir-330 1.09 | mmu-mir-410 -1.04 | mmu-mir-330 -1.59 | mmu-mir-141 -2.81 | mmu-mir-141 -3.03 | mmu-mir-22 -3.05 | mmu-mir-370 -4.08 | mmu-mir-149 -4.41 | mmu-mir-9-3 -8.28
10553324	Tmem86a	transmembrane protein 86A	NM_026436	1.32	mmu-mir-33 17.03 | mmu-mir-33 2.69 | mmu-mir-96 1.14 | mmu-mir-370 -4.08 | mmu-mir-182 -11.47
10551600	Hnrnpl	heterogeneous nuclear ribonucleoprotein L	NM_177301	1.32	mmu-mir-203 1.47 | mmu-mir-203 -2.19
10551030	Arhgef1	Rho guanine nucleotide exchange factor (GEF) 1	NM_001130150	1.32	mmu-mir-429 1.43 | mmu-mir-124-2 -3.56 | mmu-mir-124-2 -4.08 | mmu-mir-670 -53.08 | mmu-mir-351 -174.85
10546803	Itpr1	inositol 1,4,5-trisphosphate receptor 1	NM_010585	1.32	mmu-mir-721 2.69 | mmu-mir-301b 2.5 | mmu-mir-25 -1.16 | mmu-mir-211 -1.23 | mmu-mir-367 -1.85 | mmu-mir-204 -2.36 | mmu-mir-25 -4.47 | mmu-mir-363 -14562.8 | mmu-mir-32 -253214.41
10543772	Klf14	Kruppel-like factor 14	NM_001135093	1.32	mmu-mir-882 2.51 | mmu-mir-185 -4.35
10533213	Oas3	2-5 oligoadenylate synthetase 3	NM_145226	1.32	mmu-mir-138-1 -3.58
10532956	Cabp1	calcium binding protein 1	NM_013879	1.32	mmu-mir-145 1675.06 | mmu-mir-96 1.14 | mmu-mir-128-2 -4.63 | mmu-mir-145 -6.63
10531581	Prdm8	PR domain containing 8	NM_029947	1.32	mmu-mir-433 6.73 | mmu-mir-294 2.13 | mmu-mir-294 1.73 | mmu-mir-93 1.68 | mmu-mir-295 1.17 | mmu-mir-93 1.09 | mmu-mir-433 -1.21 | mmu-mir-489 -1.92 | mmu-mir-106a -4.44 | mmu-mir-425 -10.27 | mmu-mir-105 -15.67 | mmu-mir-295 -20.97
10529068	Slc30a3	solute carrier family 30 (zinc transporter), member 3	NM_011773	1.32	mmu-mir-17 16.91 | mmu-mir-17 4.03 | mmu-mir-93 1.68 | mmu-mir-93 1.09 | mmu-mir-34a -1.09 | mmu-mir-34a -2.6 | mmu-mir-34c -2.69 | mmu-mir-153 -8.22 | mmu-mir-9-3 -8.28 | mmu-mir-34c -41.64
10528877	Lmbr1	limb region 1	NM_020295	1.32	mmu-mir-200a 5.58 | mmu-mir-206 -2.38 | mmu-mir-141 -2.81 | mmu-mir-141 -3.03 | mmu-mir-124-2 -3.56 | mmu-mir-124-2 -4.08 | mmu-mir-24-2 -4.38
10519105	Ski	ski sarcoma viral oncogene homolog (avian)	NM_011385	1.32	mmu-mir-195 24.59 | mmu-mir-1192 21.26 | mmu-mir-17 16.91 | mmu-mir-17 4.03 | mmu-mir-93 1.68 | mmu-mir-322 1.49 | mmu-mir-495 1.3 | mmu-mir-93 1.09 | mmu-mir-25 -1.16 | mmu-mir-211 -1.23 | mmu-mir-137 -1.41 | mmu-mir-322 -1.54 | mmu-mir-367 -1.85 | mmu-mir-375 -2.25 | mmu-mir-21 -2.35 | mmu-mir-204 -2.36 | mmu-mir-421 -2.79 | mmu-mir-22 -3.05 | mmu-mir-16-2 -3.14 | mmu-mir-124-2 -3.56 | mmu-mir-…
10508676	Matn1	matrilin 1, cartilage matrix protein	NM_010769	1.32	mmu-mir-342 (5') -3.66
10507131	Tal1	T cell acute lymphocytic leukemia 1	NM_011527	1.32	mmu-mir-144 82.71 | mmu-mir-17 16.91 | mmu-mir-329 4.86 | mmu-mir-17 4.03 | mmu-mir-294 2.13 | mmu-mir-294 1.73 | mmu-mir-93 1.68 | mmu-mir-295 1.17 | mmu-mir-93 1.09 | mmu-mir-193b -1.09 | mmu-mir-193b -3.07 | mmu-mir-124-2 -3.56 | mmu-mir-124-2 -4.08 | mmu-mir-106a -4.44 | mmu-mir-193 -9.25 | mmu-mir-105 -15.67 | mmu-mir-295 -20.97
10506870	Txndc12	thioredoxin domain containing 12 (endoplasmic reticulum)	NM_025334	1.32	mmu-mir-24-2 -4.38
10503206	Chd7	chromodomain helicase DNA binding protein 7	NM_001081417	1.32	mmu-mir-1192 21.26 | mmu-mir-374 11.39 | mmu-mir-374 9.06 | mmu-mir-192 8.22 | mmu-mir-192 3.84 | mmu-mir-30a 1.4 | mmu-mir-495 1.3 | mmu-mir-30b 1.1 | mmu-mir-410 -1.04 | mmu-mir-202 (5') -1.36 | mmu-mir-137 -1.41 | mmu-mir-152 -1.48 | mmu-mir-21 -2.35 | mmu-mir-30b -2.48 | mmu-mir-30a -2.75 | mmu-mir-421 -2.79 | mmu-mir-22 -3.05 | mmu-mir-592 -3.56 | mmu-mir-21 -5.58 | mmu-mir-340 (3') -7.41 | …
10501051	Cept1	choline/ethanolaminephosphotransferase 1	NM_133869	1.32	mmu-mir-122 -1.17 | mmu-mir-375 -2.25
10500808	Olfml3	olfactomedin-like 3	NM_133859	1.32	mmu-mir-155 -46.53
10493555	Kcnn3	potassium intermediate/small conductance calcium-activated channel, subfamily N, member 3	NM_080466	1.32	mmu-mir-145 1675.06 | mmu-mir-1192 21.26 | mmu-mir-136 3.14 | mmu-mir-377 2.75 | mmu-mir-882 2.51 | mmu-mir-499 2.06 | mmu-mir-203 1.47 | mmu-mir-495 1.3 | mmu-mir-150 1.19 | mmu-mir-31 -1.48 | mmu-mir-132 -1.85 | mmu-mir-203 -2.19 | mmu-mir-124-2 -3.56 | mmu-mir-377 -3.86 | mmu-mir-124-2 -4.08 | mmu-mir-185 -4.35 | mmu-mir-149 -4.41 | mmu-mir-128-2 -4.63 | mmu-mir-31 -5.86 | mmu-mir-145 -6.63 | …
10493137	Iqgap3	IQ motif containing GTPase activating protein 3	NM_001033484	1.32	mmu-mir-491 4.14 | mmu-mir-491 -2.22 | mmu-mir-491 -22.47
10481056	Notch1	notch 1	NM_008714	1.32	mmu-mir-1192 21.26 | mmu-mir-30a 1.4 | mmu-mir-495 1.3 | mmu-mir-30b 1.1 | mmu-mir-34a -1.09 | mmu-mir-25 -1.16 | mmu-mir-137 -1.41 | mmu-mir-367 -1.85 | mmu-mir-30b -2.48 | mmu-mir-34a -2.6 | mmu-mir-34c -2.69 | mmu-mir-30a -2.75 | mmu-mir-25 -4.47 | mmu-mir-34c -41.64 | mmu-mir-363 -14562.8 | mmu-mir-32 -253214.41
10478409	Pkig	protein kinase inhibitor, gamma	NM_001039390	1.32	mmu-mir-377 2.75 | mmu-mir-377 -3.86 | mmu-mir-153 -8.22
10475625	Eid1	EP300 interacting inhibitor of differentiation 1	NM_025613	1.32	mmu-mir-138-1 -3.58 | mmu-mir-128-2 -4.63
10475335	Pdia3	protein disulfide isomerase associated 3	NM_007952	1.32	mmu-mir-326 1.84 | mmu-mir-330 1.09 | mmu-mir-152 -1.48 | mmu-mir-330 -1.59 | mmu-mir-543 -1.74 | mmu-mir-543 -2.41
10474793	Pak6	p21 protein (Cdc42/Rac)-activated kinase 6	NM_001033254	1.32	mmu-mir-328 189812531.25 | mmu-mir-721 2.69 | mmu-mir-882 2.51 | mmu-mir-301b 2.5 | mmu-mir-185 -4.35 | mmu-mir-9-3 -8.28
10466920	Slc1a1	solute carrier family 1 (neuronal/epithelial high affinity glutamate transporter, system Xag), member 1	NM_009199	1.32	mmu-mir-144 82.71 | mmu-mir-200a 5.58 | mmu-mir-96 1.14 | mmu-mir-141 -2.81 | mmu-mir-141 -3.03 | mmu-mir-9-3 -8.28 | mmu-mir-539 -8.34 | mmu-mir-182 -11.47
10464917	Cnih2	cornichon homolog 2 (Drosophila)	NM_009920	1.32	mmu-mir-376c 98.36 | mmu-mir-195 24.59 | mmu-mir-882 2.51 | mmu-mir-322 1.49 | mmu-mir-376c 1.13 | mmu-mir-322 -1.54 | mmu-mir-16-2 -3.14 | mmu-mir-185 -4.35 | mmu-mir-497 -4.76 | mmu-mir-195 -5.62
10461452	Fen1	flap structure specific endonuclease 1	NM_007999	1.32	mmu-mir-590 (3') 7244383200140.5 | mmu-mir-140 -2.87 | mmu-mir-140 -8.69
10461305	B3gat3	beta-1,3-glucuronyltransferase 3 (glucuronosyltransferase I)	NM_024256	1.32	mmu-mir-491 4.14 | mmu-mir-491 -2.22 | mmu-mir-491 -22.47
10460693	Frmd8	FERM domain containing 8	NM_026169	1.32	mmu-mir-206 -2.38 | mmu-mir-124-2 -3.56 | mmu-mir-124-2 -4.08
10460344	Tmem134	transmembrane protein 134	NM_001078649	1.32	mmu-mir-124-2 -3.56 | mmu-mir-124-2 -4.08
10454831	Paip2	polyadenylate-binding protein-interacting protein 2	NM_026420	1.32	mmu-mir-382 1105.13 | mmu-mir-1192 21.26 | mmu-mir-377 2.75 | mmu-mir-194-2 2.31 | mmu-mir-221 1.96 | mmu-mir-495 1.3 | mmu-mir-96 1.14 | mmu-mir-222 -1.08 | mmu-mir-132 -1.85 | mmu-mir-377 -3.86 | mmu-mir-128-2 -4.63 | mmu-mir-182 -11.47
10449191	Solh	small optic lobes homolog (Drosophila)	NM_015830	1.32	mmu-mir-17 16.91 | mmu-mir-17 4.03 | mmu-mir-93 1.68 | mmu-mir-93 1.09 | mmu-mir-202 (5') -1.36 | mmu-mir-153 -8.22 | mmu-mir-202 (3') -53.45
10449071	Rhot2	ras homolog gene family, member T2	NM_145999	1.32	mmu-mir-670 -53.08 | mmu-mir-351 -174.85
10448089	Oaz1	ornithine decarboxylase antizyme 1	NM_008753	1.32	mmu-mir-122 -1.17
10446592	Dlgap1	discs, large (Drosophila) homolog-associated protein 1	ENSMUST00000003366	1.32	mmu-mir-145 1675.06 | mmu-mir-874 1.4 | mmu-mir-137 -1.41 | mmu-mir-21 -2.35 | mmu-mir-140 -2.87 | mmu-mir-494 -3.68 | mmu-mir-21 -5.58 | mmu-mir-145 -6.63 | mmu-mir-140 -8.69
10444439	Atf6b	activating transcription factor 6 beta	NM_017406	1.32	mmu-mir-294 2.13 | mmu-mir-294 1.73 | mmu-mir-93 1.68 | mmu-mir-295 1.17 | mmu-mir-93 1.09 | mmu-mir-106a -4.44 | mmu-mir-105 -15.67 | mmu-mir-295 -20.97
10443527	Pim1	proviral integration site 1	NM_008842	1.32	mmu-mir-144 82.71 | mmu-mir-195 24.59 | mmu-mir-33 17.03 | mmu-mir-486 5.86 | mmu-mir-33 2.69 | mmu-mir-183 2.39 | mmu-mir-322 1.49 | mmu-mir-214 1.27 | mmu-mir-150 1.19 | mmu-mir-322 -1.54 | mmu-mir-206 -2.38 | mmu-mir-183 -2.45 | mmu-mir-486 -2.53 | mmu-mir-16-2 -3.14 | mmu-mir-124-2 -3.56 | mmu-mir-124-2 -4.08 | mmu-mir-24-2 -4.38 | mmu-mir-761 -4.5 | mmu-mir-497 -4.76 | mmu-mir-195 -5.62 | mm…
10442468	Caskin1	CASK interacting protein 1	NM_027937	1.32	mmu-mir-195 24.59 | mmu-mir-322 1.49 | mmu-mir-429 1.43 | mmu-mir-202 (5') -1.36 | mmu-mir-322 -1.54 | mmu-mir-21 -2.35 | mmu-mir-16-2 -3.14 | mmu-mir-124-2 -3.56 | mmu-mir-124-2 -4.08 | mmu-mir-497 -4.76 | mmu-mir-21 -5.58 | mmu-mir-195 -5.62 | mmu-mir-218-2 -18.51 | mmu-mir-202 (3') -53.45
10440918	Tmem50b	transmembrane protein 50B	NM_030018	1.32	mmu-mir-17 16.91 | mmu-mir-17 4.03 | mmu-mir-721 2.69 | mmu-mir-301b 2.5 | mmu-mir-93 1.68 | mmu-mir-96 1.14 | mmu-mir-93 1.09 | mmu-mir-25 -1.16 | mmu-mir-137 -1.41 | mmu-mir-367 -1.85 | mmu-mir-22 -3.05 | mmu-mir-24-2 -4.38 | mmu-mir-149 -4.41 | mmu-mir-25 -4.47 | mmu-mir-182 -11.47 | mmu-mir-363 -14562.8 | mmu-mir-32 -253214.41
10433049	Atp5g2	ATP synthase, H+ transporting, mitochondrial F0 complex, subunit C2 (subunit 9)	NM_026468	1.32	mmu-mir-144 82.71 | mmu-mir-494 -3.68 | mmu-mir-670 -53.08 | mmu-mir-351 -174.85
10432473	Nckap5l	NCK-associated protein 5-like	NM_001001884	1.32	mmu-mir-214 1.27 | mmu-mir-761 -4.5 | mmu-mir-214 -24.25 | mmu-mir-670 -53.08
10425177	Triobp	TRIO and F-actin binding protein	NM_001039156	1.32	mmu-mir-377 2.75 | mmu-mir-410 -1.04 | mmu-mir-377 -3.86 | mmu-mir-370 -4.08 | mmu-mir-149 -4.41 | mmu-mir-216b -45.25
10420089	Nedd8	neural precursor cell expressed, developmentally down-regulated gene 8	NM_008683	1.32	mmu-mir-200a 5.58 | mmu-mir-141 -2.81 | mmu-mir-141 -3.03
10419814	Cdh24	cadherin-like 24	NM_199470	1.32	mmu-mir-17 16.91 | mmu-mir-17 4.03 | mmu-mir-93 1.68 | mmu-mir-93 1.09 | mmu-mir-299 -2.07 | mmu-mir-365-2 -4.44 | mmu-mir-128-2 -4.63 | mmu-mir-299 -6.63
10419607	Hnrnpc	heterogeneous nuclear ribonucleoprotein C	NM_016884	1.32	mmu-mir-499 2.06 | mmu-mir-202 (5') -1.36 | mmu-mir-320 -6.45 | mmu-mir-539 -8.34 | mmu-mir-224 -29.65 | mmu-mir-202 (3') -53.45
10414305	Styx	serine/threonine/tyrosine interaction protein	NM_019637	1.32	mmu-mir-195 24.59 | mmu-mir-17 16.91 | mmu-mir-374 11.39 | mmu-mir-374 9.06 | mmu-mir-433 6.73 | mmu-mir-17 4.03 | mmu-mir-183 2.39 | mmu-mir-221 1.96 | mmu-mir-93 1.68 | mmu-mir-322 1.49 | mmu-mir-429 1.43 | mmu-mir-223 1.28 | mmu-mir-93 1.09 | mmu-mir-222 -1.08 | mmu-mir-25 -1.16 | mmu-mir-433 -1.21 | mmu-mir-137 -1.41 | mmu-mir-152 -1.48 | mmu-mir-322 -1.54 | mmu-mir-107 -1.78 | mmu-mir-367 -1…
10411229	F2r	coagulation factor II (thrombin) receptor	NM_010169	1.32	mmu-mir-17 16.91 | mmu-mir-17 4.03 | mmu-mir-326 1.84 | mmu-mir-93 1.68 | mmu-mir-330 1.09 | mmu-mir-93 1.09 | mmu-mir-330 -1.59
10405280	Arl10	ADP-ribosylation factor-like 10	NM_019968	1.32	mmu-mir-195 24.59 | mmu-mir-136 3.14 | mmu-mir-322 1.49 | mmu-mir-30a 1.4 | mmu-mir-96 1.14 | mmu-mir-30b 1.1 | mmu-mir-322 -1.54 | mmu-mir-206 -2.38 | mmu-mir-30b -2.48 | mmu-mir-30a -2.75 | mmu-mir-16-2 -3.14 | mmu-mir-497 -4.76 | mmu-mir-195 -5.62
10401527	Ltbp2	latent transforming growth factor beta binding protein 2	NM_013589	1.32	mmu-mir-195 24.59 | mmu-mir-322 1.49 | mmu-mir-214 1.27 | mmu-mir-322 -1.54 | mmu-mir-22 -3.05 | mmu-mir-16-2 -3.14 | mmu-mir-761 -4.5 | mmu-mir-497 -4.76 | mmu-mir-195 -5.62 | mmu-mir-214 -24.25
10399337	Klhl29	kelch-like 29 (Drosophila)	NM_001164493	1.32	mmu-mir-377 2.75 | mmu-mir-410 -1.04 | mmu-mir-25 -1.16 | mmu-mir-217 -1.57 | mmu-mir-367 -1.85 | mmu-mir-377 -3.86 | mmu-mir-370 -4.08 | mmu-mir-25 -4.47 | mmu-mir-218-2 -18.51 | mmu-mir-363 -14562.8 | mmu-mir-32 -253214.41
10391407	Ccdc56	coiled-coil domain containing 56	NM_026618	1.32	mmu-mir-293 -1.36
10383632	Sfi1	Sfi1 homolog, spindle assembly associated (yeast)	NM_030207	1.32	mmu-mir-203 1.47 | mmu-mir-203 -2.19
10383055	Cbx2	chromobox 2	NM_007623	1.32	mmu-mir-30a 1.4 | mmu-mir-96 1.14 | mmu-mir-30b 1.1 | mmu-mir-30b -2.48 | mmu-mir-30a -2.75 | mmu-mir-124-2 -3.56 | mmu-mir-124-2 -4.08 | mmu-mir-149 -4.41 | mmu-mir-182 -11.47
10380629	Hoxb8	homeobox B8	NM_010461	1.32	mmu-mir-186 17.03 | mmu-mir-377 2.75 | mmu-mir-30a 1.4 | mmu-mir-30b 1.1 | mmu-mir-25 -1.16 | mmu-mir-186 -1.24 | mmu-mir-367 -1.85 | mmu-mir-30b -2.48 | mmu-mir-30a -2.75 | mmu-mir-377 -3.86 | mmu-mir-25 -4.47 | mmu-mir-128-2 -4.63 | mmu-mir-363 -14562.8 | mmu-mir-32 -253214.41
10378497	Mnt	max binding protein	NM_010813	1.32	mmu-mir-195 24.59 | mmu-mir-296 (3') 2.31 | mmu-mir-294 2.13 | mmu-mir-294 1.73 | mmu-mir-93 1.68 | mmu-mir-322 1.49 | mmu-mir-30a 1.4 | mmu-mir-295 1.17 | mmu-mir-30b 1.1 | mmu-mir-93 1.09 | mmu-mir-202 (5') -1.36 | mmu-mir-152 -1.48 | mmu-mir-322 -1.54 | mmu-mir-206 -2.38 | mmu-mir-30b -2.48 | mmu-mir-30a -2.75 | mmu-mir-16-2 -3.14 | mmu-mir-296 (5') -3.27 | mmu-mir-138-1 -3.58 | mmu-mir-24-2 -…
10373986	Ap1b1	adaptor protein complex AP-1, beta 1 subunit	NM_007454	1.32	mmu-mir-217 -1.57
10373944	Zmat5	zinc finger, matrin type 5	NM_026015	1.32	mmu-mir-134 -1.8 | mmu-mir-340 (3') -7.41 | mmu-mir-340 (5') -22.63
10367066	Sdr9c7	4short chain dehydrogenase/reductase family 9C, member 7	NM_027301	1.32	mmu-mir-539 -8.34
10358607	Hmcn1	hemicentin 1	NM_001024720	1.32	mmu-mir-206 -2.38
10352143	Kif26b	kinesin family member 26B	NM_001161665	1.32	mmu-mir-17 16.91 | mmu-mir-17 4.03 | mmu-mir-205 2.16 | mmu-mir-294 2.13 | mmu-mir-294 1.73 | mmu-mir-93 1.68 | mmu-mir-295 1.17 | mmu-mir-93 1.09 | mmu-mir-124-2 -3.56 | mmu-mir-124-2 -4.08 | mmu-mir-106a -4.44 | mmu-mir-105 -15.67 | mmu-mir-295 -20.97
10351603	Arhgap30	Rho GTPase activating protein 30	NM_001005508	1.32	mmu-mir-592 -3.56
10351368	Gpa33	glycoprotein A33 (transmembrane)	NM_021610	1.32	mmu-mir-186 17.03 | mmu-mir-186 -1.24
10349711	Slc41a1	solute carrier family 41, member 1	NM_173865	1.32	mmu-mir-17 16.91 | mmu-mir-17 4.03 | mmu-mir-499 2.06 | mmu-mir-93 1.68 | mmu-mir-93 1.09 | mmu-mir-25 -1.16 | mmu-mir-122 -1.17 | mmu-mir-293 -1.36 | mmu-mir-367 -1.85 | mmu-mir-24-2 -4.38 | mmu-mir-25 -4.47 | mmu-mir-361 -81.57 | mmu-mir-363 -14562.8 | mmu-mir-32 -253214.41
10607085	Kcne1l	potassium voltage-gated channel, Isk-related family, member 1-like, pseudogene	NM_021487	1.31	mmu-mir-34a -1.09 | mmu-mir-34a -2.6 | mmu-mir-34c -2.69 | mmu-mir-22 -3.05 | mmu-mir-34c -41.64
10598236	Nudt11	nudix (nucleoside diphosphate linked moiety X)-type motif 11	NM_021431	1.31	mmu-mir-382 1105.13 | mmu-mir-340 (3') -7.41 | mmu-mir-340 (5') -22.63
10596912	Klhdc8b	kelch domain containing 8B	NM_030075	1.31	mmu-mir-203 1.47 | mmu-mir-203 -2.19
10596900	Tcta	T cell leukemia translocation altered gene	NM_133986	1.31	mmu-mir-195 24.59 | mmu-mir-322 1.49 | mmu-mir-223 1.28 | mmu-mir-322 -1.54 | mmu-mir-16-2 -3.14 | mmu-mir-497 -4.76 | mmu-mir-195 -5.62
10596117	Cep63	centrosomal protein 63	ENSMUST00000098450	1.31	mmu-mir-539 -8.34
10592926	Tmem25	transmembrane protein 25	NM_027865	1.31	mmu-mir-107 -1.78 | mmu-mir-128-2 -4.63 | mmu-mir-218-2 -18.51 | mmu-mir-670 -53.08 | mmu-mir-351 -174.85
10586039	Tle3	transducin-like enhancer of split 3, homolog of Drosophila E(spl)	NM_001083927	1.31	mmu-mir-221 1.96 | mmu-mir-326 1.84 | mmu-mir-214 1.27 | mmu-mir-330 1.09 | mmu-mir-222 -1.08 | mmu-mir-330 -1.59 | mmu-mir-761 -4.5 | mmu-mir-873 -10.85 | mmu-mir-214 -24.25 | mmu-mir-670 -53.08 | mmu-mir-351 -174.85
10586011	Larp6	La ribonucleoprotein domain family, member 6	NM_026235	1.31	mmu-mir-410 -1.04
10583347	Chordc1	cysteine and histidine-rich domain (CHORD)-containing, zinc-binding protein 1	NM_025844	1.31	mmu-mir-590 (3') 7244383200140.5 | mmu-mir-195 24.59 | mmu-mir-377 2.75 | mmu-mir-322 1.49 | mmu-mir-137 -1.41 | mmu-mir-322 -1.54 | mmu-mir-543 -1.74 | mmu-mir-543 -2.41 | mmu-mir-16-2 -3.14 | mmu-mir-377 -3.86 | mmu-mir-497 -4.76 | mmu-mir-195 -5.62
10575598	Znrf1	zinc and ring finger 1	NM_133206	1.31	mmu-mir-17 16.91 | mmu-mir-17 4.03 | mmu-mir-721 2.69 | mmu-mir-301b 2.5 | mmu-mir-93 1.68 | mmu-mir-30a 1.4 | mmu-mir-874 1.4 | mmu-mir-214 1.27 | mmu-mir-96 1.14 | mmu-mir-30b 1.1 | mmu-mir-93 1.09 | mmu-mir-410 -1.04 | mmu-mir-211 -1.23 | mmu-mir-152 -1.48 | mmu-mir-204 -2.36 | mmu-mir-30b -2.48 | mmu-mir-30a -2.75 | mmu-mir-455 -4.06 | mmu-mir-365-2 -4.44 | mmu-mir-761 -4.5 | mmu-mir-182 -11.…
10572647	Slc27a1	solute carrier family 27 (fatty acid transporter), member 1	NM_011977	1.31	mmu-mir-124-2 -3.56 | mmu-mir-124-2 -4.08
10571162	Eif4ebp1	eukaryotic translation initiation factor 4E binding protein 1	NM_007918	1.31	mmu-mir-202 (5') -1.36 | mmu-mir-138-1 -3.58 | mmu-mir-670 -53.08 | mmu-mir-202 (3') -53.45 | mmu-mir-351 -174.85
10567797	Xpo6	exportin 6	NM_028816	1.31	mmu-mir-206 -2.38 | mmu-mir-539 -8.34 | mmu-mir-216b -45.25
10561078	Ccdc97	coiled-coil domain containing 97	NM_028771	1.31	mmu-mir-30a 1.4 | mmu-mir-30b 1.1 | mmu-mir-122 -1.17 | mmu-mir-210 -2.36 | mmu-mir-30b -2.48 | mmu-mir-30a -2.75 | mmu-mir-149 -4.41
10560000	Tpm3	tropomyosin 3, gamma	NM_022314	1.31	mmu-mir-145 1675.06 | mmu-mir-143 315.17 | mmu-mir-183 2.39 | mmu-mir-326 1.84 | mmu-mir-338 (5') 1.47 | mmu-mir-330 1.09 | mmu-mir-211 -1.23 | mmu-mir-330 -1.59 | mmu-mir-543 -1.74 | mmu-mir-204 -2.36 | mmu-mir-206 -2.38 | mmu-mir-543 -2.41 | mmu-mir-183 -2.45 | mmu-mir-145 -6.63 | mmu-mir-338 (3') -8.11 | mmu-mir-218-2 -18.51
10558333	Fank1	fibronectin type 3 and ankyrin repeat domains 1	NM_025850	1.31	mmu-mir-224 -29.65
10555027	Gab2	growth factor receptor bound protein 2-associated protein 2	NM_010248	1.31	mmu-mir-486 5.86 | mmu-mir-329 4.86 | mmu-mir-205 2.16 | mmu-mir-96 1.14 | mmu-mir-486 -2.53 | mmu-mir-370 -4.08 | mmu-mir-9-3 -8.28 | mmu-mir-182 -11.47 | mmu-mir-218-2 -18.51 | mmu-mir-670 -53.08 | mmu-mir-351 -174.85
10554081	Ttc23	tetratricopeptide repeat domain 23	NM_025905	1.31	mmu-mir-882 2.51 | mmu-mir-185 -4.35
10552824	Rras	Harvey rat sarcoma oncogene, subgroup R	NM_009101	1.31	mmu-mir-34a -1.09 | mmu-mir-34a -2.6 | mmu-mir-34c -2.69 | mmu-mir-124-2 -3.56 | mmu-mir-124-2 -4.08 | mmu-mir-128-2 -4.63 | mmu-mir-34c -41.64
10546685	Eif4e3	eukaryotic translation initiation factor 4E member 3	NM_025829	1.31	mmu-mir-145 1675.06 | mmu-mir-186 17.03 | mmu-mir-721 2.69 | mmu-mir-301b 2.5 | mmu-mir-194-2 2.31 | mmu-mir-221 1.96 | mmu-mir-338 (5') 1.47 | mmu-mir-222 -1.08 | mmu-mir-186 -1.24 | mmu-mir-217 -1.57 | mmu-mir-543 -1.74 | mmu-mir-543 -2.41 | mmu-mir-365-2 -4.44 | mmu-mir-145 -6.63 | mmu-mir-338 (3') -8.11 | mmu-mir-9-3 -8.28 | mmu-mir-488 -9.38 | mmu-mir-488 -15.35
10546370	Grip2	glutamate receptor interacting protein 2	NM_001159507	1.31	mmu-mir-377 2.75 | mmu-mir-25 -1.16 | mmu-mir-300 -1.57 | mmu-mir-367 -1.85 | mmu-mir-300 -2.1 | mmu-mir-377 -3.86 | mmu-mir-300 -4.17 | mmu-mir-25 -4.47 | mmu-mir-153 -8.22 | mmu-mir-381 -58.49 | mmu-mir-363 -14562.8 | mmu-mir-32 -253214.41
10544610	Igf2bp3	insulin-like growth factor 2 mRNA binding protein 3	NM_023670	1.31	mmu-mir-154 809 | mmu-mir-872 5.21 | mmu-mir-211 -1.23 | mmu-mir-202 (5') -1.36 | mmu-mir-872 -1.56 | mmu-mir-204 -2.36 | mmu-mir-154 -4.23 | mmu-mir-320 -6.45 | mmu-mir-340 (3') -7.41 | mmu-mir-9-3 -8.28 | mmu-mir-340 (5') -22.63 | mmu-mir-202 (3') -53.45
10543944	Mtpn	myotrophin	NM_008098	1.31	mmu-mir-143 315.17 | mmu-mir-144 82.71 | mmu-mir-200a 5.58 | mmu-mir-136 3.14 | mmu-mir-542 (5') 1.62 | mmu-mir-223 1.28 | mmu-mir-202 (5') -1.36 | mmu-mir-217 -1.57 | mmu-mir-375 -2.25 | mmu-mir-206 -2.38 | mmu-mir-141 -2.81 | mmu-mir-140 -2.87 | mmu-mir-141 -3.03 | mmu-mir-124-2 -3.56 | mmu-mir-124-2 -4.08 | mmu-mir-542 (3') -6.59 | mmu-mir-340 (3') -7.41 | mmu-mir-9-3 -8.28 | mmu-mir-539 -8.34…
10543572	Impdh1	inosine 5-phosphate dehydrogenase 1	NM_011829	1.31	mmu-mir-721 2.69 | mmu-mir-301b 2.5 | mmu-mir-708 -8.28 | mmu-mir-708 -171.25
10541785	Acrbp	proacrosin binding protein	NM_016845	1.31	mmu-mir-326 1.84 | mmu-mir-330 1.09 | mmu-mir-330 -1.59
10539091	Sftpb	surfactant associated protein B	NM_147779	1.31	mmu-mir-195 24.59 | mmu-mir-322 1.49 | mmu-mir-322 -1.54 | mmu-mir-16-2 -3.14 | mmu-mir-497 -4.76 | mmu-mir-195 -5.62
10535956	Stard13	StAR-related lipid transfer (START) domain containing 13	NM_001163493	1.31	mmu-mir-590 (3') 7244383200140.5 | mmu-mir-144 82.71 | mmu-mir-721 2.69 | mmu-mir-301b 2.5 | mmu-mir-429 1.43 | mmu-mir-410 -1.04 | mmu-mir-25 -1.16 | mmu-mir-202 (5') -1.36 | mmu-mir-152 -1.48 | mmu-mir-367 -1.85 | mmu-mir-25 -4.47 | mmu-mir-9-3 -8.28 | mmu-mir-182 -11.47 | mmu-mir-670 -53.08 | mmu-mir-202 (3') -53.45 | mmu-mir-351 -174.85 | mmu-mir-363 -14562.8 | mmu-mir-32 -253214.41
10527441	Arpc1b	actin related protein 2/3 complex, subunit 1B	NM_023142	1.31	mmu-mir-338 (5') 1.47 | mmu-mir-124-2 -3.56 | mmu-mir-124-2 -4.08 | mmu-mir-338 (3') -8.11
10525989	Gpr133	G protein-coupled receptor 133	NM_001081342	1.31	mmu-mir-145 1675.06 | mmu-mir-145 -6.63
10524703	Pxn	paxillin	NM_011223	1.31	mmu-mir-145 1675.06 | mmu-mir-203 1.47 | mmu-mir-30a 1.4 | mmu-mir-30b 1.1 | mmu-mir-137 -1.41 | mmu-mir-132 -1.85 | mmu-mir-203 -2.19 | mmu-mir-30b -2.48 | mmu-mir-30a -2.75 | mmu-mir-145 -6.63 | mmu-mir-218-2 -18.51 | mmu-mir-216b -45.25
10521415	Ablim2	actin-binding LIM protein 2	NM_001177696	1.31	mmu-mir-145 1675.06 | mmu-mir-145 -6.63
10520842	Bre	brain and reproductive organ-expressed protein	NM_181279	1.31	mmu-mir-882 2.51 | mmu-mir-185 -4.35
10516590	Zbtb8a	zinc finger and BTB domain containing 8a	NM_028603	1.31	mmu-mir-138-1 -3.58
10513867	Cdk5rap2	CDK5 regulatory subunit associated protein 2	ENSMUST00000098013	1.31	mmu-mir-203 1.47 | mmu-mir-203 -2.19
10509267	Wnt4	wingless-related MMTV integration site 4	NM_009523	1.31	mmu-mir-195 24.59 | mmu-mir-491 4.14 | mmu-mir-322 1.49 | mmu-mir-211 -1.23 | mmu-mir-322 -1.54 | mmu-mir-107 -1.78 | mmu-mir-491 -2.22 | mmu-mir-204 -2.36 | mmu-mir-16-2 -3.14 | mmu-mir-24-2 -4.38 | mmu-mir-149 -4.41 | mmu-mir-497 -4.76 | mmu-mir-504 -5.06 | mmu-mir-195 -5.62 | mmu-mir-9-3 -8.28 | mmu-mir-503 -13.27 | mmu-mir-491 -22.47
10507798	Mycl1	v-myc myelocytomatosis viral oncogene homolog 1, lung carcinoma derived (avian)	NM_008506	1.31	mmu-mir-144 82.71 | mmu-mir-17 16.91 | mmu-mir-329 4.86 | mmu-mir-17 4.03 | mmu-mir-93 1.68 | mmu-mir-93 1.09 | mmu-mir-202 (5') -1.36 | mmu-mir-21 -2.35 | mmu-mir-22 -3.05 | mmu-mir-149 -4.41 | mmu-mir-21 -5.58 | mmu-mir-153 -8.22 | mmu-mir-539 -8.34 | mmu-mir-202 (3') -53.45
10507677	Hivep3	human immunodeficiency virus type I enhancer binding protein 3	NM_010657	1.31	mmu-mir-152 -1.48 | mmu-mir-217 -1.57 | mmu-mir-124-2 -3.56 | mmu-mir-124-2 -4.08
10503192	Chd7	chromodomain helicase DNA binding protein 7	NM_001081417	1.31	mmu-mir-1192 21.26 | mmu-mir-374 11.39 | mmu-mir-374 9.06 | mmu-mir-192 8.22 | mmu-mir-192 3.84 | mmu-mir-30a 1.4 | mmu-mir-495 1.3 | mmu-mir-30b 1.1 | mmu-mir-410 -1.04 | mmu-mir-202 (5') -1.36 | mmu-mir-137 -1.41 | mmu-mir-152 -1.48 | mmu-mir-21 -2.35 | mmu-mir-30b -2.48 | mmu-mir-30a -2.75 | mmu-mir-421 -2.79 | mmu-mir-22 -3.05 | mmu-mir-592 -3.56 | mmu-mir-21 -5.58 | mmu-mir-340 (3') -7.41 | …
10502772	Lphn2	latrophilin 2	NM_001081298	1.31	mmu-mir-195 24.59 | mmu-mir-1192 21.26 | mmu-mir-374 11.39 | mmu-mir-374 9.06 | mmu-mir-433 6.73 | mmu-mir-194-2 2.31 | mmu-mir-322 1.49 | mmu-mir-495 1.3 | mmu-mir-96 1.14 | mmu-mir-410 -1.04 | mmu-mir-433 -1.21 | mmu-mir-322 -1.54 | mmu-mir-300 -1.57 | mmu-mir-300 -2.1 | mmu-mir-16-2 -3.14 | mmu-mir-370 -4.08 | mmu-mir-300 -4.17 | mmu-mir-497 -4.76 | mmu-mir-195 -5.62 | mmu-mir-340 (3') -7.41 |…
10501661	Srsf3	serine/arginine-rich splicing factor 3	NM_013663	1.31	mmu-mir-433 6.73 | mmu-mir-433 -1.21 | mmu-mir-293 -1.36
10501586	S1pr1	sphingosine-1-phosphate receptor 1	NM_007901	1.31	mmu-mir-33 17.03 | mmu-mir-17 16.91 | mmu-mir-17 4.03 | mmu-mir-33 2.69 | mmu-mir-721 2.69 | mmu-mir-301b 2.5 | mmu-mir-93 1.68 | mmu-mir-93 1.09 | mmu-mir-25 -1.16 | mmu-mir-152 -1.48 | mmu-mir-367 -1.85 | mmu-mir-455 -4.06 | mmu-mir-24-2 -4.38 | mmu-mir-25 -4.47 | mmu-mir-320 -6.45 | mmu-mir-155 -46.53 | mmu-mir-363 -14562.8 | mmu-mir-32 -253214.41
10501319	Celsr2	cadherin, EGF LAG seven-pass G-type receptor 2 (flamingo homolog, Drosophila)	NM_017392	1.31	mmu-mir-17 16.91 | mmu-mir-17 4.03 | mmu-mir-431 3.58 | mmu-mir-93 1.68 | mmu-mir-338 (5') 1.47 | mmu-mir-96 1.14 | mmu-mir-93 1.09 | mmu-mir-193b -1.09 | mmu-mir-107 -1.78 | mmu-mir-193b -3.07 | mmu-mir-338 (3') -8.11 | mmu-mir-9-3 -8.28 | mmu-mir-431 -8.34 | mmu-mir-193 -9.25 | mmu-mir-670 -53.08 | mmu-mir-351 -174.85
10501302	Sypl2	synaptophysin-like 2	NM_008596	1.31	mmu-mir-543 -1.74 | mmu-mir-543 -2.41
10493984	Tchh	trichohyalin	NM_001163098	1.31	mmu-mir-211 -1.23 | mmu-mir-293 -1.36 | mmu-mir-204 -2.36
10493494	Efna3	ephrin A3	NM_010108	1.31	mmu-mir-145 1675.06 | mmu-mir-326 1.84 | mmu-mir-30a 1.4 | mmu-mir-30b 1.1 | mmu-mir-330 1.09 | mmu-mir-137 -1.41 | mmu-mir-330 -1.59 | mmu-mir-210 -2.36 | mmu-mir-30b -2.48 | mmu-mir-30a -2.75 | mmu-mir-145 -6.63 | mmu-mir-153 -8.22 | mmu-mir-224 -29.65
10489904	Spata2	spermatogenesis associated 2	NM_170756	1.31	mmu-mir-144 82.71 | mmu-mir-329 4.86 | mmu-mir-721 2.69 | mmu-mir-301b 2.5 | mmu-mir-494 -3.68 | mmu-mir-128-2 -4.63
10488862	Ggt7	gamma-glutamyltransferase 7	NM_144786	1.31	mmu-mir-145 1675.06 | mmu-mir-326 1.84 | mmu-mir-330 1.09 | mmu-mir-330 -1.59 | mmu-mir-145 -6.63 | mmu-mir-670 -53.08 | mmu-mir-351 -174.85
10488558	Snph	syntaphilin	NM_198214	1.31	mmu-mir-721 2.69 | mmu-mir-301b 2.5 | mmu-mir-429 1.43 | mmu-mir-152 -1.48
10485070	Mdk	midkine	NM_010784	1.31	mmu-mir-124-2 -3.56 | mmu-mir-124-2 -4.08
10481259	Col5a1	collagen, type V, alpha 1	NM_015734	1.31	mmu-mir-590 (3') 7244383200140.5 | mmu-mir-192 8.22 | mmu-mir-192 3.84 | mmu-mir-96 1.14 | mmu-mir-25 -1.16 | mmu-mir-31 -1.48 | mmu-mir-543 -1.74 | mmu-mir-367 -1.85 | mmu-mir-543 -2.41 | mmu-mir-25 -4.47 | mmu-mir-31 -5.86 | mmu-mir-9-3 -8.28 | mmu-mir-182 -11.47 | mmu-mir-215 -385.34 | mmu-mir-363 -14562.8 | mmu-mir-32 -253214.41
10474399	Bdnf	brain derived neurotrophic factor	NM_001048139	1.31	mmu-mir-590 (3') 7244383200140.5 | mmu-mir-382 1105.13 | mmu-mir-191 24.59 | mmu-mir-195 24.59 | mmu-mir-1192 21.26 | mmu-mir-322 1.49 | mmu-mir-30a 1.4 | mmu-mir-495 1.3 | mmu-mir-30b 1.1 | mmu-mir-410 -1.04 | mmu-mir-322 -1.54 | mmu-mir-300 -1.57 | mmu-mir-107 -1.78 | mmu-mir-300 -2.1 | mmu-mir-210 -2.36 | mmu-mir-206 -2.38 | mmu-mir-30b -2.48 | mmu-mir-30a -2.75 | mmu-mir-16-2 -3.14 | mmu-mir-…
10473814	Mybpc3	myosin binding protein C, cardiac	NM_008653	1.31	mmu-mir-137 -1.41
10470529	Olfm1	olfactomedin 1	NM_019498	1.31	mmu-mir-200a 5.58 | mmu-mir-223 1.28 | mmu-mir-543 -1.74 | mmu-mir-132 -1.85 | mmu-mir-543 -2.41 | mmu-mir-141 -2.81 | mmu-mir-141 -3.03 | mmu-mir-153 -8.22
10469906	Nelf	nasal embryonic LHRH factor	NM_001039386	1.31	mmu-mir-25 -1.16 | mmu-mir-367 -1.85 | mmu-mir-138-1 -3.58 | mmu-mir-25 -4.47 | mmu-mir-487b -6.68 | mmu-mir-363 -14562.8 | mmu-mir-32 -253214.41
10466172	Ms4a1	membrane-spanning 4-domains, subfamily A, member 1	NM_007641	1.31	mmu-mir-155 -46.53
10464030	Adra2a	adrenergic receptor, alpha 2a	NM_007417	1.31	mmu-mir-33 17.03 | mmu-mir-33 2.69 | mmu-mir-30a 1.4 | mmu-mir-30b 1.1 | mmu-mir-30b -2.48 | mmu-mir-30a -2.75
10463981	Rbm20	RNA binding motif protein 20	NM_001170847	1.31	mmu-mir-145 1675.06 | mmu-mir-1192 21.26 | mmu-mir-495 1.3 | mmu-mir-223 1.28 | mmu-mir-96 1.14 | mmu-mir-124-2 -3.56 | mmu-mir-124-2 -4.08 | mmu-mir-145 -6.63 | mmu-mir-670 -53.08 | mmu-mir-351 -174.85
10461191	Nxf1	nuclear RNA export factor 1	NM_016813	1.31	mmu-mir-328 189812531.25 | mmu-mir-28 3.97 | mmu-mir-326 1.84 | mmu-mir-330 1.09 | mmu-mir-100 -1.14 | mmu-mir-28 -1.26 | mmu-mir-31 -1.48 | mmu-mir-330 -1.59 | mmu-mir-149 -4.41 | mmu-mir-128-2 -4.63 | mmu-mir-31 -5.86 | mmu-mir-708 -8.28 | mmu-mir-670 -53.08 | mmu-mir-708 -171.25 | mmu-mir-351 -174.85
10447502	Adcyap1	adenylate cyclase activating polypeptide 1	NM_009625	1.31	mmu-mir-145 1675.06 | mmu-mir-410 -1.04 | mmu-mir-107 -1.78 | mmu-mir-124-2 -3.56 | mmu-mir-124-2 -4.08 | mmu-mir-145 -6.63
10446224	Crb3	crumbs homolog 3 (Drosophila)	NM_177638	1.31	mmu-mir-377 2.75 | mmu-mir-377 -3.86
10445710	Frs3	fibroblast growth factor receptor substrate 3	NM_144939	1.31	mmu-mir-421 -2.79 | mmu-mir-128-2 -4.63
10443421	Brpf3	bromodomain and PHD finger containing, 3	NM_001081315	1.31	mmu-mir-223 1.28 | mmu-mir-96 1.14 | mmu-mir-34a -1.09 | mmu-mir-211 -1.23 | mmu-mir-204 -2.36 | mmu-mir-34a -2.6 | mmu-mir-34c -2.69 | mmu-mir-149 -4.41 | mmu-mir-128-2 -4.63 | mmu-mir-9-3 -8.28 | mmu-mir-182 -11.47 | mmu-mir-218-2 -18.51 | mmu-mir-224 -29.65 | mmu-mir-34c -41.64
10441565	Rps6ka2	ribosomal protein S6 kinase, polypeptide 2	NM_011299	1.31	mmu-mir-429 1.43 | mmu-mir-30a 1.4 | mmu-mir-30b 1.1 | mmu-mir-30b -2.48 | mmu-mir-30a -2.75 | mmu-mir-9-3 -8.28
10440731	Krtap11-1	keratin associated protein 11-1	NM_001113406	1.31	mmu-mir-195 24.59 | mmu-mir-322 1.49 | mmu-mir-322 -1.54 | mmu-mir-16-2 -3.14 | mmu-mir-497 -4.76 | mmu-mir-195 -5.62 | mmu-mir-539 -8.34
10438555	Thpo	thrombopoietin	NM_009379	1.31	mmu-mir-22 -3.05
10437272	Nlrc3	NLR family, CARD domain containing 3	NM_001081280	1.31	mmu-mir-504 -5.06
10434782	Lpp	LIM domain containing preferred translocation partner in lipoma	NM_178665	1.31	mmu-mir-195 24.59 | mmu-mir-200a 5.58 | mmu-mir-431 3.58 | mmu-mir-326 1.84 | mmu-mir-542 (5') 1.62 | mmu-mir-322 1.49 | mmu-mir-203 1.47 | mmu-mir-30a 1.4 | mmu-mir-96 1.14 | mmu-mir-30b 1.1 | mmu-mir-330 1.09 | mmu-mir-25 -1.16 | mmu-mir-202 (5') -1.36 | mmu-mir-293 -1.36 | mmu-mir-137 -1.41 | mmu-mir-31 -1.48 | mmu-mir-322 -1.54 | mmu-mir-330 -1.59 | mmu-mir-367 -1.85 | mmu-mir-203 -2.19 | mmu…
10434719	Kng1	kininogen 1	NM_001102411	1.31	mmu-mir-488 -9.38 | mmu-mir-488 -15.35
10433507	Ciita	class II transactivator	NM_007575	1.31	mmu-mir-338 (5') 1.47 | mmu-mir-338 (3') -8.11
10432157	Lalba	lactalbumin, alpha	NM_010679	1.31	mmu-mir-24-2 -4.38
10430945	Poldip3	polymerase (DNA-directed), delta interacting protein 3	NM_178627	1.31	mmu-mir-1192 21.26 | mmu-mir-495 1.3 | mmu-mir-206 -2.38
10430400	Card10	caspase recruitment domain family, member 10	NM_130859	1.31	mmu-mir-195 24.59 | mmu-mir-322 1.49 | mmu-mir-322 -1.54 | mmu-mir-16-2 -3.14 | mmu-mir-497 -4.76 | mmu-mir-195 -5.62
10427253	Map3k12	mitogen-activated protein kinase kinase kinase 12	NM_001163643	1.31	mmu-mir-17 16.91 | mmu-mir-17 4.03 | mmu-mir-721 2.69 | mmu-mir-301b 2.5 | mmu-mir-93 1.68 | mmu-mir-30a 1.4 | mmu-mir-150 1.19 | mmu-mir-30b 1.1 | mmu-mir-93 1.09 | mmu-mir-410 -1.04 | mmu-mir-122 -1.17 | mmu-mir-489 -1.92 | mmu-mir-299 -2.07 | mmu-mir-30b -2.48 | mmu-mir-30a -2.75 | mmu-mir-140 -2.87 | mmu-mir-22 -3.05 | mmu-mir-299 -6.63 | mmu-mir-539 -8.34 | mmu-mir-140 -8.69 | mmu-mir-425 -1…
10424607	Ptp4a3	protein tyrosine phosphatase 4a3	NM_008975	1.31	mmu-mir-137 -1.41 | mmu-mir-140 -2.87 | mmu-mir-140 -8.69
10422512	A2ld1	AIG2-like domain 1	NM_145466	1.31	mmu-mir-294 2.13 | mmu-mir-294 1.73 | mmu-mir-93 1.68 | mmu-mir-874 1.4 | mmu-mir-295 1.17 | mmu-mir-93 1.09 | mmu-mir-384 (5') -4 | mmu-mir-106a -4.44 | mmu-mir-105 -15.67 | mmu-mir-758 -18.77 | mmu-mir-295 -20.97
10419731	Nrbf2	nuclear receptor binding factor 2	NM_001036293	1.31	mmu-mir-721 2.69 | mmu-mir-301b 2.5 | mmu-mir-429 1.43 | mmu-mir-30a 1.4 | mmu-mir-30b 1.1 | mmu-mir-211 -1.23 | mmu-mir-204 -2.36 | mmu-mir-30b -2.48 | mmu-mir-30a -2.75 | mmu-mir-128-2 -4.63
10419729	Nrbf2	nuclear receptor binding factor 2	NM_001036293	1.31	mmu-mir-721 2.69 | mmu-mir-301b 2.5 | mmu-mir-429 1.43 | mmu-mir-30a 1.4 | mmu-mir-30b 1.1 | mmu-mir-211 -1.23 | mmu-mir-204 -2.36 | mmu-mir-30b -2.48 | mmu-mir-30a -2.75 | mmu-mir-128-2 -4.63
10416680	Pcdh8	protocadherin 8	NM_021543	1.31	mmu-mir-429 1.43 | mmu-mir-96 1.14 | mmu-mir-410 -1.04 | mmu-mir-293 -1.36 | mmu-mir-31 -1.48 | mmu-mir-124-2 -3.56 | mmu-mir-124-2 -4.08 | mmu-mir-31 -5.86 | mmu-mir-182 -11.47
10413542	Tkt	transketolase	NM_009388	1.31	mmu-mir-293 -1.36
10413222	Ppif	peptidylprolyl isomerase F (cyclophilin F)	NM_134084	1.31	mmu-mir-195 24.59 | mmu-mir-124-2 -3.56 | mmu-mir-124-2 -4.08 | mmu-mir-128-2 -4.63 | mmu-mir-497 -4.76 | mmu-mir-195 -5.62
10403934	Isca1	iron-sulfur cluster assembly 1 homolog (S. cerevisiae)	NM_026921	1.31	mmu-mir-25 -1.16 | mmu-mir-367 -1.85 | mmu-mir-25 -4.47 | mmu-mir-363 -14562.8 | mmu-mir-32 -253214.41
10396936	Smoc1	SPARC related modular calcium binding 1	NM_001146217	1.31	mmu-mir-144 82.71 | mmu-mir-17 16.91 | mmu-mir-486 5.86 | mmu-mir-17 4.03 | mmu-mir-721 2.69 | mmu-mir-301b 2.5 | mmu-mir-93 1.68 | mmu-mir-223 1.28 | mmu-mir-93 1.09 | mmu-mir-410 -1.04 | mmu-mir-211 -1.23 | mmu-mir-300 -1.57 | mmu-mir-300 -2.1 | mmu-mir-204 -2.36 | mmu-mir-486 -2.53 | mmu-mir-300 -4.17 | mmu-mir-216b -45.25 | mmu-mir-381 -58.49
10396421	Hif1a	hypoxia inducible factor 1, alpha subunit	NM_010431	1.31	mmu-mir-17 16.91 | mmu-mir-17 4.03 | mmu-mir-93 1.68 | mmu-mir-93 1.09 | mmu-mir-25 -1.16 | mmu-mir-367 -1.85 | mmu-mir-138-1 -3.58 | mmu-mir-25 -4.47 | mmu-mir-363 -14562.8 | mmu-mir-32 -253214.41
10391508	Sost	sclerostin	NM_024449	1.31	mmu-mir-539 -8.34 | mmu-mir-218-2 -18.51
10387525	Mpdu1	mannose-P-dolichol utilization defect 1	NM_011900	1.31	mmu-mir-24-2 -4.38 | mmu-mir-149 -4.41 | mmu-mir-873 -10.85
10380999	Csf3	colony stimulating factor 3 (granulocyte)	NM_009971	1.31	mmu-mir-200a 5.58 | mmu-mir-141 -2.81 | mmu-mir-141 -3.03
10379936	Tbx2	T-box 2	NM_009324	1.31	mmu-mir-21 -2.35 | mmu-mir-21 -5.58 | mmu-mir-320 -6.45 | mmu-mir-216b -45.25
10376446	Hist3h2a	histone cluster 3, H2a	NM_178218	1.31	mmu-mir-9-3 -8.28
10376201	Gpx3	glutathione peroxidase 3	NM_001083929	1.31	mmu-mir-205 2.16 | mmu-mir-873 -10.85
10372796	Hmga2	high mobility group AT-hook 2	NM_010441	1.31	mmu-mir-590 (3') 7244383200140.5 | mmu-mir-195 24.59 | mmu-mir-33 17.03 | mmu-mir-17 16.91 | mmu-mir-17 4.03 | mmu-mir-33 2.69 | mmu-mir-93 1.68 | mmu-mir-322 1.49 | mmu-mir-150 1.19 | mmu-mir-93 1.09 | mmu-mir-410 -1.04 | mmu-mir-25 -1.16 | mmu-mir-211 -1.23 | mmu-mir-202 (5') -1.36 | mmu-mir-322 -1.54 | mmu-mir-132 -1.85 | mmu-mir-367 -1.85 | mmu-mir-204 -2.36 | mmu-mir-16-2 -3.14 | mmu-mir-365…
10370911	Klf16	Kruppel-like factor 16	NM_078477	1.31	mmu-mir-124-2 -3.56 | mmu-mir-124-2 -4.08 | mmu-mir-670 -53.08 | mmu-mir-351 -174.85
10370587	Shc2	SHC (Src homology 2 domain containing) transforming protein 2	NM_001024539	1.31	mmu-mir-9-3 -8.28
10369890	Cisd1	CDGSH iron sulfur domain 1	BC013522	1.31	mmu-mir-127 3.23 | mmu-mir-127 -3.63
10366645	Hmga2	high mobility group AT-hook 2	NM_010441	1.31	mmu-mir-590 (3') 7244383200140.5 | mmu-mir-195 24.59 | mmu-mir-33 17.03 | mmu-mir-17 16.91 | mmu-mir-17 4.03 | mmu-mir-33 2.69 | mmu-mir-93 1.68 | mmu-mir-322 1.49 | mmu-mir-150 1.19 | mmu-mir-93 1.09 | mmu-mir-410 -1.04 | mmu-mir-25 -1.16 | mmu-mir-211 -1.23 | mmu-mir-202 (5') -1.36 | mmu-mir-322 -1.54 | mmu-mir-132 -1.85 | mmu-mir-367 -1.85 | mmu-mir-204 -2.36 | mmu-mir-16-2 -3.14 | mmu-mir-365…
10361828	Cited2	Cbp/p300-interacting transactivator, with Glu/Asp-rich carboxy-terminal domain, 2	NM_010828	1.31	mmu-mir-145 1675.06 | mmu-mir-653 25.63 | mmu-mir-203 1.47 | mmu-mir-429 1.43 | mmu-mir-653 -2.14 | mmu-mir-203 -2.19 | mmu-mir-206 -2.38 | mmu-mir-421 -2.79 | mmu-mir-384 (5') -4 | mmu-mir-128-2 -4.63 | mmu-mir-145 -6.63 | mmu-mir-153 -8.22 | mmu-mir-182 -11.47
10359754	Mpzl1	myelin protein zero-like 1	NM_001083897	1.31	mmu-mir-145 1675.06 | mmu-mir-124-2 -3.56 | mmu-mir-124-2 -4.08 | mmu-mir-145 -6.63 | mmu-mir-218-2 -18.51
10358627	Hmcn1	hemicentin 1	NM_001024720	1.31	mmu-mir-206 -2.38
10350806	Nphs2	nephrosis 2 homolog, podocin (human)	NM_130456	1.31	mmu-mir-758 -18.77
10350149	Tnni1	troponin I, skeletal, slow 1	NM_021467	1.31	mmu-mir-122 -1.17 | mmu-mir-132 -1.85
10350015	Adipor1	adiponectin receptor 1	NM_028320	1.31	mmu-mir-590 (3') 7244383200140.5 | mmu-mir-216a -5.54 | mmu-mir-320 -6.45
10349782	Nuak2	NUAK family, SNF1-like kinase, 2	NM_001195025	1.31	mmu-mir-143 315.17 | mmu-mir-128-2 -4.63
10347807	Col4a3	collagen, type IV, alpha 3	NM_007734	1.31	mmu-mir-145 1675.06 | mmu-mir-17 16.91 | mmu-mir-17 4.03 | mmu-mir-499 2.06 | mmu-mir-93 1.68 | mmu-mir-429 1.43 | mmu-mir-93 1.09 | mmu-mir-383 -1.39 | mmu-mir-206 -2.38 | mmu-mir-145 -6.63
10347650	Accn4	amiloride-sensitive cation channel 4, pituitary	NM_183022	1.31	mmu-mir-300 -1.57 | mmu-mir-300 -2.1 | mmu-mir-370 -4.08 | mmu-mir-300 -4.17 | mmu-mir-504 -5.06 | mmu-mir-340 (3') -7.41 | mmu-mir-340 (5') -22.63 | mmu-mir-381 -58.49
10344799	Cspp1	centrosome and spindle pole associated protein 1	NM_026493	1.31	mmu-mir-124-2 -3.56 | mmu-mir-124-2 -4.08
10605493	Prrg1	proline rich Gla (G-carboxyglutamic acid) 1	NM_001164275	1.3	mmu-mir-17 16.91 | mmu-mir-374 11.39 | mmu-mir-374 9.06 | mmu-mir-17 4.03 | mmu-mir-294 2.13 | mmu-mir-294 1.73 | mmu-mir-93 1.68 | mmu-mir-30a 1.4 | mmu-mir-295 1.17 | mmu-mir-96 1.14 | mmu-mir-30b 1.1 | mmu-mir-93 1.09 | mmu-mir-30b -2.48 | mmu-mir-30a -2.75 | mmu-mir-106a -4.44 | mmu-mir-320 -6.45 | mmu-mir-340 (3') -7.41 | mmu-mir-105 -15.67 | mmu-mir-295 -20.97 | mmu-mir-340 (5') -22.63
10603843	Syn1	synapsin I	NM_013680	1.3	mmu-mir-153 -8.22 | mmu-mir-539 -8.34
10601729	Drp2	dystrophin related protein 2	NM_010078	1.3	mmu-mir-144 82.71 | mmu-mir-1192 21.26 | mmu-mir-495 1.3 | mmu-mir-214 1.27 | mmu-mir-134 -1.8 | mmu-mir-370 -4.08 | mmu-mir-761 -4.5 | mmu-mir-128-2 -4.63 | mmu-mir-214 -24.25
10599719	Slc9a6	solute carrier family 9 (sodium/hydrogen exchanger), member 6	NM_172780	1.3	mmu-mir-195 24.59 | mmu-mir-322 1.49 | mmu-mir-322 -1.54 | mmu-mir-16-2 -3.14 | mmu-mir-124-2 -3.56 | mmu-mir-124-2 -4.08 | mmu-mir-497 -4.76 | mmu-mir-195 -5.62 | mmu-mir-153 -8.22
10599335	Mcts1	malignant T cell amplified sequence 1	NM_026902	1.3	mmu-mir-653 25.63 | mmu-mir-377 2.75 | mmu-mir-183 2.39 | mmu-mir-194-2 2.31 | mmu-mir-96 1.14 | mmu-mir-653 -2.14 | mmu-mir-183 -2.45 | mmu-mir-377 -3.86 | mmu-mir-182 -11.47 | mmu-mir-224 -29.65
10598359	Syp	synaptophysin	NM_009305	1.3	mmu-mir-374 11.39 | mmu-mir-374 9.06 | mmu-mir-410 -1.04 | mmu-mir-24-2 -4.38
10596940	P4htm	prolyl 4-hydroxylase, transmembrane (endoplasmic reticulum)	NM_028944	1.3	mmu-mir-31 -1.48 | mmu-mir-31 -5.86
10594879	Tcf12	transcription factor 12	NM_011544	1.3	mmu-mir-154 809 | mmu-mir-200a 5.58 | mmu-mir-872 5.21 | mmu-mir-882 2.51 | mmu-mir-183 2.39 | mmu-mir-499 2.06 | mmu-mir-221 1.96 | mmu-mir-203 1.47 | mmu-mir-222 -1.08 | mmu-mir-34a -1.09 | mmu-mir-211 -1.23 | mmu-mir-137 -1.41 | mmu-mir-872 -1.56 | mmu-mir-217 -1.57 | mmu-mir-203 -2.19 | mmu-mir-375 -2.25 | mmu-mir-204 -2.36 | mmu-mir-183 -2.45 | mmu-mir-34a -2.6 | mmu-mir-34c -2.69 | mmu-mir-…
10592001	St14	suppression of tumorigenicity 14 (colon carcinoma)	NM_011176	1.3	mmu-mir-504 -5.06
10589940	Osbpl10	oxysterol binding protein-like 10	NM_148958	1.3	mmu-mir-124-2 -3.56 | mmu-mir-124-2 -4.08
10586433	Rbpms2	RNA binding protein with multiple splicing 2	NM_028030	1.3	mmu-mir-145 1675.06 | mmu-mir-1192 21.26 | mmu-mir-33 17.03 | mmu-mir-33 2.69 | mmu-mir-205 2.16 | mmu-mir-495 1.3 | mmu-mir-25 -1.16 | mmu-mir-367 -1.85 | mmu-mir-25 -4.47 | mmu-mir-128-2 -4.63 | mmu-mir-145 -6.63 | mmu-mir-363 -14562.8 | mmu-mir-32 -253214.41
10584883	Fxyd6	FXYD domain-containing ion transport regulator 6	NM_022004	1.3	mmu-mir-137 -1.41
10577633	Golga7	golgi autoantigen, golgin subfamily a, 7	NM_020585	1.3	mmu-mir-218-2 -18.51
10574350	Mmp15	matrix metallopeptidase 15	NM_008609	1.3	mmu-mir-144 82.71 | mmu-mir-152 -1.48 | mmu-mir-9-3 -8.28
10573319	Podnl1	podocan-like 1	NM_001013384	1.3	mmu-mir-24-2 -4.38
10570837	Slc20a2	solute carrier family 20, member 2	NM_011394	1.3	mmu-mir-144 82.71 | mmu-mir-195 24.59 | mmu-mir-322 1.49 | mmu-mir-322 -1.54 | mmu-mir-107 -1.78 | mmu-mir-16-2 -3.14 | mmu-mir-497 -4.76 | mmu-mir-195 -5.62 | mmu-mir-340 (3') -7.41 | mmu-mir-9-3 -8.28 | mmu-mir-503 -13.27 | mmu-mir-340 (5') -22.63
10570068	Col4a2	collagen, type IV, alpha 2	NM_009932	1.3	mmu-mir-202 (5') -1.36 | mmu-mir-138-1 -3.58 | mmu-mir-9-3 -8.28 | mmu-mir-202 (3') -53.45
10568188	Tbc1d10b	TBC1 domain family, member 10b	NM_144522	1.3	mmu-mir-30a 1.4 | mmu-mir-214 1.27 | mmu-mir-30b 1.1 | mmu-mir-30b -2.48 | mmu-mir-30a -2.75 | mmu-mir-761 -4.5 | mmu-mir-214 -24.25
10565910	Plekhb1	pleckstrin homology domain containing, family B (evectins) member 1	NM_013746	1.3	mmu-mir-882 2.51 | mmu-mir-185 -4.35
10565712	Acer3	alkaline ceramidase 3	NM_025408	1.3	mmu-mir-294 2.13 | mmu-mir-294 1.73 | mmu-mir-93 1.68 | mmu-mir-295 1.17 | mmu-mir-93 1.09 | mmu-mir-24-2 -4.38 | mmu-mir-106a -4.44 | mmu-mir-105 -15.67 | mmu-mir-295 -20.97
10562172	Usf2	upstream transcription factor 2	NM_011680	1.3	mmu-mir-186 17.03 | mmu-mir-329 4.86 | mmu-mir-25 -1.16 | mmu-mir-186 -1.24 | mmu-mir-137 -1.41 | mmu-mir-367 -1.85 | mmu-mir-25 -4.47 | mmu-mir-363 -14562.8 | mmu-mir-32 -253214.41
10561561	Ryr1	ryanodine receptor 1, skeletal muscle	NM_009109	1.3	mmu-mir-124-2 -3.56 | mmu-mir-124-2 -4.08
10559681	Shisa7	shisa homolog 7 (Xenopus laevis)	NM_172737	1.3	mmu-mir-383 -1.39 | mmu-mir-124-2 -3.56 | mmu-mir-124-2 -4.08 | mmu-mir-504 -5.06 | mmu-mir-873 -10.85 | mmu-mir-218-2 -18.51
10556458	Rassf10	Ras association (RalGDS/AF-6) domain family (N-terminal) member 10	NM_175279	1.3	mmu-mir-543 -1.74 | mmu-mir-543 -2.41 | mmu-mir-9-3 -8.28 | mmu-mir-670 -53.08 | mmu-mir-351 -174.85
10553261	Kcnc1	potassium voltage gated channel, Shaw-related subfamily, member 1	NM_008421	1.3	mmu-mir-590 (3') 7244383200140.5 | mmu-mir-143 315.17 | mmu-mir-329 4.86 | mmu-mir-882 2.51 | mmu-mir-203 1.47 | mmu-mir-338 (5') 1.47 | mmu-mir-379 1.22 | mmu-mir-137 -1.41 | mmu-mir-543 -1.74 | mmu-mir-203 -2.19 | mmu-mir-543 -2.41 | mmu-mir-22 -3.05 | mmu-mir-455 -4.06 | mmu-mir-370 -4.08 | mmu-mir-185 -4.35 | mmu-mir-379 -4.56 | mmu-mir-338 (3') -8.11 | mmu-mir-153 -8.22 | mmu-mir-539 -8.34 |…
10550172	Phf20	PHD finger protein 20	NM_172674	1.3	mmu-mir-145 1675.06 | mmu-mir-195 24.59 | mmu-mir-721 2.69 | mmu-mir-301b 2.5 | mmu-mir-322 1.49 | mmu-mir-137 -1.41 | mmu-mir-152 -1.48 | mmu-mir-322 -1.54 | mmu-mir-107 -1.78 | mmu-mir-16-2 -3.14 | mmu-mir-24-2 -4.38 | mmu-mir-128-2 -4.63 | mmu-mir-497 -4.76 | mmu-mir-195 -5.62 | mmu-mir-145 -6.63 | mmu-mir-670 -53.08 | mmu-mir-351 -174.85
10547837	Usp5	ubiquitin specific peptidase 5 (isopeptidase T)	NM_013700	1.3	mmu-mir-96 1.14 | mmu-mir-182 -11.47
10538459	Aqp1	aquaporin 1	NM_007472	1.3	mmu-mir-124-2 -3.56 | mmu-mir-124-2 -4.08
10537406	Clec2l	C-type lectin domain family, member L	NM_001101507	1.3	mmu-mir-214 1.27 | mmu-mir-761 -4.5 | mmu-mir-873 -10.85 | mmu-mir-214 -24.25
10536334	Dync1i1	dynein cytoplasmic 1 intermediate chain 1	NM_001191023	1.3	mmu-mir-155 -46.53
10534728	Slc12a9	solute carrier family 12 (potassium/chloride transporters), member 9	NM_031406	1.3	mmu-mir-202 (5') -1.36 | mmu-mir-124-2 -3.56 | mmu-mir-124-2 -4.08 | mmu-mir-202 (3') -53.45
10525473	Tmem120b	transmembrane protein 120B	NM_001039723	1.3	mmu-mir-429 1.43 | mmu-mir-543 -1.74 | mmu-mir-543 -2.41 | mmu-mir-670 -53.08 | mmu-mir-351 -174.85
10521892	Slc34a2	solute carrier family 34 (sodium phosphate), member 2	NM_011402	1.3	mmu-mir-300 -1.57 | mmu-mir-300 -2.1 | mmu-mir-124-2 -3.56 | mmu-mir-124-2 -4.08 | mmu-mir-300 -4.17 | mmu-mir-24-2 -4.38 | mmu-mir-381 -58.49
10520351	Dpp6	dipeptidylpeptidase 6	NM_207282	1.3	mmu-mir-300 -1.57 | mmu-mir-300 -2.1 | mmu-mir-300 -4.17 | mmu-mir-153 -8.22 | mmu-mir-218-2 -18.51 | mmu-mir-381 -58.49
10518428	Clcn6	chloride channel 6	NM_011929	1.3	mmu-mir-24-2 -4.38 | mmu-mir-128-2 -4.63 | mmu-mir-9-3 -8.28
10517744	Arhgef10l	Rho guanine nucleotide exchange factor (GEF) 10-like	NM_172415	1.3	mmu-mir-338 (5') 1.47 | mmu-mir-338 (3') -8.11
10517715	Pax7	paired box gene 7	NM_011039	1.3	mmu-mir-195 24.59 | mmu-mir-322 1.49 | mmu-mir-214 1.27 | mmu-mir-322 -1.54 | mmu-mir-132 -1.85 | mmu-mir-206 -2.38 | mmu-mir-22 -3.05 | mmu-mir-16-2 -3.14 | mmu-mir-761 -4.5 | mmu-mir-497 -4.76 | mmu-mir-195 -5.62 | mmu-mir-214 -24.25
10517666	Otud3	OTU domain containing 3	NM_028453	1.3	mmu-mir-144 82.71 | mmu-mir-1192 21.26 | mmu-mir-17 16.91 | mmu-mir-17 4.03 | mmu-mir-721 2.69 | mmu-mir-301b 2.5 | mmu-mir-93 1.68 | mmu-mir-495 1.3 | mmu-mir-93 1.09 | mmu-mir-25 -1.16 | mmu-mir-300 -1.57 | mmu-mir-367 -1.85 | mmu-mir-300 -2.1 | mmu-mir-124-2 -3.56 | mmu-mir-124-2 -4.08 | mmu-mir-300 -4.17 | mmu-mir-25 -4.47 | mmu-mir-381 -58.49 | mmu-mir-363 -14562.8 | mmu-mir-32 -253214.41
10517070	Zdhhc18	zinc finger, DHHC domain containing 18	NM_001017968	1.3	mmu-mir-338 (5') 1.47 | mmu-mir-193b -1.09 | mmu-mir-31 -1.48 | mmu-mir-193b -3.07 | mmu-mir-31 -5.86 | mmu-mir-338 (3') -8.11 | mmu-mir-193 -9.25
10516093	Bmp8a	bone morphogenetic protein 8a	NM_007558	1.3	mmu-mir-195 24.59 | mmu-mir-140 -2.87 | mmu-mir-497 -4.76 | mmu-mir-195 -5.62 | mmu-mir-140 -8.69
10515282	Tspan1	tetraspanin 1	NM_133681	1.3	mmu-mir-195 24.59 | mmu-mir-322 1.49 | mmu-mir-322 -1.54 | mmu-mir-16-2 -3.14 | mmu-mir-497 -4.76 | mmu-mir-195 -5.62
10508917	Aim1l	absent in melanoma 1-like	NM_001162970	1.3	mmu-mir-21 -2.35 | mmu-mir-21 -5.58
10508651	Sdc3	syndecan 3	NM_011520	1.3	mmu-mir-326 1.84 | mmu-mir-330 1.09 | mmu-mir-25 -1.16 | mmu-mir-330 -1.59 | mmu-mir-367 -1.85 | mmu-mir-138-1 -3.58 | mmu-mir-25 -4.47 | mmu-mir-363 -14562.8 | mmu-mir-32 -253214.41
10506569	Usp24	ubiquitin specific peptidase 24	NM_183225	1.3	mmu-mir-17 16.91 | mmu-mir-17 4.03 | mmu-mir-294 2.13 | mmu-mir-499 2.06 | mmu-mir-294 1.73 | mmu-mir-93 1.68 | mmu-mir-295 1.17 | mmu-mir-93 1.09 | mmu-mir-34a -1.09 | mmu-mir-137 -1.41 | mmu-mir-34a -2.6 | mmu-mir-34c -2.69 | mmu-mir-124-2 -3.56 | mmu-mir-124-2 -4.08 | mmu-mir-106a -4.44 | mmu-mir-340 (3') -7.41 | mmu-mir-182 -11.47 | mmu-mir-105 -15.67 | mmu-mir-295 -20.97 | mmu-mir-340 (5') -…
10504316	Tesk1	testis specific protein kinase 1	NM_011571	1.3	mmu-mir-203 1.47 | mmu-mir-203 -2.19
10490706	Znf512b	zinc finger protein 512B	NM_001164597	1.3	mmu-mir-145 1675.06 | mmu-mir-17 16.91 | mmu-mir-17 4.03 | mmu-mir-294 2.13 | mmu-mir-294 1.73 | mmu-mir-93 1.68 | mmu-mir-295 1.17 | mmu-mir-93 1.09 | mmu-mir-25 -1.16 | mmu-mir-367 -1.85 | mmu-mir-106a -4.44 | mmu-mir-25 -4.47 | mmu-mir-145 -6.63 | mmu-mir-105 -15.67 | mmu-mir-295 -20.97 | mmu-mir-363 -14562.8 | mmu-mir-32 -253214.41
10488374	Foxa2	forkhead box A2	NM_010446	1.3	mmu-mir-200a 5.58 | mmu-mir-141 -2.81 | mmu-mir-141 -3.03
10479311	Ss18l1	synovial sarcoma translocation gene on chromosome 18-like 1	NM_178750	1.3	mmu-mir-17 16.91 | mmu-mir-17 4.03 | mmu-mir-294 2.13 | mmu-mir-294 1.73 | mmu-mir-93 1.68 | mmu-mir-338 (5') 1.47 | mmu-mir-295 1.17 | mmu-mir-93 1.09 | mmu-mir-31 -1.48 | mmu-mir-543 -1.74 | mmu-mir-543 -2.41 | mmu-mir-106a -4.44 | mmu-mir-128-2 -4.63 | mmu-mir-31 -5.86 | mmu-mir-338 (3') -8.11 | mmu-mir-182 -11.47 | mmu-mir-105 -15.67 | mmu-mir-295 -20.97
10478997	Tfap2c	transcription factor AP-2, gamma	NM_009335	1.3	mmu-mir-200a 5.58 | mmu-mir-214 1.27 | mmu-mir-137 -1.41 | mmu-mir-141 -2.81 | mmu-mir-141 -3.03 | mmu-mir-761 -4.5 | mmu-mir-214 -24.25
10473349	Ypel4	yippee-like 4 (Drosophila)	NM_001005342	1.3	mmu-mir-17 16.91 | mmu-mir-17 4.03 | mmu-mir-93 1.68 | mmu-mir-203 1.47 | mmu-mir-93 1.09 | mmu-mir-203 -2.19 | mmu-mir-138-1 -3.58
10471882	Olfml2a	olfactomedin-like 2A	NM_172854	1.3	mmu-mir-206 -2.38 | mmu-mir-22 -3.05 | mmu-mir-342 (5') -3.66 | mmu-mir-670 -53.08 | mmu-mir-351 -174.85
10471247	Aif1l	allograft inflammatory factor 1-like	NM_145144	1.3	mmu-mir-193b -1.09 | mmu-mir-193b -3.07 | mmu-mir-124-2 -3.56 | mmu-mir-124-2 -4.08 | mmu-mir-193 -9.25
10470214	Kcnt1	potassium channel, subfamily T, member 1	NM_175462	1.3	mmu-mir-218-2 -18.51
10468200	Cuedc2	CUE domain containing 2	NM_001164290	1.3	mmu-mir-326 1.84 | mmu-mir-330 1.09 | mmu-mir-330 -1.59
10465395	Ppp2r5b	protein phosphatase 2, regulatory subunit B (B56), beta isoform	NM_198168	1.3	mmu-mir-326 1.84 | mmu-mir-874 1.4 | mmu-mir-330 1.09 | mmu-mir-330 -1.59 | mmu-mir-320 -6.45
10465388	Arl2	ADP-ribosylation factor-like 2	NM_019722	1.3	mmu-mir-195 24.59 | mmu-mir-322 1.49 | mmu-mir-214 1.27 | mmu-mir-322 -1.54 | mmu-mir-16-2 -3.14 | mmu-mir-761 -4.5 | mmu-mir-497 -4.76 | mmu-mir-195 -5.62 | mmu-mir-214 -24.25
10464688	Ankrd13d	ankyrin repeat domain 13 family, member D	NM_026720	1.3	mmu-mir-340 (3') -7.41 | mmu-mir-340 (5') -22.63
10463670	Sfxn2	sideroflexin 2	NM_053196	1.3	mmu-mir-9-3 -8.28
10456206	Wdr7	WD repeat domain 7	NM_001014981	1.3	mmu-mir-30a 1.4 | mmu-mir-30b 1.1 | mmu-mir-30b -2.48 | mmu-mir-30a -2.75
10452228	Khsrp	KH-type splicing regulatory protein	NM_010613	1.3	mmu-mir-206 -2.38 | mmu-mir-758 -18.77
10445891	Kcnh8	potassium voltage-gated channel, subfamily H (eag-related), member 8	BC029690	1.3	mmu-mir-143 315.17 | mmu-mir-144 82.71 | mmu-mir-193b -1.09 | mmu-mir-217 -1.57 | mmu-mir-193b -3.07 | mmu-mir-340 (3') -7.41 | mmu-mir-193 -9.25 | mmu-mir-340 (5') -22.63
10445695	Med20	mediator complex subunit 20	NM_020048	1.3	mmu-mir-22 -3.05
10444895	Flot1	flotillin 1	NM_008027	1.3	mmu-mir-96 1.14 | mmu-mir-31 -1.48 | mmu-mir-124-2 -3.56 | mmu-mir-124-2 -4.08 | mmu-mir-31 -5.86 | mmu-mir-182 -11.47
10442887	Fbxl16	F-box and leucine-rich repeat protein 16	NM_001164225	1.3	mmu-mir-154 809 | mmu-mir-653 25.63 | mmu-mir-33 17.03 | mmu-mir-872 5.21 | mmu-mir-33 2.69 | mmu-mir-326 1.84 | mmu-mir-429 1.43 | mmu-mir-330 1.09 | mmu-mir-872 -1.56 | mmu-mir-330 -1.59 | mmu-mir-653 -2.14 | mmu-mir-421 -2.79 | mmu-mir-154 -4.23 | mmu-mir-149 -4.41 | mmu-mir-340 (3') -7.41 | mmu-mir-9-3 -8.28 | mmu-mir-340 (5') -22.63
10442069	Lix1	limb expression 1 homolog (chicken)	NM_025681	1.3	mmu-mir-590 (3') 7244383200140.5 | mmu-mir-203 1.47 | mmu-mir-203 -2.19 | mmu-mir-124-2 -3.56 | mmu-mir-124-2 -4.08
10432190	Adcy6	adenylate cyclase 6	NM_007405	1.3	mmu-mir-183 2.39 | mmu-mir-96 1.14 | mmu-mir-211 -1.23 | mmu-mir-31 -1.48 | mmu-mir-543 -1.74 | mmu-mir-375 -2.25 | mmu-mir-204 -2.36 | mmu-mir-543 -2.41 | mmu-mir-183 -2.45 | mmu-mir-140 -2.87 | mmu-mir-124-2 -3.56 | mmu-mir-494 -3.68 | mmu-mir-124-2 -4.08 | mmu-mir-149 -4.41 | mmu-mir-365-2 -4.44 | mmu-mir-128-2 -4.63 | mmu-mir-31 -5.86 | mmu-mir-340 (3') -7.41 | mmu-mir-9-3 -8.28 | mmu-mir-140…
10429623	Zc3h3	zinc finger CCCH type containing 3	NM_172121	1.3	mmu-mir-202 (5') -1.36 | mmu-mir-137 -1.41 | mmu-mir-202 (3') -53.45
10417176	Zic2	zinc finger protein of the cerebellum 2	NM_009574	1.3	mmu-mir-1192 21.26 | mmu-mir-495 1.3 | mmu-mir-96 1.14 | mmu-mir-543 -1.74 | mmu-mir-543 -2.41 | mmu-mir-421 -2.79 | mmu-mir-494 -3.68 | mmu-mir-182 -11.47
10414623	Arhgef40	Rho guanine nucleotide exchange factor (GEF) 40	NM_198249	1.3	mmu-mir-124-2 -3.56 | mmu-mir-124-2 -4.08
10410078	Slc35d2	solute carrier family 35, member D2	NM_001001321	1.3	mmu-mir-202 (5') -1.36 | mmu-mir-202 (3') -53.45
10409016	Nhlrc1	NHL repeat containing 1	NM_175340	1.3	mmu-mir-326 1.84 | mmu-mir-330 1.09 | mmu-mir-330 -1.59
10407325	Hmgb1	high mobility group box 1	L38477	1.3	mmu-mir-200a 5.58 | mmu-mir-410 -1.04 | mmu-mir-300 -1.57 | mmu-mir-300 -2.1 | mmu-mir-141 -2.81 | mmu-mir-141 -3.03 | mmu-mir-300 -4.17 | mmu-mir-216a -5.54 | mmu-mir-218-2 -18.51 | mmu-mir-381 -58.49
10405483	Prr7	proline rich 7 (synaptic)	NM_001030296	1.3	mmu-mir-1192 21.26 | mmu-mir-329 4.86 | mmu-mir-377 2.75 | mmu-mir-194-2 2.31 | mmu-mir-495 1.3 | mmu-mir-377 -3.86
10401774	Ism2	isthmin 2 homolog (zebrafish)	ENSMUST00000051601	1.3	mmu-mir-17 16.91 | mmu-mir-17 4.03 | mmu-mir-294 2.13 | mmu-mir-294 1.73 | mmu-mir-93 1.68 | mmu-mir-295 1.17 | mmu-mir-93 1.09 | mmu-mir-106a -4.44 | mmu-mir-105 -15.67 | mmu-mir-295 -20.97
10401673	Tgfb3	transforming growth factor, beta 3	NM_009368	1.3	mmu-mir-300 -1.57 | mmu-mir-300 -2.1 | mmu-mir-300 -4.17 | mmu-mir-381 -58.49
10391918	Plekhm1	pleckstrin homology domain containing, family M (with RUN domain) member 1	NM_183034	1.3	mmu-mir-195 24.59 | mmu-mir-17 16.91 | mmu-mir-17 4.03 | mmu-mir-294 2.13 | mmu-mir-294 1.73 | mmu-mir-93 1.68 | mmu-mir-322 1.49 | mmu-mir-295 1.17 | mmu-mir-96 1.14 | mmu-mir-93 1.09 | mmu-mir-25 -1.16 | mmu-mir-322 -1.54 | mmu-mir-217 -1.57 | mmu-mir-367 -1.85 | mmu-mir-16-2 -3.14 | mmu-mir-138-1 -3.58 | mmu-mir-106a -4.44 | mmu-mir-25 -4.47 | mmu-mir-128-2 -4.63 | mmu-mir-497 -4.76 | mmu-mir-…
10388648	Ankrd13b	ankyrin repeat domain 13b	NM_172945	1.3	mmu-mir-195 24.59 | mmu-mir-294 2.13 | mmu-mir-294 1.73 | mmu-mir-93 1.68 | mmu-mir-322 1.49 | mmu-mir-203 1.47 | mmu-mir-295 1.17 | mmu-mir-93 1.09 | mmu-mir-322 -1.54 | mmu-mir-203 -2.19 | mmu-mir-16-2 -3.14 | mmu-mir-592 -3.56 | mmu-mir-138-1 -3.58 | mmu-mir-106a -4.44 | mmu-mir-497 -4.76 | mmu-mir-195 -5.62 | mmu-mir-503 -13.27 | mmu-mir-105 -15.67 | mmu-mir-218-2 -18.51 | mmu-mir-295 -20.97 …
10388033	Derl2	Der1-like domain family, member 2	NM_033562	1.3	mmu-mir-145 1675.06 | mmu-mir-17 16.91 | mmu-mir-17 4.03 | mmu-mir-294 2.13 | mmu-mir-294 1.73 | mmu-mir-93 1.68 | mmu-mir-295 1.17 | mmu-mir-96 1.14 | mmu-mir-93 1.09 | mmu-mir-106a -4.44 | mmu-mir-145 -6.63 | mmu-mir-105 -15.67 | mmu-mir-295 -20.97
10386495	Tom1l2	target of myb1-like 2 (chicken)	NM_153080	1.3	mmu-mir-721 2.69 | mmu-mir-301b 2.5 | mmu-mir-370 -4.08 | mmu-mir-128-2 -4.63
10384808	Smek2	SMEK homolog 2, suppressor of mek1 (Dictyostelium)	NM_134034	1.3	mmu-mir-590 (3') 7244383200140.5 | mmu-mir-300 -1.57 | mmu-mir-300 -2.1 | mmu-mir-206 -2.38 | mmu-mir-300 -4.17 | mmu-mir-218-2 -18.51 | mmu-mir-381 -58.49
10383198	Rnf213	ring finger protein 213	ENSMUST00000131035	1.3	mmu-mir-34a -1.09 | mmu-mir-206 -2.38 | mmu-mir-34a -2.6 | mmu-mir-34c -2.69 | mmu-mir-34c -41.64
10381603	Fzd2	frizzled homolog 2 (Drosophila)	NM_020510	1.3	mmu-mir-214 1.27 | mmu-mir-410 -1.04 | mmu-mir-543 -1.74 | mmu-mir-543 -2.41 | mmu-mir-494 -3.68 | mmu-mir-761 -4.5 | mmu-mir-214 -24.25
10378816	Slc6a4	solute carrier family 6 (neurotransmitter transporter, serotonin), member 4	NM_010484	1.3	mmu-mir-195 24.59 | mmu-mir-433 6.73 | mmu-mir-322 1.49 | mmu-mir-433 -1.21 | mmu-mir-322 -1.54 | mmu-mir-16-2 -3.14 | mmu-mir-497 -4.76 | mmu-mir-195 -5.62
10377725	Dlg4	discs, large homolog 4 (Drosophila)	NM_007864	1.3	mmu-mir-293 -1.36 | mmu-mir-107 -1.78 | mmu-mir-206 -2.38 | mmu-mir-149 -4.41
10372145	Alx1	ALX homeobox 1	NM_172553	1.3	mmu-mir-21 -2.35 | mmu-mir-21 -5.58
10371888	Tmpo	thymopoietin	NM_001080129	1.3	mmu-mir-183 2.39 | mmu-mir-137 -1.41 | mmu-mir-183 -2.45 | mmu-mir-365-2 -4.44 | mmu-mir-218-2 -18.51
10367582	Vip	vasoactive intestinal polypeptide	NM_011702	1.3	mmu-mir-30a 1.4 | mmu-mir-30b 1.1 | mmu-mir-30b -2.48 | mmu-mir-30a -2.75
10364909	Oaz1	ornithine decarboxylase antizyme 1	NM_008753	1.3	mmu-mir-122 -1.17
10359113	Fam163a	family with sequence similarity 163, member A	NM_177838	1.3	mmu-mir-150 1.19 | mmu-mir-370 -4.08
10355474	March4	membrane-associated ring finger (C3HC4) 4	NM_001045533	1.3	mmu-mir-590 (3') 7244383200140.5 | mmu-mir-17 16.91 | mmu-mir-17 4.03 | mmu-mir-183 2.39 | mmu-mir-93 1.68 | mmu-mir-30a 1.4 | mmu-mir-30b 1.1 | mmu-mir-93 1.09 | mmu-mir-183 -2.45 | mmu-mir-30b -2.48 | mmu-mir-30a -2.75 | mmu-mir-218-2 -18.51
10352767	Nek2	NIMA (never in mitosis gene a)-related expressed kinase 2	NM_010892	1.3	mmu-mir-128-2 -4.63
10351182	Sele	selectin, endothelial cell	NM_011345	1.3	mmu-mir-377 2.75 | mmu-mir-377 -3.86
10346298	Coq10b	coenzyme Q10 homolog B (S. cerevisiae)	NM_001039710	1.3	mmu-mir-488 -9.38 | mmu-mir-378 -10.85 | mmu-mir-488 -15.35
10607330	Fam120c	family with sequence similarity 120, member C	BC137973	1.29	mmu-mir-186 17.03 | mmu-mir-205 2.16 | mmu-mir-203 1.47 | mmu-mir-429 1.43 | mmu-mir-223 1.28 | mmu-mir-410 -1.04 | mmu-mir-186 -1.24 | mmu-mir-31 -1.48 | mmu-mir-203 -2.19 | mmu-mir-411 -3.16 | mmu-mir-128-2 -4.63 | mmu-mir-31 -5.86 | mmu-mir-320 -6.45 | mmu-mir-340 (3') -7.41 | mmu-mir-539 -8.34 | mmu-mir-182 -11.47 | mmu-mir-411 -15.35 | mmu-mir-340 (5') -22.63 | mmu-mir-216b -45.25
10606026	Zmym3	zinc finger, MYM-type 3	NM_001177985	1.29	mmu-mir-1192 21.26 | mmu-mir-495 1.3 | mmu-mir-410 -1.04 | mmu-mir-494 -3.68 | mmu-mir-24-2 -4.38 | mmu-mir-340 (3') -7.41 | mmu-mir-340 (5') -22.63
10605766	Maged1	melanoma antigen, family D, 1	NM_019791	1.29	mmu-mir-25 -1.16 | mmu-mir-367 -1.85 | mmu-mir-421 -2.79 | mmu-mir-25 -4.47 | mmu-mir-363 -14562.8 | mmu-mir-32 -253214.41
10602716	Ubqln2	ubiquilin 2	NM_018798	1.29	mmu-mir-489 -1.92 | mmu-mir-539 -8.34 | mmu-mir-425 -10.27 | mmu-mir-218-2 -18.51 | mmu-mir-224 -29.65
10599802	Cd40lg	CD40 ligand	NM_011616	1.29	mmu-mir-340 (3') -7.41 | mmu-mir-340 (5') -22.63
10596394	Col6a6	collagen, type VI, alpha 6	NM_172927	1.29	mmu-mir-486 5.86 | mmu-mir-486 -2.53 | mmu-mir-494 -3.68
10596115	Ephb1	Eph receptor B1	AK082061	1.29	mmu-mir-182 -11.47
10595169	Ddx43	DEAD (Asp-Glu-Ala-Asp) box polypeptide 43	NM_001191044	1.29	mmu-mir-186 17.03 | mmu-mir-186 -1.24
10593927	Scamp5	secretory carrier membrane protein 5	NM_020270	1.29	mmu-mir-17 16.91 | mmu-mir-17 4.03 | mmu-mir-93 1.68 | mmu-mir-429 1.43 | mmu-mir-93 1.09 | mmu-mir-410 -1.04 | mmu-mir-107 -1.78 | mmu-mir-153 -8.22 | mmu-mir-218-2 -18.51
10593123	Tagln	transgelin	NM_011526	1.29	mmu-mir-22 -3.05
10586079	Itga11	integrin alpha 11	NM_176922	1.29	mmu-mir-152 -1.48
10585889	Celf6	CUGBP, Elav-like family member 6	NM_175235	1.29	mmu-mir-329 4.86 | mmu-mir-9-3 -8.28 | mmu-mir-218-2 -18.51
10584317	Esam	endothelial cell-specific adhesion molecule	NM_027102	1.29	mmu-mir-214 1.27 | mmu-mir-761 -4.5 | mmu-mir-214 -24.25
10582843	Itgb1	integrin beta 1 (fibronectin receptor beta)	NM_010578	1.29	mmu-mir-183 2.39 | mmu-mir-183 -2.45 | mmu-mir-124-2 -3.56 | mmu-mir-124-2 -4.08
10576586	Slc35f3	solute carrier family 35, member F3	NM_175434	1.29	mmu-mir-124-2 -3.56 | mmu-mir-124-2 -4.08 | mmu-mir-128-2 -4.63
10574939	Pskh1	protein serine kinase H1	NM_173432	1.29	mmu-mir-195 24.59 | mmu-mir-136 3.14 | mmu-mir-322 1.49 | mmu-mir-96 1.14 | mmu-mir-31 -1.48 | mmu-mir-322 -1.54 | mmu-mir-16-2 -3.14 | mmu-mir-124-2 -3.56 | mmu-mir-124-2 -4.08 | mmu-mir-24-2 -4.38 | mmu-mir-497 -4.76 | mmu-mir-195 -5.62 | mmu-mir-31 -5.86 | mmu-mir-503 -13.27 | mmu-mir-155 -46.53
10571384	Efha2	EF-hand domain family, member A2	NM_030110	1.29	mmu-mir-205 2.16 | mmu-mir-30a 1.4 | mmu-mir-30b 1.1 | mmu-mir-122 -1.17 | mmu-mir-30b -2.48 | mmu-mir-30a -2.75 | mmu-mir-128-2 -4.63 | mmu-mir-9-3 -8.28
10569923	Lrrc8e	leucine rich repeat containing 8 family, member E	NM_028175	1.29	mmu-mir-882 2.51 | mmu-mir-185 -4.35
10564507	Arrdc4	arrestin domain containing 4	NM_001042592	1.29	mmu-mir-1192 21.26 | mmu-mir-433 6.73 | mmu-mir-495 1.3 | mmu-mir-25 -1.16 | mmu-mir-433 -1.21 | mmu-mir-202 (5') -1.36 | mmu-mir-367 -1.85 | mmu-mir-25 -4.47 | mmu-mir-128-2 -4.63 | mmu-mir-202 (3') -53.45 | mmu-mir-363 -14562.8 | mmu-mir-32 -253214.41
10558948	Cd151	CD151 antigen	NM_009842	1.29	mmu-mir-124-2 -3.56 | mmu-mir-124-2 -4.08 | mmu-mir-9-3 -8.28
10558508	Pwwp2b	PWWP domain containing 2B	NM_001098636	1.29	mmu-mir-195 24.59 | mmu-mir-322 1.49 | mmu-mir-322 -1.54 | mmu-mir-107 -1.78 | mmu-mir-16-2 -3.14 | mmu-mir-497 -4.76 | mmu-mir-195 -5.62 | mmu-mir-503 -13.27
10554895	Crebzf	CREB/ATF bZIP transcription factor	NM_145151	1.29	mmu-mir-590 (3') 7244383200140.5 | mmu-mir-143 315.17 | mmu-mir-144 82.71 | mmu-mir-1192 21.26 | mmu-mir-186 17.03 | mmu-mir-33 17.03 | mmu-mir-136 3.14 | mmu-mir-377 2.75 | mmu-mir-33 2.69 | mmu-mir-221 1.96 | mmu-mir-203 1.47 | mmu-mir-495 1.3 | mmu-mir-223 1.28 | mmu-mir-214 1.27 | mmu-mir-222 -1.08 | mmu-mir-186 -1.24 | mmu-mir-300 -1.57 | mmu-mir-489 -1.92 | mmu-mir-300 -2.1 | mmu-mir-203 -2…
10554013	Chsy1	chondroitin sulfate synthase 1	NM_001081163	1.29	mmu-mir-221 1.96 | mmu-mir-222 -1.08 | mmu-mir-217 -1.57 | mmu-mir-375 -2.25 | mmu-mir-124-2 -3.56 | mmu-mir-124-2 -4.08 | mmu-mir-9-3 -8.28
10553635	Nipa1	non imprinted in Prader-Willi/Angelman syndrome 1 homolog (human)	NM_153578	1.29	mmu-mir-721 2.69 | mmu-mir-301b 2.5 | mmu-mir-124-2 -3.56 | mmu-mir-124-2 -4.08 | mmu-mir-539 -8.34 | mmu-mir-670 -53.08 | mmu-mir-351 -174.85
10553163	Nomo1	nodal modulator 1	NM_153057	1.29	mmu-mir-214 1.27 | mmu-mir-761 -4.5 | mmu-mir-214 -24.25
10552140	Cebpa	CCAAT/enhancer binding protein (C/EBP), alpha	NM_007678	1.29	mmu-mir-144 82.71 | mmu-mir-326 1.84 | mmu-mir-429 1.43 | mmu-mir-96 1.14 | mmu-mir-330 1.09 | mmu-mir-25 -1.16 | mmu-mir-31 -1.48 | mmu-mir-300 -1.57 | mmu-mir-330 -1.59 | mmu-mir-367 -1.85 | mmu-mir-300 -2.1 | mmu-mir-124-2 -3.56 | mmu-mir-124-2 -4.08 | mmu-mir-300 -4.17 | mmu-mir-25 -4.47 | mmu-mir-31 -5.86 | mmu-mir-190 -7.94 | mmu-mir-182 -11.47 | mmu-mir-218-2 -18.51 | mmu-mir-381 -58.49 | …
10550564	Dmwd	dystrophia myotonica-containing WD repeat motif	NM_010058	1.29	mmu-mir-200a 5.58 | mmu-mir-34a -1.09 | mmu-mir-34a -2.6 | mmu-mir-34c -2.69 | mmu-mir-141 -2.81 | mmu-mir-141 -3.03 | mmu-mir-494 -3.68 | mmu-mir-34c -41.64
10550332	Slc1a5	solute carrier family 1 (neutral amino acid transporter), member 5	NM_009201	1.29	mmu-mir-329 4.86 | mmu-mir-122 -1.17 | mmu-mir-137 -1.41
10546079	Cnbp	cellular nucleic acid binding protein	NM_013493	1.29	mmu-mir-1192 21.26 | mmu-mir-326 1.84 | mmu-mir-338 (5') 1.47 | mmu-mir-495 1.3 | mmu-mir-330 1.09 | mmu-mir-193b -1.09 | mmu-mir-300 -1.57 | mmu-mir-330 -1.59 | mmu-mir-300 -2.1 | mmu-mir-193b -3.07 | mmu-mir-494 -3.68 | mmu-mir-300 -4.17 | mmu-mir-320 -6.45 | mmu-mir-338 (3') -8.11 | mmu-mir-193 -9.25 | mmu-mir-381 -58.49
10543846	Slc35b4	solute carrier family 35, member B4	NM_021435	1.29	mmu-mir-206 -2.38 | mmu-mir-182 -11.47
10534889	Agfg2	ArfGAP with FG repeats 2	NM_178162	1.29	mmu-mir-17 16.91 | mmu-mir-17 4.03 | mmu-mir-294 2.13 | mmu-mir-294 1.73 | mmu-mir-93 1.68 | mmu-mir-295 1.17 | mmu-mir-93 1.09 | mmu-mir-106a -4.44 | mmu-mir-128-2 -4.63 | mmu-mir-9-3 -8.28 | mmu-mir-539 -8.34 | mmu-mir-105 -15.67 | mmu-mir-295 -20.97
10532586	Myo18b	myosin XVIIIb	NM_028901	1.29	mmu-mir-149 -4.41
10530492	Nfxl1	nuclear transcription factor, X-box binding-like 1	AK164247	1.29	mmu-mir-202 (5') -1.36 | mmu-mir-24-2 -4.38 | mmu-mir-202 (3') -53.45
10529817	Rpl15	ribosomal protein L15	ENSMUST00000080281	1.29	mmu-mir-590 (3') 7244383200140.5 | mmu-mir-25 -1.16 | mmu-mir-137 -1.41 | mmu-mir-367 -1.85 | mmu-mir-25 -4.47 | mmu-mir-320 -6.45 | mmu-mir-363 -14562.8 | mmu-mir-32 -253214.41
10526566	Ephb4	Eph receptor B4	NM_001159571	1.29	mmu-mir-17 16.91 | mmu-mir-17 4.03 | mmu-mir-721 2.69 | mmu-mir-301b 2.5 | mmu-mir-93 1.68 | mmu-mir-93 1.09 | mmu-mir-124-2 -3.56 | mmu-mir-124-2 -4.08 | mmu-mir-9-3 -8.28
10526391	Srrm3	serine/arginine repetitive matrix 3	NM_021403	1.29	mmu-mir-375 -2.25 | mmu-mir-670 -53.08
10525016	Tbx3	T-box 3	NM_011535	1.29	mmu-mir-17 16.91 | mmu-mir-17 4.03 | mmu-mir-93 1.68 | mmu-mir-203 1.47 | mmu-mir-93 1.09 | mmu-mir-25 -1.16 | mmu-mir-137 -1.41 | mmu-mir-367 -1.85 | mmu-mir-203 -2.19 | mmu-mir-206 -2.38 | mmu-mir-25 -4.47 | mmu-mir-153 -8.22 | mmu-mir-363 -14562.8 | mmu-mir-32 -253214.41
10523506	Bmp3	bone morphogenetic protein 3	NM_173404	1.29	mmu-mir-145 1675.06 | mmu-mir-186 17.03 | mmu-mir-374 11.39 | mmu-mir-374 9.06 | mmu-mir-186 -1.24 | mmu-mir-132 -1.85 | mmu-mir-124-2 -3.56 | mmu-mir-124-2 -4.08 | mmu-mir-128-2 -4.63 | mmu-mir-145 -6.63
10522784	Hmgn2	high mobility group nucleosomal binding domain 2	BC083085	1.29	mmu-mir-326 1.84 | mmu-mir-330 1.09 | mmu-mir-300 -1.57 | mmu-mir-330 -1.59 | mmu-mir-300 -2.1 | mmu-mir-21 -2.35 | mmu-mir-300 -4.17 | mmu-mir-504 -5.06 | mmu-mir-21 -5.58 | mmu-mir-340 (3') -7.41 | mmu-mir-340 (5') -22.63
10521587	Dnaja1	DnaJ (Hsp40) homolog, subfamily A, member 1	NM_001164671	1.29	mmu-mir-193b -1.09 | mmu-mir-217 -1.57 | mmu-mir-193b -3.07 | mmu-mir-193 -9.25
10515026	Cc2d1b	coiled-coil and C2 domain containing 1B	NM_177045	1.29	mmu-mir-195 24.59 | mmu-mir-721 2.69 | mmu-mir-301b 2.5 | mmu-mir-221 1.96 | mmu-mir-326 1.84 | mmu-mir-542 (5') 1.62 | mmu-mir-322 1.49 | mmu-mir-150 1.19 | mmu-mir-330 1.09 | mmu-mir-222 -1.08 | mmu-mir-322 -1.54 | mmu-mir-330 -1.59 | mmu-mir-107 -1.78 | mmu-mir-132 -1.85 | mmu-mir-16-2 -3.14 | mmu-mir-124-2 -3.56 | mmu-mir-124-2 -4.08 | mmu-mir-497 -4.76 | mmu-mir-195 -5.62 | mmu-mir-542 (3') …
10511156	Ccnl2	cyclin L2	NM_207678	1.29	mmu-mir-195 24.59 | mmu-mir-882 2.51 | mmu-mir-322 1.49 | mmu-mir-25 -1.16 | mmu-mir-322 -1.54 | mmu-mir-543 -1.74 | mmu-mir-367 -1.85 | mmu-mir-543 -2.41 | mmu-mir-16-2 -3.14 | mmu-mir-138-1 -3.58 | mmu-mir-185 -4.35 | mmu-mir-25 -4.47 | mmu-mir-497 -4.76 | mmu-mir-195 -5.62 | mmu-mir-320 -6.45 | mmu-mir-363 -14562.8 | mmu-mir-32 -253214.41
10509620	Capzb	capping protein (actin filament) muscle Z-line, beta	NM_001037761	1.29	mmu-mir-329 4.86 | mmu-mir-377 2.75 | mmu-mir-377 -3.86
10508253	Dlgap3	discs, large (Drosophila) homolog-associated protein 3	NM_198618	1.29	mmu-mir-128-2 -4.63
10507983	Epha10	Eph receptor A10	NM_177671	1.29	mmu-mir-124-2 -3.56 | mmu-mir-124-2 -4.08 | mmu-mir-670 -53.08 | mmu-mir-351 -174.85
10498978	Lrat	lecithin-retinol acyltransferase (phosphatidylcholine-retinol-O-acyltransferase)	NM_023624	1.29	mmu-mir-206 -2.38 | mmu-mir-218-2 -18.51
10497831	Ccna2	cyclin A2	NM_009828	1.29	mmu-mir-1192 21.26 | mmu-mir-495 1.3 | mmu-mir-152 -1.48 | mmu-mir-300 -1.57 | mmu-mir-300 -2.1 | mmu-mir-300 -4.17 | mmu-mir-381 -58.49
10494174	Sema6c	sema domain, transmembrane domain (TM), and cytoplasmic domain, (semaphorin) 6C	NM_011351	1.29	mmu-mir-205 2.16 | mmu-mir-124-2 -3.56 | mmu-mir-124-2 -4.08 | mmu-mir-873 -10.85
10490972	Trim55	tripartite motif-containing 55	NM_001081281	1.29	mmu-mir-370 -4.08 | mmu-mir-9-3 -8.28 | mmu-mir-378 -10.85
10490966	Dnajc5b	DnaJ (Hsp40) homolog, subfamily C, member 5 beta	NM_001163537	1.29	mmu-mir-149 -4.41 | mmu-mir-539 -8.34
10489891	B4galt5	UDP-Gal:betaGlcNAc beta 1,4-galactosyltransferase, polypeptide 5	NM_019835	1.29	mmu-mir-491 4.14 | mmu-mir-721 2.69 | mmu-mir-301b 2.5 | mmu-mir-30a 1.4 | mmu-mir-30b 1.1 | mmu-mir-137 -1.41 | mmu-mir-152 -1.48 | mmu-mir-491 -2.22 | mmu-mir-210 -2.36 | mmu-mir-30b -2.48 | mmu-mir-30a -2.75 | mmu-mir-491 -22.47
10489660	Elmo2	engulfment and cell motility 2	NM_207706	1.29	mmu-mir-195 24.59 | mmu-mir-496 4.35 | mmu-mir-326 1.84 | mmu-mir-322 1.49 | mmu-mir-330 1.09 | mmu-mir-410 -1.04 | mmu-mir-322 -1.54 | mmu-mir-330 -1.59 | mmu-mir-107 -1.78 | mmu-mir-16-2 -3.14 | mmu-mir-497 -4.76 | mmu-mir-195 -5.62
10488673	Foxs1	forkhead box S1	NM_010226	1.29	mmu-mir-670 -53.08 | mmu-mir-351 -174.85
10485198	Tspan18	tetraspanin 18	NM_183180	1.29	mmu-mir-882 2.51 | mmu-mir-134 -1.8 | mmu-mir-132 -1.85 | mmu-mir-185 -4.35 | mmu-mir-9-3 -8.28
10484307	Frzb	frizzled-related protein	NM_011356	1.29	mmu-mir-30a 1.4 | mmu-mir-30b 1.1 | mmu-mir-30b -2.48 | mmu-mir-30a -2.75
10480652	Ndor1	NADPH dependent diflavin oxidoreductase 1	NM_001082476	1.29	mmu-mir-195 24.59 | mmu-mir-322 1.49 | mmu-mir-150 1.19 | mmu-mir-322 -1.54 | mmu-mir-107 -1.78 | mmu-mir-16-2 -3.14 | mmu-mir-138-1 -3.58 | mmu-mir-497 -4.76 | mmu-mir-195 -5.62
10478389	Hnf4a	hepatic nuclear factor 4, alpha	NM_008261	1.29	mmu-mir-326 1.84 | mmu-mir-330 1.09 | mmu-mir-330 -1.59
10478374	Gdap1l1	ganglioside-induced differentiation-associated protein 1-like 1	NM_144891	1.29	mmu-mir-206 -2.38 | mmu-mir-124-2 -3.56 | mmu-mir-124-2 -4.08
10476545	Sptlc3	serine palmitoyltransferase, long chain base subunit 3	NM_175467	1.29	mmu-mir-206 -2.38
10473737	Mtch2	mitochondrial carrier homolog 2 (C. elegans)	NM_019758	1.29	mmu-mir-195 24.59 | mmu-mir-136 3.14 | mmu-mir-322 1.49 | mmu-mir-150 1.19 | mmu-mir-96 1.14 | mmu-mir-322 -1.54 | mmu-mir-543 -1.74 | mmu-mir-543 -2.41 | mmu-mir-16-2 -3.14 | mmu-mir-384 (5') -4 | mmu-mir-497 -4.76 | mmu-mir-195 -5.62 | mmu-mir-182 -11.47
10472531	G6pc2	glucose-6-phosphatase, catalytic, 2	NM_021331	1.29	mmu-mir-203 1.47 | mmu-mir-214 1.27 | mmu-mir-203 -2.19 | mmu-mir-761 -4.5 | mmu-mir-214 -24.25
10468113	Kcnip2	Kv channel-interacting protein 2	NM_145703	1.29	mmu-mir-326 1.84 | mmu-mir-330 1.09 | mmu-mir-330 -1.59 | mmu-mir-107 -1.78 | mmu-mir-153 -8.22 | mmu-mir-378 -10.85
10466087	Tmem109	transmembrane protein 109	NM_134142	1.29	mmu-mir-194-2 2.31 | mmu-mir-124-2 -3.56 | mmu-mir-124-2 -4.08 | mmu-mir-9-3 -8.28
10465246	Frmd8	FERM domain containing 8	NM_026169	1.29	mmu-mir-206 -2.38 | mmu-mir-124-2 -3.56 | mmu-mir-124-2 -4.08
10463661	Trim8	tripartite motif-containing 8	NM_053100	1.29	mmu-mir-17 16.91 | mmu-mir-17 4.03 | mmu-mir-294 2.13 | mmu-mir-294 1.73 | mmu-mir-93 1.68 | mmu-mir-295 1.17 | mmu-mir-93 1.09 | mmu-mir-106a -4.44 | mmu-mir-105 -15.67 | mmu-mir-295 -20.97
10461311	Eml3	echinoderm microtubule associated protein like 3	NM_144872	1.29	mmu-mir-137 -1.41 | mmu-mir-206 -2.38 | mmu-mir-24-2 -4.38
10456357	Pmaip1	phorbol-12-myristate-13-acetate-induced protein 1	NM_021451	1.29	mmu-mir-192 8.22 | mmu-mir-192 3.84 | mmu-mir-202 (5') -1.36 | mmu-mir-202 (3') -53.45 | mmu-mir-215 -385.34
10456018	Arsi	arylsulfatase i	NM_001038499	1.29	mmu-mir-670 -53.08 | mmu-mir-351 -174.85
10454735	Fam53c	family with sequence similarity 53, member C	BC057111	1.29	mmu-mir-1192 21.26 | mmu-mir-377 2.75 | mmu-mir-326 1.84 | mmu-mir-874 1.4 | mmu-mir-495 1.3 | mmu-mir-214 1.27 | mmu-mir-96 1.14 | mmu-mir-330 1.09 | mmu-mir-330 -1.59 | mmu-mir-342 (5') -3.66 | mmu-mir-377 -3.86 | mmu-mir-761 -4.5 | mmu-mir-182 -11.47 | mmu-mir-214 -24.25 | mmu-mir-670 -53.08 | mmu-mir-351 -174.85
10447566	Atp5g2	ATP synthase, H+ transporting, mitochondrial F0 complex, subunit C2 (subunit 9)	NM_026468	1.29	mmu-mir-144 82.71 | mmu-mir-494 -3.68 | mmu-mir-670 -53.08 | mmu-mir-351 -174.85
10447510	Amd1	S-adenosylmethionine decarboxylase 1	NM_009665	1.29	mmu-mir-374 11.39 | mmu-mir-374 9.06 | mmu-mir-491 4.14 | mmu-mir-132 -1.85 | mmu-mir-491 -2.22 | mmu-mir-491 -22.47
10446207	Clpp	ClpP caseinolytic peptidase, ATP-dependent, proteolytic subunit	NM_017393	1.29	mmu-mir-128-2 -4.63
10445729	Tfeb	transcription factor EB	NM_011549	1.29	mmu-mir-377 2.75 | mmu-mir-124-2 -3.56 | mmu-mir-377 -3.86 | mmu-mir-124-2 -4.08 | mmu-mir-128-2 -4.63
10437765	Cpped1	calcineurin-like phosphoesterase domain containing 1	NM_146067	1.29	mmu-mir-375 -2.25
10437160	Ets2	E26 avian leukemia oncogene 2, 3 domain	NM_011809	1.29	mmu-mir-145 1675.06 | mmu-mir-33 17.03 | mmu-mir-33 2.69 | mmu-mir-221 1.96 | mmu-mir-203 1.47 | mmu-mir-222 -1.08 | mmu-mir-300 -1.57 | mmu-mir-300 -2.1 | mmu-mir-203 -2.19 | mmu-mir-22 -3.05 | mmu-mir-300 -4.17 | mmu-mir-320 -6.45 | mmu-mir-145 -6.63 | mmu-mir-381 -58.49
10436983	Dopey2	dopey family member 2	NM_027293	1.29	mmu-mir-590 (3') 7244383200140.5 | mmu-mir-539 -8.34
10436304	Abi3bp	ABI gene family, member 3 (NESH) binding protein	NM_001014423	1.29	mmu-mir-25 -1.16 | mmu-mir-137 -1.41 | mmu-mir-300 -1.57 | mmu-mir-367 -1.85 | mmu-mir-300 -2.1 | mmu-mir-300 -4.17 | mmu-mir-25 -4.47 | mmu-mir-381 -58.49 | mmu-mir-363 -14562.8 | mmu-mir-32 -253214.41
10434932	Fam43a	family with sequence similarity 43, member A	NM_177632	1.29	mmu-mir-1192 21.26 | mmu-mir-721 2.69 | mmu-mir-301b 2.5 | mmu-mir-30a 1.4 | mmu-mir-495 1.3 | mmu-mir-96 1.14 | mmu-mir-30b 1.1 | mmu-mir-202 (5') -1.36 | mmu-mir-152 -1.48 | mmu-mir-300 -1.57 | mmu-mir-300 -2.1 | mmu-mir-30b -2.48 | mmu-mir-30a -2.75 | mmu-mir-300 -4.17 | mmu-mir-182 -11.47 | mmu-mir-202 (3') -53.45 | mmu-mir-381 -58.49
10434384	Ap2m1	adaptor protein complex AP-2, mu1	NM_009679	1.29	mmu-mir-193b -1.09 | mmu-mir-193b -3.07 | mmu-mir-9-3 -8.28 | mmu-mir-193 -9.25 | mmu-mir-224 -29.65
10434003	Crkl	v-crk sarcoma virus CT10 oncogene homolog (avian)-like	NM_007764	1.29	mmu-mir-590 (3') 7244383200140.5 | mmu-mir-145 1675.06 | mmu-mir-195 24.59 | mmu-mir-322 1.49 | mmu-mir-429 1.43 | mmu-mir-30a 1.4 | mmu-mir-214 1.27 | mmu-mir-96 1.14 | mmu-mir-30b 1.1 | mmu-mir-211 -1.23 | mmu-mir-137 -1.41 | mmu-mir-322 -1.54 | mmu-mir-204 -2.36 | mmu-mir-30b -2.48 | mmu-mir-30a -2.75 | mmu-mir-16-2 -3.14 | mmu-mir-124-2 -3.56 | mmu-mir-124-2 -4.08 | mmu-mir-761 -4.5 | mmu-mir…
10433373	Sec14l5	SEC14-like 5 (S. cerevisiae)	NM_001127725	1.29	mmu-mir-202 (5') -1.36 | mmu-mir-504 -5.06 | mmu-mir-224 -29.65 | mmu-mir-155 -46.53 | mmu-mir-202 (3') -53.45
10432682	Krt80	keratin 80	NM_028770	1.29	mmu-mir-195 24.59 | mmu-mir-322 1.49 | mmu-mir-429 1.43 | mmu-mir-322 -1.54 | mmu-mir-16-2 -3.14 | mmu-mir-497 -4.76 | mmu-mir-216a -5.54 | mmu-mir-195 -5.62
10429641	Naprt1	nicotinate phosphoribosyltransferase domain containing 1	NM_172607	1.29	mmu-mir-377 2.75 | mmu-mir-342 (5') -3.66 | mmu-mir-377 -3.86
10423963	Eny2	enhancer of yellow 2 homolog (Drosophila)	NM_175009	1.29	mmu-mir-192 8.22 | mmu-mir-433 6.73 | mmu-mir-192 3.84 | mmu-mir-183 2.39 | mmu-mir-433 -1.21 | mmu-mir-31 -1.48 | mmu-mir-183 -2.45 | mmu-mir-124-2 -3.56 | mmu-mir-124-2 -4.08 | mmu-mir-31 -5.86 | mmu-mir-215 -385.34
10419542	Tmem55b	transmembrane protein 55b	NM_001033271	1.29	mmu-mir-195 24.59 | mmu-mir-721 2.69 | mmu-mir-301b 2.5 | mmu-mir-322 1.49 | mmu-mir-874 1.4 | mmu-mir-322 -1.54 | mmu-mir-206 -2.38 | mmu-mir-16-2 -3.14 | mmu-mir-497 -4.76 | mmu-mir-195 -5.62 | mmu-mir-503 -13.27
10417895	Ppp3cb	protein phosphatase 3, catalytic subunit, beta isoform	NM_008914	1.29	mmu-mir-499 2.06 | mmu-mir-30a 1.4 | mmu-mir-30b 1.1 | mmu-mir-30b -2.48 | mmu-mir-30a -2.75 | mmu-mir-503 -13.27
10415844	Ctsb	cathepsin B	NM_007798	1.29	mmu-mir-186 17.03 | mmu-mir-214 1.27 | mmu-mir-96 1.14 | mmu-mir-186 -1.24 | mmu-mir-761 -4.5 | mmu-mir-214 -24.25
10413733	Sema3g	sema domain, immunoglobulin domain (Ig), short basic domain, secreted, (semaphorin) 3G	NM_001025379	1.29	mmu-mir-326 1.84 | mmu-mir-214 1.27 | mmu-mir-330 1.09 | mmu-mir-330 -1.59 | mmu-mir-761 -4.5 | mmu-mir-214 -24.25
10410209	Rybp	RING1 and YY1 binding protein	NM_019743	1.29	mmu-mir-590 (3') 7244383200140.5 | mmu-mir-154 809 | mmu-mir-1192 21.26 | mmu-mir-17 16.91 | mmu-mir-200a 5.58 | mmu-mir-872 5.21 | mmu-mir-17 4.03 | mmu-mir-136 3.14 | mmu-mir-93 1.68 | mmu-mir-495 1.3 | mmu-mir-93 1.09 | mmu-mir-872 -1.56 | mmu-mir-300 -1.57 | mmu-mir-300 -2.1 | mmu-mir-206 -2.38 | mmu-mir-141 -2.81 | mmu-mir-141 -3.03 | mmu-mir-124-2 -3.56 | mmu-mir-124-2 -4.08 | mmu-mir-300 -…
10405236	Sfxn1	sideroflexin 1	NM_027324	1.29	mmu-mir-124-2 -3.56 | mmu-mir-124-2 -4.08
10399540	Pqlc3	PQ loop repeat containing	NM_172574	1.29	mmu-mir-124-2 -3.56 | mmu-mir-124-2 -4.08 | mmu-mir-218-2 -18.51
10396952	Ttc9	tetratricopeptide repeat domain 9	NM_001033149	1.29	mmu-mir-17 16.91 | mmu-mir-17 4.03 | mmu-mir-721 2.69 | mmu-mir-301b 2.5 | mmu-mir-294 2.13 | mmu-mir-294 1.73 | mmu-mir-93 1.68 | mmu-mir-295 1.17 | mmu-mir-93 1.09 | mmu-mir-25 -1.16 | mmu-mir-137 -1.41 | mmu-mir-367 -1.85 | mmu-mir-22 -3.05 | mmu-mir-124-2 -3.56 | mmu-mir-124-2 -4.08 | mmu-mir-106a -4.44 | mmu-mir-25 -4.47 | mmu-mir-128-2 -4.63 | mmu-mir-216a -5.54 | mmu-mir-105 -15.67 | mmu-m…
10396306	Jkamp	JNK1/MAPK8-associated membrane protein	NM_024205	1.29	mmu-mir-410 -1.04 | mmu-mir-873 -10.85
10396270	Dact1	dapper homolog 1, antagonist of beta-catenin (xenopus)	NM_001190466	1.29	mmu-mir-144 82.71 | mmu-mir-1192 21.26 | mmu-mir-429 1.43 | mmu-mir-30a 1.4 | mmu-mir-495 1.3 | mmu-mir-30b 1.1 | mmu-mir-410 -1.04 | mmu-mir-30b -2.48 | mmu-mir-30a -2.75 | mmu-mir-124-2 -3.56 | mmu-mir-124-2 -4.08
10394488	Matn3	matrilin 3	NM_010770	1.29	mmu-mir-590 (3') 7244383200140.5 | mmu-mir-24-2 -4.38 | mmu-mir-128-2 -4.63
10393614	Cbx8	chromobox 8	NM_013926	1.29	mmu-mir-203 1.47 | mmu-mir-203 -2.19
10393098	Wbp2	WW domain binding protein 2	NM_016852	1.29	mmu-mir-721 2.69 | mmu-mir-301b 2.5 | mmu-mir-206 -2.38
10392953	Gga3	golgi associated, gamma adaptin ear containing, ARF binding protein 3	NM_173048	1.29	mmu-mir-195 24.59 | mmu-mir-377 2.75 | mmu-mir-721 2.69 | mmu-mir-301b 2.5 | mmu-mir-322 1.49 | mmu-mir-322 -1.54 | mmu-mir-107 -1.78 | mmu-mir-16-2 -3.14 | mmu-mir-377 -3.86 | mmu-mir-497 -4.76 | mmu-mir-504 -5.06 | mmu-mir-195 -5.62 | mmu-mir-224 -29.65
10392701	Slc39a11	solute carrier family 39 (metal ion transporter), member 11	NM_001166503	1.29	mmu-mir-30a 1.4 | mmu-mir-30b 1.1 | mmu-mir-211 -1.23 | mmu-mir-204 -2.36 | mmu-mir-30b -2.48 | mmu-mir-30a -2.75 | mmu-mir-128-2 -4.63
10389522	Rpl13a	ribosomal protein L13A	NM_009438	1.29	mmu-mir-132 -1.85
10388938	Wsb1	WD repeat and SOCS box-containing 1	NM_019653	1.29	mmu-mir-144 82.71 | mmu-mir-195 24.59 | mmu-mir-322 1.49 | mmu-mir-137 -1.41 | mmu-mir-322 -1.54 | mmu-mir-16-2 -3.14 | mmu-mir-128-2 -4.63 | mmu-mir-497 -4.76 | mmu-mir-195 -5.62 | mmu-mir-190 -7.94 | mmu-mir-9-3 -8.28 | mmu-mir-503 -13.27
10388847	Sarm1	sterile alpha and HEAT/Armadillo motif containing 1	NM_001168521	1.29	mmu-mir-670 -53.08 | mmu-mir-351 -174.85
10388109	Pitpnm3	PITPNM family member 3	NM_001024927	1.29	mmu-mir-191 24.59 | mmu-mir-1192 21.26 | mmu-mir-495 1.3 | mmu-mir-379 1.22 | mmu-mir-138-1 -3.58 | mmu-mir-379 -4.56 | mmu-mir-9-3 -8.28 | mmu-mir-155 -46.53
10387791	Slc16a13	solute carrier family 16 (monocarboxylic acid transporters), member 13	NM_172371	1.29	mmu-mir-96 1.14 | mmu-mir-124-2 -3.56 | mmu-mir-124-2 -4.08
10387155	Wdr16	WD repeat domain 16	NM_027963	1.29	mmu-mir-539 -8.34
10387014	Map2k4	mitogen-activated protein kinase kinase 4	NM_009157	1.29	mmu-mir-145 1675.06 | mmu-mir-195 24.59 | mmu-mir-374 11.39 | mmu-mir-374 9.06 | mmu-mir-200a 5.58 | mmu-mir-431 3.58 | mmu-mir-136 3.14 | mmu-mir-322 1.49 | mmu-mir-874 1.4 | mmu-mir-150 1.19 | mmu-mir-25 -1.16 | mmu-mir-137 -1.41 | mmu-mir-322 -1.54 | mmu-mir-367 -1.85 | mmu-mir-141 -2.81 | mmu-mir-141 -3.03 | mmu-mir-22 -3.05 | mmu-mir-16-2 -3.14 | mmu-mir-124-2 -3.56 | mmu-mir-124-2 -4.08 | m…
10386934	Wsb2	WD repeat and SOCS box-containing 2	NM_021539	1.29	mmu-mir-195 24.59 | mmu-mir-322 1.49 | mmu-mir-322 -1.54 | mmu-mir-16-2 -3.14 | mmu-mir-497 -4.76 | mmu-mir-195 -5.62 | mmu-mir-539 -8.34
10381666	Dcakd	dephospho-CoA kinase domain containing	NM_026551	1.29	mmu-mir-143 315.17 | mmu-mir-124-2 -3.56 | mmu-mir-124-2 -4.08
10381122	Fkbp10	FK506 binding protein 10	NM_010221	1.29	mmu-mir-22 -3.05
10379013	Flot2	flotillin 2	NM_008028	1.29	mmu-mir-107 -1.78 | mmu-mir-124-2 -3.56 | mmu-mir-124-2 -4.08 | mmu-mir-670 -53.08 | mmu-mir-351 -174.85
10378739	Ywhae	tyrosine 3-monooxygenase/tryptophan 5-monooxygenase activation protein, epsilon polypeptide	NM_009536	1.29	mmu-mir-653 25.63 | mmu-mir-186 17.03 | mmu-mir-186 -1.24 | mmu-mir-31 -1.48 | mmu-mir-653 -2.14 | mmu-mir-31 -5.86 | mmu-mir-320 -6.45 | mmu-mir-873 -10.85 | mmu-mir-155 -46.53
10377364	Rnf222	ring finger protein 222	NM_177060	1.29	mmu-mir-193b -1.09 | mmu-mir-193b -3.07 | mmu-mir-138-1 -3.58 | mmu-mir-193 -9.25
10368144	Tnfaip3	tumor necrosis factor, alpha-induced protein 3	NM_009397	1.29	mmu-mir-214 1.27 | mmu-mir-761 -4.5 | mmu-mir-214 -24.25 | mmu-mir-670 -53.08 | mmu-mir-351 -174.85
10365069	Pip5k1c	phosphatidylinositol-4-phosphate 5-kinase, type 1 gamma	NM_008844	1.29	mmu-mir-144 82.71 | mmu-mir-25 -1.16 | mmu-mir-367 -1.85 | mmu-mir-25 -4.47 | mmu-mir-153 -8.22 | mmu-mir-363 -14562.8 | mmu-mir-32 -253214.41
10360840	Mosc1	MOCO sulphurase C-terminal domain containing 1	NM_001081361	1.29	mmu-mir-143 315.17 | mmu-mir-543 -1.74 | mmu-mir-543 -2.41
10359181	Tor3a	torsin family 3, member A	NM_023141	1.29	mmu-mir-124-2 -3.56 | mmu-mir-124-2 -4.08
10358787	Lamc2	laminin, gamma 2	NM_008485	1.29	mmu-mir-431 3.58 | mmu-mir-193b -1.09 | mmu-mir-193b -3.07 | mmu-mir-431 -8.34 | mmu-mir-193 -9.25
10357788	Ppp1r15b	protein phosphatase 1, regulatory (inhibitor) subunit 15b	NM_133819	1.29	mmu-mir-17 16.91 | mmu-mir-200a 5.58 | mmu-mir-17 4.03 | mmu-mir-721 2.69 | mmu-mir-301b 2.5 | mmu-mir-93 1.68 | mmu-mir-93 1.09 | mmu-mir-202 (5') -1.36 | mmu-mir-141 -2.81 | mmu-mir-141 -3.03 | mmu-mir-22 -3.05 | mmu-mir-202 (3') -53.45
10350790	Tor1aip2	torsin A interacting protein 2	NM_172843	1.29	mmu-mir-191 24.59 | mmu-mir-17 16.91 | mmu-mir-17 4.03 | mmu-mir-136 3.14 | mmu-mir-721 2.69 | mmu-mir-301b 2.5 | mmu-mir-205 2.16 | mmu-mir-93 1.68 | mmu-mir-93 1.09 | mmu-mir-25 -1.16 | mmu-mir-367 -1.85 | mmu-mir-124-2 -3.56 | mmu-mir-384 (5') -4 | mmu-mir-124-2 -4.08 | mmu-mir-149 -4.41 | mmu-mir-365-2 -4.44 | mmu-mir-25 -4.47 | mmu-mir-363 -14562.8 | mmu-mir-32 -253214.41
10349913	Kiss1	KiSS-1 metastasis-suppressor	NM_178260	1.29	mmu-mir-137 -1.41
10349828	Lrrn2	leucine rich repeat protein 2, neuronal	NM_010732	1.29	mmu-mir-22 -3.05
10605349	Ube2d3	ubiquitin-conjugating enzyme E2D 3	NM_025356	1.28	mmu-mir-154 809 | mmu-mir-144 82.71 | mmu-mir-872 5.21 | mmu-mir-30a 1.4 | mmu-mir-30b 1.1 | mmu-mir-152 -1.48 | mmu-mir-872 -1.56 | mmu-mir-21 -2.35 | mmu-mir-30b -2.48 | mmu-mir-30a -2.75 | mmu-mir-421 -2.79 | mmu-mir-154 -4.23 | mmu-mir-21 -5.58 | mmu-mir-320 -6.45
10604906	Ids	iduronate 2-sulfatase	NM_010498	1.28	mmu-mir-377 2.75 | mmu-mir-203 1.47 | mmu-mir-203 -2.19 | mmu-mir-377 -3.86
10600205	Dusp9	dual specificity phosphatase 9	NM_029352	1.28	mmu-mir-194-2 2.31 | mmu-mir-202 (5') -1.36 | mmu-mir-132 -1.85 | mmu-mir-202 (3') -53.45
10598138	Spry3	sprouty homolog 3 (Drosophila)	NM_001030293	1.28	mmu-mir-28 3.97 | mmu-mir-183 2.39 | mmu-mir-326 1.84 | mmu-mir-542 (5') 1.62 | mmu-mir-346 1.42 | mmu-mir-223 1.28 | mmu-mir-96 1.14 | mmu-mir-330 1.09 | mmu-mir-34a -1.09 | mmu-mir-211 -1.23 | mmu-mir-28 -1.26 | mmu-mir-137 -1.41 | mmu-mir-152 -1.48 | mmu-mir-300 -1.57 | mmu-mir-330 -1.59 | mmu-mir-107 -1.78 | mmu-mir-299 -2.07 | mmu-mir-300 -2.1 | mmu-mir-375 -2.25 | mmu-mir-204 -2.36 | mmu-mi…
10596880	Bsn	bassoon	NM_007567	1.28	mmu-mir-145 1675.06 | mmu-mir-143 315.17 | mmu-mir-377 2.75 | mmu-mir-30a 1.4 | mmu-mir-150 1.19 | mmu-mir-30b 1.1 | mmu-mir-25 -1.16 | mmu-mir-202 (5') -1.36 | mmu-mir-137 -1.41 | mmu-mir-132 -1.85 | mmu-mir-367 -1.85 | mmu-mir-206 -2.38 | mmu-mir-30b -2.48 | mmu-mir-30a -2.75 | mmu-mir-22 -3.05 | mmu-mir-342 (5') -3.66 | mmu-mir-377 -3.86 | mmu-mir-370 -4.08 | mmu-mir-24-2 -4.38 | mmu-mir-25 -4…
10594418	Smad6	SMAD family member 6	NM_008542	1.28	mmu-mir-17 16.91 | mmu-mir-374 11.39 | mmu-mir-374 9.06 | mmu-mir-17 4.03 | mmu-mir-93 1.68 | mmu-mir-93 1.09 | mmu-mir-410 -1.04 | mmu-mir-25 -1.16 | mmu-mir-134 -1.8 | mmu-mir-367 -1.85 | mmu-mir-25 -4.47 | mmu-mir-363 -14562.8 | mmu-mir-32 -253214.41
10594322	Pias1	protein inhibitor of activated STAT 1	NM_019663	1.28	mmu-mir-300 -1.57 | mmu-mir-300 -2.1 | mmu-mir-375 -2.25 | mmu-mir-300 -4.17 | mmu-mir-381 -58.49 | mmu-mir-361 -81.57
10593634	Elmod1	ELMO/CED-12 domain containing 1	NM_177769	1.28	mmu-mir-195 24.59 | mmu-mir-200a 5.58 | mmu-mir-322 1.49 | mmu-mir-429 1.43 | mmu-mir-34a -1.09 | mmu-mir-322 -1.54 | mmu-mir-34a -2.6 | mmu-mir-34c -2.69 | mmu-mir-421 -2.79 | mmu-mir-141 -2.81 | mmu-mir-141 -3.03 | mmu-mir-16-2 -3.14 | mmu-mir-497 -4.76 | mmu-mir-195 -5.62 | mmu-mir-503 -13.27 | mmu-mir-34c -41.64
10592888	Cxcr5	chemokine (C-X-C motif) receptor 5	NM_007551	1.28	mmu-mir-192 8.22 | mmu-mir-192 3.84 | mmu-mir-494 -3.68 | mmu-mir-215 -385.34
10591517	Cdkn2d	cyclin-dependent kinase inhibitor 2D (p19, inhibits CDK4)	NM_009878	1.28	mmu-mir-329 4.86 | mmu-mir-377 2.75 | mmu-mir-451 1.23 | mmu-mir-377 -3.86 | mmu-mir-539 -8.34
10588454	Wdr82	WD repeat domain containing 82	NM_029896	1.28	mmu-mir-144 82.71 | mmu-mir-200a 5.58 | mmu-mir-377 2.75 | mmu-mir-429 1.43 | mmu-mir-30a 1.4 | mmu-mir-214 1.27 | mmu-mir-96 1.14 | mmu-mir-30b 1.1 | mmu-mir-410 -1.04 | mmu-mir-193b -1.09 | mmu-mir-293 -1.36 | mmu-mir-30b -2.48 | mmu-mir-30a -2.75 | mmu-mir-141 -2.81 | mmu-mir-141 -3.03 | mmu-mir-22 -3.05 | mmu-mir-193b -3.07 | mmu-mir-138-1 -3.58 | mmu-mir-494 -3.68 | mmu-mir-377 -3.86 | mmu-m…
10585840	Cd276	CD276 antigen	DQ832276	1.28	mmu-mir-202 (5') -1.36 | mmu-mir-124-2 -3.56 | mmu-mir-124-2 -4.08 | mmu-mir-202 (3') -53.45
10585732	Ulk3	unc-51-like kinase 3	NM_027895	1.28	mmu-mir-145 1675.06 | mmu-mir-152 -1.48 | mmu-mir-145 -6.63 | mmu-mir-670 -53.08 | mmu-mir-351 -174.85
10585395	Siva1	SIVA1, apoptosis-inducing factor	NM_013929	1.28	mmu-mir-340 (3') -7.41 | mmu-mir-340 (5') -22.63
10584615	Pvrl1	poliovirus receptor-related 1	NM_021424	1.28	mmu-mir-145 1675.06 | mmu-mir-195 24.59 | mmu-mir-221 1.96 | mmu-mir-322 1.49 | mmu-mir-429 1.43 | mmu-mir-222 -1.08 | mmu-mir-34a -1.09 | mmu-mir-25 -1.16 | mmu-mir-137 -1.41 | mmu-mir-322 -1.54 | mmu-mir-300 -1.57 | mmu-mir-107 -1.78 | mmu-mir-367 -1.85 | mmu-mir-300 -2.1 | mmu-mir-34a -2.6 | mmu-mir-34c -2.69 | mmu-mir-16-2 -3.14 | mmu-mir-300 -4.17 | mmu-mir-149 -4.41 | mmu-mir-25 -4.47 | mmu…
10580210	Rad23a	RAD23a homolog (S. cerevisiae)	NM_009010	1.28	mmu-mir-361 -81.57
10580188	Nacc1	nucleus accumbens associated 1, BEN and BTB (POZ) domain containing	NM_025788	1.28	mmu-mir-124-2 -3.56 | mmu-mir-124-2 -4.08 | mmu-mir-9-3 -8.28 | mmu-mir-218-2 -18.51
10579165	Ncan	neurocan	NM_007789	1.28	mmu-mir-128-2 -4.63 | mmu-mir-218-2 -18.51 | mmu-mir-670 -53.08 | mmu-mir-351 -174.85
10578572	Stox2	storkhead box 2	NM_001114311	1.28	mmu-mir-195 24.59 | mmu-mir-322 1.49 | mmu-mir-30a 1.4 | mmu-mir-30b 1.1 | mmu-mir-322 -1.54 | mmu-mir-30b -2.48 | mmu-mir-30a -2.75 | mmu-mir-16-2 -3.14 | mmu-mir-497 -4.76 | mmu-mir-195 -5.62 | mmu-mir-503 -13.27
10576538	Disc1	disrupted in schizophrenia 1	NM_174854	1.28	mmu-mir-22 -3.05 | mmu-mir-138-1 -3.58
10576124	Ctu2	cytosolic thiouridylase subunit 2 homolog (S. pombe)	NM_153775	1.28	mmu-mir-381 -58.49
10576056	Map1lc3b	microtubule-associated protein 1 light chain 3 beta	NM_026160	1.28	mmu-mir-211 -1.23 | mmu-mir-204 -2.36 | mmu-mir-182 -11.47
10574159	Nlrc5	NLR family, CARD domain containing 5	NM_001033207	1.28	mmu-mir-370 -4.08
10573903	Irx3	Iroquois related homeobox 3 (Drosophila)	NM_008393	1.28	mmu-mir-300 -1.57 | mmu-mir-300 -2.1 | mmu-mir-300 -4.17 | mmu-mir-381 -58.49
10573693	Rps13	ribosomal protein S13	NM_026533	1.28	mmu-mir-137 -1.41
10571829	Glra3	glycine receptor, alpha 3 subunit	NM_080438	1.28	mmu-mir-34a -1.09 | mmu-mir-34a -2.6 | mmu-mir-34c -2.69 | mmu-mir-34c -41.64
10566926	Rnf141	ring finger protein 141	NM_025999	1.28	mmu-mir-25 -1.16 | mmu-mir-137 -1.41 | mmu-mir-367 -1.85 | mmu-mir-124-2 -3.56 | mmu-mir-124-2 -4.08 | mmu-mir-25 -4.47 | mmu-mir-128-2 -4.63 | mmu-mir-363 -14562.8 | mmu-mir-32 -253214.41
10566026	Folr2	folate receptor 2 (fetal)	NM_008035	1.28	mmu-mir-873 -10.85
10565689	Capn5	calpain 5	NM_007602	1.28	mmu-mir-377 2.75 | mmu-mir-338 (5') 1.47 | mmu-mir-30a 1.4 | mmu-mir-214 1.27 | mmu-mir-96 1.14 | mmu-mir-30b 1.1 | mmu-mir-30b -2.48 | mmu-mir-30a -2.75 | mmu-mir-377 -3.86 | mmu-mir-761 -4.5 | mmu-mir-338 (3') -8.11 | mmu-mir-214 -24.25
10563872	Gabra5	gamma-aminobutyric acid (GABA) A receptor, subunit alpha 5	NM_176942	1.28	mmu-mir-203 1.47 | mmu-mir-346 1.42 | mmu-mir-203 -2.19 | mmu-mir-494 -3.68
10561008	Ceacam1	carcinoembryonic antigen-related cell adhesion molecule 1	NM_001039185	1.28	mmu-mir-30a 1.4 | mmu-mir-30b 1.1 | mmu-mir-30b -2.48 | mmu-mir-30a -2.75
10560945	Grik5	glutamate receptor, ionotropic, kainate 5 (gamma 2)	NM_008168	1.28	mmu-mir-375 -2.25
10553521	Gas2	growth arrest specific 2	NM_008087	1.28	mmu-mir-300 -1.57 | mmu-mir-300 -2.1 | mmu-mir-300 -4.17 | mmu-mir-539 -8.34 | mmu-mir-381 -58.49
10552752	Akt1s1	AKT1 substrate 1 (proline-rich)	NM_026270	1.28	mmu-mir-124-2 -3.56 | mmu-mir-124-2 -4.08 | mmu-mir-216a -5.54
10552418	Etfb	electron transferring flavoprotein, beta polypeptide	NM_026695	1.28	mmu-mir-137 -1.41
10548859	Wbp11	WW domain binding protein 11	NM_021714	1.28	mmu-mir-195 24.59 | mmu-mir-322 1.49 | mmu-mir-322 -1.54 | mmu-mir-16-2 -3.14 | mmu-mir-497 -4.76 | mmu-mir-195 -5.62
10548011	Plekhg6	pleckstrin homology domain containing, family G (with RhoGef domain) member 6	NM_198604	1.28	mmu-mir-202 (5') -1.36 | mmu-mir-202 (3') -53.45
10547869	Leprel2	leprecan-like 2	NM_013534	1.28	mmu-mir-25 -1.16 | mmu-mir-367 -1.85 | mmu-mir-25 -4.47 | mmu-mir-363 -14562.8 | mmu-mir-32 -253214.41
10547404	Erc1	ELKS/RAB6-interacting/CAST family member 1	NM_053204	1.28	mmu-mir-186 17.03 | mmu-mir-17 16.91 | mmu-mir-17 4.03 | mmu-mir-377 2.75 | mmu-mir-721 2.69 | mmu-mir-301b 2.5 | mmu-mir-93 1.68 | mmu-mir-429 1.43 | mmu-mir-93 1.09 | mmu-mir-186 -1.24 | mmu-mir-375 -2.25 | mmu-mir-206 -2.38 | mmu-mir-377 -3.86 | mmu-mir-758 -18.77
10544779	Hoxa7	homeobox A7	NM_010455	1.28	mmu-mir-143 315.17 | mmu-mir-144 82.71 | mmu-mir-329 4.86 | mmu-mir-221 1.96 | mmu-mir-222 -1.08
10538377	Wipf3	WAS/WASL interacting protein family, member 3	NM_001167860	1.28	mmu-mir-124-2 -3.56 | mmu-mir-124-2 -4.08 | mmu-mir-216a -5.54
10533869	Ccdc92	coiled-coil domain containing 92	NM_144819	1.28	mmu-mir-1192 21.26 | mmu-mir-495 1.3 | mmu-mir-96 1.14 | mmu-mir-128-2 -4.63 | mmu-mir-182 -11.47
10529082	Mpv17	MpV17 mitochondrial inner membrane protein	NM_008622	1.28	mmu-mir-203 1.47 | mmu-mir-203 -2.19
10529034	Cgref1	cell growth regulator with EF hand domain 1	NM_026770	1.28	mmu-mir-670 -53.08 | mmu-mir-351 -174.85
10526656	Lrch4	leucine-rich repeats and calponin homology (CH) domain containing 4	NM_146164	1.28	mmu-mir-124-2 -3.56 | mmu-mir-124-2 -4.08 | mmu-mir-9-3 -8.28 | mmu-mir-503 -13.27
10525921	Tmem132b	transmembrane protein 132B	NM_001190352	1.28	mmu-mir-491 4.14 | mmu-mir-410 -1.04 | mmu-mir-137 -1.41 | mmu-mir-491 -2.22 | mmu-mir-494 -3.68 | mmu-mir-218-2 -18.51 | mmu-mir-491 -22.47
10524681	Triap1	TP53 regulated inhibitor of apoptosis 1	NM_026933	1.28	mmu-mir-433 6.73 | mmu-mir-433 -1.21 | mmu-mir-320 -6.45 | mmu-mir-670 -53.08 | mmu-mir-351 -174.85
10524327	Mn1	meningioma 1	NM_001081235	1.28	mmu-mir-433 6.73 | mmu-mir-491 4.14 | mmu-mir-433 -1.21 | mmu-mir-491 -2.22 | mmu-mir-320 -6.45 | mmu-mir-491 -22.47
10523175	Ereg	epiregulin	NM_007950	1.28	mmu-mir-17 16.91 | mmu-mir-192 8.22 | mmu-mir-17 4.03 | mmu-mir-192 3.84 | mmu-mir-721 2.69 | mmu-mir-301b 2.5 | mmu-mir-183 2.39 | mmu-mir-205 2.16 | mmu-mir-93 1.68 | mmu-mir-93 1.09 | mmu-mir-183 -2.45 | mmu-mir-320 -6.45 | mmu-mir-215 -385.34
10521830	Slc35a4	solute carrier family 35, member A4	NM_026404	1.28	mmu-mir-143 315.17 | mmu-mir-499 2.06 | mmu-mir-122 -1.17 | mmu-mir-137 -1.41 | mmu-mir-124-2 -3.56 | mmu-mir-124-2 -4.08 | mmu-mir-670 -53.08 | mmu-mir-351 -174.85
10521385	Hmx1	H6 homeobox 1	NM_010445	1.28	mmu-mir-211 -1.23 | mmu-mir-204 -2.36
10520506	Kcnk3	potassium channel, subfamily K, member 3	NM_010608	1.28	mmu-mir-136 3.14 | mmu-mir-377 2.75 | mmu-mir-326 1.84 | mmu-mir-330 1.09 | mmu-mir-25 -1.16 | mmu-mir-330 -1.59 | mmu-mir-367 -1.85 | mmu-mir-124-2 -3.56 | mmu-mir-377 -3.86 | mmu-mir-124-2 -4.08 | mmu-mir-25 -4.47 | mmu-mir-153 -8.22 | mmu-mir-9-3 -8.28 | mmu-mir-363 -14562.8 | mmu-mir-32 -253214.41
10518686	Pik3cd	phosphatidylinositol 3-kinase catalytic delta polypeptide	NM_001164049	1.28	mmu-mir-329 4.86 | mmu-mir-30a 1.4 | mmu-mir-30b 1.1 | mmu-mir-30b -2.48 | mmu-mir-30a -2.75 | mmu-mir-22 -3.05 | mmu-mir-384 (5') -4
10518300	Tnfrsf1b	tumor necrosis factor receptor superfamily, member 1b	NM_011610	1.28	mmu-mir-721 2.69 | mmu-mir-301b 2.5 | mmu-mir-202 (5') -1.36 | mmu-mir-152 -1.48 | mmu-mir-670 -53.08 | mmu-mir-202 (3') -53.45 | mmu-mir-351 -174.85
10517173	Ccdc21	coiled-coil domain containing 21	NM_144527	1.28	mmu-mir-1192 21.26 | mmu-mir-495 1.3 | mmu-mir-100 -1.14 | mmu-mir-340 (3') -7.41 | mmu-mir-340 (5') -22.63 | mmu-mir-351 -174.85
10517053	Trnp1	TMF1-regulated nuclear protein 1	NM_001081156	1.28	mmu-mir-708 -8.28 | mmu-mir-708 -171.25
10509568	Camk2n1	calcium/calmodulin-dependent protein kinase II inhibitor 1	NM_025451	1.28	mmu-mir-30a 1.4 | mmu-mir-96 1.14 | mmu-mir-30b 1.1 | mmu-mir-30b -2.48 | mmu-mir-30a -2.75 | mmu-mir-140 -2.87 | mmu-mir-140 -8.69 | mmu-mir-182 -11.47
10508953	Trim63	tripartite motif-containing 63	NM_001039048	1.28	mmu-mir-144 82.71 | mmu-mir-300 -1.57 | mmu-mir-300 -2.1 | mmu-mir-300 -4.17 | mmu-mir-381 -58.49
10508788	Ahdc1	AT hook, DNA binding motif, containing 1	NM_146155	1.28	mmu-mir-144 82.71 | mmu-mir-374 11.39 | mmu-mir-374 9.06 | mmu-mir-152 -1.48 | mmu-mir-300 -1.57 | mmu-mir-300 -2.1 | mmu-mir-138-1 -3.58 | mmu-mir-300 -4.17 | mmu-mir-9-3 -8.28 | mmu-mir-873 -10.85 | mmu-mir-381 -58.49
10504398	Serf2	small EDRK-rich factor 2	NM_011354	1.28	mmu-mir-200a 5.58 | mmu-mir-882 2.51 | mmu-mir-296 (3') 2.31 | mmu-mir-429 1.43 | mmu-mir-31 -1.48 | mmu-mir-141 -2.81 | mmu-mir-141 -3.03 | mmu-mir-296 (5') -3.27 | mmu-mir-185 -4.35 | mmu-mir-149 -4.41 | mmu-mir-31 -5.86
10501489	Hectd1	HECT domain containing 1	NM_144788	1.28	mmu-mir-195 24.59 | mmu-mir-374 11.39 | mmu-mir-374 9.06 | mmu-mir-721 2.69 | mmu-mir-301b 2.5 | mmu-mir-322 1.49 | mmu-mir-322 -1.54 | mmu-mir-300 -1.57 | mmu-mir-300 -2.1 | mmu-mir-16-2 -3.14 | mmu-mir-300 -4.17 | mmu-mir-128-2 -4.63 | mmu-mir-497 -4.76 | mmu-mir-195 -5.62 | mmu-mir-503 -13.27 | mmu-mir-381 -58.49
10501286	Atxn7l2	ataxin 7-like 2	NM_175183	1.28	mmu-mir-195 24.59 | mmu-mir-322 1.49 | mmu-mir-202 (5') -1.36 | mmu-mir-322 -1.54 | mmu-mir-16-2 -3.14 | mmu-mir-497 -4.76 | mmu-mir-195 -5.62 | mmu-mir-340 (3') -7.41 | mmu-mir-340 (5') -22.63 | mmu-mir-202 (3') -53.45
10496417	Rg9mtd2	RNA (guanine-9-) methyltransferase domain containing 2	NM_175389	1.28	mmu-mir-543 -1.74 | mmu-mir-543 -2.41
10494781	Igsf3	immunoglobulin superfamily, member 3	NM_207205	1.28	mmu-mir-221 1.96 | mmu-mir-429 1.43 | mmu-mir-96 1.14 | mmu-mir-410 -1.04 | mmu-mir-222 -1.08 | mmu-mir-107 -1.78 | mmu-mir-140 -2.87 | mmu-mir-128-2 -4.63 | mmu-mir-140 -8.69 | mmu-mir-182 -11.47
10490731	Sox18	SRY-box containing gene 18	NM_009236	1.28	mmu-mir-410 -1.04
10489055	Sla2	Src-like-adaptor 2	NM_029983	1.28	mmu-mir-211 -1.23 | mmu-mir-204 -2.36
10488575	Psmf1	proteasome (prosome, macropain) inhibitor subunit 1	NM_212446	1.28	mmu-mir-28 3.97 | mmu-mir-214 1.27 | mmu-mir-28 -1.26 | mmu-mir-217 -1.57 | mmu-mir-107 -1.78 | mmu-mir-138-1 -3.58 | mmu-mir-761 -4.5 | mmu-mir-708 -8.28 | mmu-mir-214 -24.25 | mmu-mir-708 -171.25
10485828	Slc12a6	solute carrier family 12, member 6	NM_133648	1.28	mmu-mir-143 315.17 | mmu-mir-186 17.03 | mmu-mir-194-2 2.31 | mmu-mir-203 1.47 | mmu-mir-30a 1.4 | mmu-mir-874 1.4 | mmu-mir-96 1.14 | mmu-mir-30b 1.1 | mmu-mir-122 -1.17 | mmu-mir-186 -1.24 | mmu-mir-137 -1.41 | mmu-mir-132 -1.85 | mmu-mir-203 -2.19 | mmu-mir-30b -2.48 | mmu-mir-30a -2.75 | mmu-mir-24-2 -4.38 | mmu-mir-182 -11.47
10482089	Ndufa8	NADH dehydrogenase (ubiquinone) 1 alpha subcomplex, 8	NM_026703	1.28	mmu-mir-224 -29.65
10480421	Pdss1	prenyl (solanesyl) diphosphate synthase, subunit 1	ENSMUST00000135621	1.28	mmu-mir-22 -3.05
10478291	Srsf6	serine/arginine-rich splicing factor 6	NM_026499	1.28	mmu-mir-1192 21.26 | mmu-mir-495 1.3 | mmu-mir-193b -1.09 | mmu-mir-107 -1.78 | mmu-mir-193b -3.07 | mmu-mir-124-2 -3.56 | mmu-mir-138-1 -3.58 | mmu-mir-124-2 -4.08 | mmu-mir-9-3 -8.28 | mmu-mir-193 -9.25 | mmu-mir-670 -53.08 | mmu-mir-351 -174.85
10477897	Dlgap4	discs, large homolog-associated protein 4 (Drosophila)	NM_146128	1.28	mmu-mir-144 82.71 | mmu-mir-329 4.86 | mmu-mir-377 2.75 | mmu-mir-30a 1.4 | mmu-mir-30b 1.1 | mmu-mir-30b -2.48 | mmu-mir-30a -2.75 | mmu-mir-377 -3.86 | mmu-mir-455 -4.06 | mmu-mir-24-2 -4.38 | mmu-mir-320 -6.45
10476108	Ebf4	early B cell factor 4	NM_001110513	1.28	mmu-mir-882 2.51 | mmu-mir-185 -4.35 | mmu-mir-128-2 -4.63 | mmu-mir-670 -53.08 | mmu-mir-351 -174.85
10469772	Ube2d3	ubiquitin-conjugating enzyme E2D 3	NM_025356	1.28	mmu-mir-154 809 | mmu-mir-144 82.71 | mmu-mir-872 5.21 | mmu-mir-30a 1.4 | mmu-mir-30b 1.1 | mmu-mir-152 -1.48 | mmu-mir-872 -1.56 | mmu-mir-21 -2.35 | mmu-mir-30b -2.48 | mmu-mir-30a -2.75 | mmu-mir-421 -2.79 | mmu-mir-154 -4.23 | mmu-mir-21 -5.58 | mmu-mir-320 -6.45
10465638	Naa40	N(alpha)-acetyltransferase 40, NatD catalytic subunit, homolog (S. cerevisiae)	NM_027643	1.28	mmu-mir-670 -53.08 | mmu-mir-351 -174.85
10465485	Esrra	estrogen related receptor, alpha	NM_007953	1.28	mmu-mir-195 24.59 | mmu-mir-326 1.84 | mmu-mir-322 1.49 | mmu-mir-874 1.4 | mmu-mir-214 1.27 | mmu-mir-330 1.09 | mmu-mir-34a -1.09 | mmu-mir-137 -1.41 | mmu-mir-322 -1.54 | mmu-mir-330 -1.59 | mmu-mir-107 -1.78 | mmu-mir-34a -2.6 | mmu-mir-34c -2.69 | mmu-mir-16-2 -3.14 | mmu-mir-365-2 -4.44 | mmu-mir-761 -4.5 | mmu-mir-497 -4.76 | mmu-mir-195 -5.62 | mmu-mir-214 -24.25 | mmu-mir-34c -41.64 | mm…
10463224	Marveld1	MARVEL (membrane-associating) domain containing 1	NM_183195	1.28	mmu-mir-124-2 -3.56 | mmu-mir-124-2 -4.08
10463164	Frat1	frequently rearranged in advanced T cell lymphomas	NM_008043	1.28	mmu-mir-383 -1.39 | mmu-mir-21 -2.35 | mmu-mir-21 -5.58 | mmu-mir-539 -8.34 | mmu-mir-873 -10.85
10462228	Dmrt3	doublesex and mab-3 related transcription factor 3	NM_177360	1.28	mmu-mir-221 1.96 | mmu-mir-222 -1.08 | mmu-mir-137 -1.41
10462091	Klf9	Kruppel-like factor 9	NM_010638	1.28	mmu-mir-429 1.43 | mmu-mir-30a 1.4 | mmu-mir-30b 1.1 | mmu-mir-30b -2.48 | mmu-mir-30a -2.75 | mmu-mir-140 -2.87 | mmu-mir-494 -3.68 | mmu-mir-140 -8.69 | mmu-mir-218-2 -18.51
10461652	Gif	gastric intrinsic factor	NM_008118	1.28	mmu-mir-203 1.47 | mmu-mir-203 -2.19
10461487	Cybasc3	cytochrome b, ascorbate dependent 3	NM_201351	1.28	mmu-mir-195 24.59 | mmu-mir-322 1.49 | mmu-mir-322 -1.54 | mmu-mir-16-2 -3.14 | mmu-mir-497 -4.76 | mmu-mir-195 -5.62 | mmu-mir-224 -29.65
10460485	Zdhhc24	zinc finger, DHHC domain containing 24	NM_027476	1.28	mmu-mir-149 -4.41
10458755	Ythdc2	YTH domain containing 2	NM_001163013	1.28	mmu-mir-1192 21.26 | mmu-mir-495 1.3 | mmu-mir-152 -1.48
10458391	Dnd1	dead end homolog 1 (zebrafish)	NM_173383	1.28	mmu-mir-370 -4.08
10455919	Adamts19	a disintegrin-like and metallopeptidase (reprolysin type) with thrombospondin type 1 motif, 19	NM_175506	1.28	mmu-mir-144 82.71 | mmu-mir-882 2.51 | mmu-mir-185 -4.35 | mmu-mir-340 (3') -7.41 | mmu-mir-340 (5') -22.63
10454077	Taf4b	TAF4B RNA polymerase II, TATA box binding protein (TBP)-associated factor	NM_001100449	1.28	mmu-mir-590 (3') 7244383200140.5 | mmu-mir-721 2.69 | mmu-mir-301b 2.5 | mmu-mir-203 1.47 | mmu-mir-96 1.14 | mmu-mir-34a -1.09 | mmu-mir-202 (5') -1.36 | mmu-mir-152 -1.48 | mmu-mir-300 -1.57 | mmu-mir-132 -1.85 | mmu-mir-300 -2.1 | mmu-mir-203 -2.19 | mmu-mir-34a -2.6 | mmu-mir-34c -2.69 | mmu-mir-300 -4.17 | mmu-mir-320 -6.45 | mmu-mir-9-3 -8.28 | mmu-mir-182 -11.47 | mmu-mir-34c -41.64 | mmu-…
10451851	Armcx3	armadillo repeat containing, X-linked 3	NM_027870	1.28	mmu-mir-376c 98.36 | mmu-mir-144 82.71 | mmu-mir-338 (5') 1.47 | mmu-mir-376c 1.13 | mmu-mir-489 -1.92 | mmu-mir-365-2 -4.44 | mmu-mir-338 (3') -8.11 | mmu-mir-488 -9.38 | mmu-mir-425 -10.27 | mmu-mir-488 -15.35
10451434	Ppp2r5d	protein phosphatase 2, regulatory subunit B (B56), delta isoform	NM_009358	1.28	mmu-mir-9-3 -8.28
10450579	Ddr1	discoidin domain receptor family, member 1	NM_007584	1.28	mmu-mir-873 -10.85
10438456	Map6d1	MAP6 domain containing 1	NM_198599	1.28	mmu-mir-214 1.27 | mmu-mir-761 -4.5 | mmu-mir-214 -24.25
10435821	Naa50	N(alpha)-acetyltransferase 50, NatE catalytic subunit	NM_028108	1.28	mmu-mir-145 1675.06 | mmu-mir-721 2.69 | mmu-mir-301b 2.5 | mmu-mir-194-2 2.31 | mmu-mir-203 1.47 | mmu-mir-429 1.43 | mmu-mir-223 1.28 | mmu-mir-25 -1.16 | mmu-mir-293 -1.36 | mmu-mir-367 -1.85 | mmu-mir-203 -2.19 | mmu-mir-365-2 -4.44 | mmu-mir-25 -4.47 | mmu-mir-128-2 -4.63 | mmu-mir-145 -6.63 | mmu-mir-182 -11.47 | mmu-mir-155 -46.53 | mmu-mir-363 -14562.8 | mmu-mir-32 -253214.41
10435266	Heg1	HEG homolog 1 (zebrafish)	NM_175256	1.28	mmu-mir-590 (3') 7244383200140.5 | mmu-mir-144 82.71 | mmu-mir-17 16.91 | mmu-mir-374 11.39 | mmu-mir-374 9.06 | mmu-mir-17 4.03 | mmu-mir-721 2.69 | mmu-mir-301b 2.5 | mmu-mir-93 1.68 | mmu-mir-93 1.09 | mmu-mir-193b -1.09 | mmu-mir-543 -1.74 | mmu-mir-543 -2.41 | mmu-mir-193b -3.07 | mmu-mir-24-2 -4.38 | mmu-mir-128-2 -4.63 | mmu-mir-193 -9.25
10434291	B3gnt5	UDP-GlcNAc:betaGal beta-1,3-N-acetylglucosaminyltransferase 5	NM_001159407	1.28	mmu-mir-203 1.47 | mmu-mir-30a 1.4 | mmu-mir-30b 1.1 | mmu-mir-543 -1.74 | mmu-mir-203 -2.19 | mmu-mir-543 -2.41 | mmu-mir-30b -2.48 | mmu-mir-30a -2.75 | mmu-mir-24-2 -4.38
10433639	Mkl2	MKL/myocardin-like 2	NM_153588	1.28	mmu-mir-145 1675.06 | mmu-mir-143 315.17 | mmu-mir-144 82.71 | mmu-mir-183 2.39 | mmu-mir-429 1.43 | mmu-mir-30a 1.4 | mmu-mir-96 1.14 | mmu-mir-30b 1.1 | mmu-mir-293 -1.36 | mmu-mir-183 -2.45 | mmu-mir-30b -2.48 | mmu-mir-30a -2.75 | mmu-mir-24-2 -4.38 | mmu-mir-145 -6.63 | mmu-mir-9-3 -8.28 | mmu-mir-378 -10.85 | mmu-mir-182 -11.47
10433003	Sp7	Sp7 transcription factor 7	NM_130458	1.28	mmu-mir-145 1675.06 | mmu-mir-96 1.14 | mmu-mir-383 -1.39 | mmu-mir-124-2 -3.56 | mmu-mir-124-2 -4.08 | mmu-mir-149 -4.41 | mmu-mir-504 -5.06 | mmu-mir-145 -6.63 | mmu-mir-9-3 -8.28 | mmu-mir-224 -29.65 | mmu-mir-670 -53.08 | mmu-mir-351 -174.85
10431722	Gxylt1	glucoside xylosyltransferase 1	NM_001033275	1.28	mmu-mir-17 16.91 | mmu-mir-17 4.03 | mmu-mir-93 1.68 | mmu-mir-93 1.09 | mmu-mir-193b -1.09 | mmu-mir-193b -3.07 | mmu-mir-365-2 -4.44 | mmu-mir-193 -9.25
10429140	Ndrg1	N-myc downstream regulated gene 1	NM_008681	1.28	mmu-mir-96 1.14 | mmu-mir-9-3 -8.28 | mmu-mir-182 -11.47
10428443	Kcnv1	potassium channel, subfamily V, member 1	NM_026200	1.28	mmu-mir-378 -10.85
10428204	Ywhaz	tyrosine 3-monooxygenase/tryptophan 5-monooxygenase activation protein, zeta polypeptide	NM_011740	1.28	mmu-mir-590 (3') 7244383200140.5 | mmu-mir-200a 5.58 | mmu-mir-30a 1.4 | mmu-mir-214 1.27 | mmu-mir-451 1.23 | mmu-mir-30b 1.1 | mmu-mir-193b -1.09 | mmu-mir-206 -2.38 | mmu-mir-30b -2.48 | mmu-mir-30a -2.75 | mmu-mir-141 -2.81 | mmu-mir-141 -3.03 | mmu-mir-22 -3.05 | mmu-mir-193b -3.07 | mmu-mir-149 -4.41 | mmu-mir-761 -4.5 | mmu-mir-320 -6.45 | mmu-mir-193 -9.25 | mmu-mir-214 -24.25 | mmu-mir-1…
10428002	Ankrd33b	ankyrin repeat domain 33B	ENSMUST00000156679	1.28	mmu-mir-195 24.59 | mmu-mir-17 16.91 | mmu-mir-17 4.03 | mmu-mir-93 1.68 | mmu-mir-322 1.49 | mmu-mir-93 1.09 | mmu-mir-137 -1.41 | mmu-mir-322 -1.54 | mmu-mir-16-2 -3.14 | mmu-mir-365-2 -4.44 | mmu-mir-497 -4.76 | mmu-mir-195 -5.62 | mmu-mir-670 -53.08 | mmu-mir-351 -174.85
10427997	Ankrd33b	ankyrin repeat domain 33B	NM_027496	1.28	mmu-mir-195 24.59 | mmu-mir-17 16.91 | mmu-mir-17 4.03 | mmu-mir-93 1.68 | mmu-mir-322 1.49 | mmu-mir-93 1.09 | mmu-mir-137 -1.41 | mmu-mir-322 -1.54 | mmu-mir-16-2 -3.14 | mmu-mir-365-2 -4.44 | mmu-mir-497 -4.76 | mmu-mir-195 -5.62 | mmu-mir-670 -53.08 | mmu-mir-351 -174.85
10427070	Krt86	keratin 86	NM_010667	1.28	mmu-mir-338 (5') 1.47 | mmu-mir-338 (3') -8.11
10426110	Pim3	proviral integration site 3	NM_145478	1.28	mmu-mir-195 24.59 | mmu-mir-33 17.03 | mmu-mir-377 2.75 | mmu-mir-33 2.69 | mmu-mir-322 1.49 | mmu-mir-203 1.47 | mmu-mir-322 -1.54 | mmu-mir-203 -2.19 | mmu-mir-16-2 -3.14 | mmu-mir-124-2 -3.56 | mmu-mir-377 -3.86 | mmu-mir-124-2 -4.08 | mmu-mir-497 -4.76 | mmu-mir-195 -5.62 | mmu-mir-9-3 -8.28
10423836	Cthrc1	collagen triple helix repeat containing 1	NM_026778	1.28	mmu-mir-30a 1.4 | mmu-mir-30b 1.1 | mmu-mir-30b -2.48 | mmu-mir-30a -2.75 | mmu-mir-9-3 -8.28
10422728	Dab2	disabled 2, mitogen-responsive phosphoprotein	NM_023118	1.28	mmu-mir-145 1675.06 | mmu-mir-17 16.91 | mmu-mir-17 4.03 | mmu-mir-93 1.68 | mmu-mir-93 1.09 | mmu-mir-145 -6.63
10422396	Stk24	serine/threonine kinase 24	NM_145465	1.28	mmu-mir-122 -1.17 | mmu-mir-202 (5') -1.36 | mmu-mir-300 -1.57 | mmu-mir-300 -2.1 | mmu-mir-455 -4.06 | mmu-mir-300 -4.17 | mmu-mir-128-2 -4.63 | mmu-mir-320 -6.45 | mmu-mir-340 (3') -7.41 | mmu-mir-190 -7.94 | mmu-mir-153 -8.22 | mmu-mir-340 (5') -22.63 | mmu-mir-202 (3') -53.45 | mmu-mir-381 -58.49
10419892	Efs	embryonal Fyn-associated substrate	NM_010112	1.28	mmu-mir-300 -1.57 | mmu-mir-300 -2.1 | mmu-mir-300 -4.17 | mmu-mir-381 -58.49
10416273	Phyhip	phytanoyl-CoA hydroxylase interacting protein	NM_145981	1.28	mmu-mir-882 2.51 | mmu-mir-185 -4.35 | mmu-mir-670 -53.08 | mmu-mir-351 -174.85
10415090	Cdh24	cadherin-like 24	NM_199470	1.28	mmu-mir-17 16.91 | mmu-mir-17 4.03 | mmu-mir-93 1.68 | mmu-mir-93 1.09 | mmu-mir-299 -2.07 | mmu-mir-365-2 -4.44 | mmu-mir-128-2 -4.63 | mmu-mir-299 -6.63
10413229	Anxa11	annexin A11	NM_013469	1.28	mmu-mir-96 1.14 | mmu-mir-211 -1.23 | mmu-mir-489 -1.92 | mmu-mir-204 -2.36 | mmu-mir-124-2 -3.56 | mmu-mir-124-2 -4.08 | mmu-mir-425 -10.27 | mmu-mir-182 -11.47
10413220	Zmiz1	zinc finger, MIZ-type containing 1	ENSMUST00000162645	1.28	mmu-mir-653 25.63 | mmu-mir-1192 21.26 | mmu-mir-433 6.73 | mmu-mir-326 1.84 | mmu-mir-203 1.47 | mmu-mir-495 1.3 | mmu-mir-330 1.09 | mmu-mir-433 -1.21 | mmu-mir-300 -1.57 | mmu-mir-330 -1.59 | mmu-mir-300 -2.1 | mmu-mir-653 -2.14 | mmu-mir-203 -2.19 | mmu-mir-138-1 -3.58 | mmu-mir-300 -4.17 | mmu-mir-320 -6.45 | mmu-mir-153 -8.22 | mmu-mir-218-2 -18.51 | mmu-mir-381 -58.49
10409369	Sncb	synuclein, beta	NM_033610	1.28	mmu-mir-221 1.96 | mmu-mir-326 1.84 | mmu-mir-330 1.09 | mmu-mir-222 -1.08 | mmu-mir-330 -1.59 | mmu-mir-138-1 -3.58 | mmu-mir-149 -4.41 | mmu-mir-218-2 -18.51
10408543	Mylk4	myosin light chain kinase family, member 4	NM_001166030	1.28	mmu-mir-195 24.59 | mmu-mir-374 11.39 | mmu-mir-374 9.06 | mmu-mir-322 1.49 | mmu-mir-211 -1.23 | mmu-mir-322 -1.54 | mmu-mir-204 -2.36 | mmu-mir-16-2 -3.14 | mmu-mir-124-2 -3.56 | mmu-mir-592 -3.56 | mmu-mir-124-2 -4.08 | mmu-mir-497 -4.76 | mmu-mir-195 -5.62
10400474	Nkx2-1	NK2 homeobox 1	NM_009385	1.28	mmu-mir-1192 21.26 | mmu-mir-495 1.3 | mmu-mir-592 -3.56
10399897	Hbp1	high mobility group box transcription factor 1	NM_153198	1.28	mmu-mir-17 16.91 | mmu-mir-17 4.03 | mmu-mir-721 2.69 | mmu-mir-301b 2.5 | mmu-mir-93 1.68 | mmu-mir-203 1.47 | mmu-mir-93 1.09 | mmu-mir-300 -1.57 | mmu-mir-300 -2.1 | mmu-mir-203 -2.19 | mmu-mir-124-2 -3.56 | mmu-mir-124-2 -4.08 | mmu-mir-300 -4.17 | mmu-mir-155 -46.53 | mmu-mir-381 -58.49
10396125	Atl1	atlastin GTPase 1	NM_178628	1.28	mmu-mir-186 17.03 | mmu-mir-186 -1.24
10393970	Fasn	fatty acid synthase	NM_007988	1.28	mmu-mir-107 -1.78
10393866	Sirt7	sirtuin 7 (silent mating type information regulation 2, homolog) 7 (S. cerevisiae)	NM_153056	1.28	mmu-mir-17 16.91 | mmu-mir-17 4.03 | mmu-mir-93 1.68 | mmu-mir-93 1.09 | mmu-mir-152 -1.48 | mmu-mir-124-2 -3.56 | mmu-mir-124-2 -4.08 | mmu-mir-670 -53.08 | mmu-mir-351 -174.85
10389022	Myo1d	myosin ID	NM_177390	1.28	mmu-mir-17 16.91 | mmu-mir-17 4.03 | mmu-mir-93 1.68 | mmu-mir-96 1.14 | mmu-mir-93 1.09 | mmu-mir-137 -1.41 | mmu-mir-217 -1.57 | mmu-mir-9-3 -8.28 | mmu-mir-182 -11.47 | mmu-mir-155 -46.53
10388749	Traf4	TNF receptor associated factor 4	NM_009423	1.28	mmu-mir-346 1.42 | mmu-mir-874 1.4 | mmu-mir-370 -4.08 | mmu-mir-488 -9.38 | mmu-mir-488 -15.35
10386125	Gemin5	gem (nuclear organelle) associated protein 5	NM_001166669	1.28	mmu-mir-340 (3') -7.41 | mmu-mir-340 (5') -22.63
10381250	Tubg1	tubulin, gamma 1	NM_134024	1.28	mmu-mir-124-2 -3.56 | mmu-mir-124-2 -4.08
10378649	Slc43a2	solute carrier family 43, member 2	NM_173388	1.28	mmu-mir-214 1.27 | mmu-mir-96 1.14 | mmu-mir-193b -1.09 | mmu-mir-137 -1.41 | mmu-mir-31 -1.48 | mmu-mir-193b -3.07 | mmu-mir-761 -4.5 | mmu-mir-31 -5.86 | mmu-mir-193 -9.25 | mmu-mir-182 -11.47 | mmu-mir-214 -24.25
10372078	Mrpl42	mitochondrial ribosomal protein L42	NM_026065	1.28	mmu-mir-224 -29.65
10369752	Lrrtm3	leucine rich repeat transmembrane neuronal 3	NM_178678	1.28	mmu-mir-1192 21.26 | mmu-mir-186 17.03 | mmu-mir-429 1.43 | mmu-mir-495 1.3 | mmu-mir-186 -1.24 | mmu-mir-217 -1.57 | mmu-mir-300 -1.57 | mmu-mir-300 -2.1 | mmu-mir-494 -3.68 | mmu-mir-300 -4.17 | mmu-mir-381 -58.49
10363146	Slc35f1	solute carrier family 35, member F1	NM_178675	1.28	mmu-mir-30a 1.4 | mmu-mir-223 1.28 | mmu-mir-30b 1.1 | mmu-mir-206 -2.38 | mmu-mir-30b -2.48 | mmu-mir-30a -2.75 | mmu-mir-138-1 -3.58 | mmu-mir-384 (5') -4 | mmu-mir-128-2 -4.63 | mmu-mir-218-2 -18.51
10362520	Hdac2	histone deacetylase 2	NM_008229	1.28	mmu-mir-182 -11.47
10362490	Tspyl4	TSPY-like 4	NM_030203	1.28	mmu-mir-206 -2.38
10357371	Tmem163	transmembrane protein 163	NM_028135	1.28	mmu-mir-96 1.14 | mmu-mir-218-2 -18.51
10356628	Hdac4	histone deacetylase 4	NM_207225	1.28	mmu-mir-17 16.91 | mmu-mir-200a 5.58 | mmu-mir-17 4.03 | mmu-mir-294 2.13 | mmu-mir-294 1.73 | mmu-mir-93 1.68 | mmu-mir-429 1.43 | mmu-mir-295 1.17 | mmu-mir-93 1.09 | mmu-mir-300 -1.57 | mmu-mir-300 -2.1 | mmu-mir-206 -2.38 | mmu-mir-421 -2.79 | mmu-mir-141 -2.81 | mmu-mir-140 -2.87 | mmu-mir-141 -3.03 | mmu-mir-22 -3.05 | mmu-mir-124-2 -3.56 | mmu-mir-138-1 -3.58 | mmu-mir-124-2 -4.08 | mmu-mi…
10355266	Lancl1	LanC (bacterial lantibiotic synthetase component C)-like 1	NM_001190985	1.28	mmu-mir-377 2.75 | mmu-mir-377 -3.86
10349603	Il10	interleukin 10	NM_010548	1.28	mmu-mir-374 11.39 | mmu-mir-374 9.06 | mmu-mir-202 (5') -1.36 | mmu-mir-340 (3') -7.41 | mmu-mir-340 (5') -22.63 | mmu-mir-202 (3') -53.45
10345762	Il1r1	interleukin 1 receptor, type I	NM_008362	1.28	mmu-mir-205 2.16 | mmu-mir-542 (5') 1.62 | mmu-mir-24-2 -4.38 | mmu-mir-542 (3') -6.59
10603312	Usp27x	ubiquitin specific peptidase 27, X chromosome	NM_019461	1.27	mmu-mir-1192 21.26 | mmu-mir-221 1.96 | mmu-mir-429 1.43 | mmu-mir-495 1.3 | mmu-mir-222 -1.08 | mmu-mir-217 -1.57 | mmu-mir-539 -8.34
10591630	Dock6	dedicator of cytokinesis 6	NM_177030	1.27	mmu-mir-152 -1.48
10588403	Mrpl3	mitochondrial ribosomal protein L3	NM_053159	1.27	mmu-mir-340 (3') -7.41 | mmu-mir-340 (5') -22.63
10586477	Ppib	peptidylprolyl isomerase B	NM_011149	1.27	mmu-mir-206 -2.38
10584271	Tmem218	transmembrane protein 218	NM_025464	1.27	mmu-mir-137 -1.41
10584187	St3gal4	ST3 beta-galactoside alpha-2,3-sialyltransferase 4	NM_009178	1.27	mmu-mir-216b -45.25
10583929	B3gat1	beta-1,3-glucuronyltransferase 1 (glucuronosyltransferase P)	NM_029792	1.27	mmu-mir-590 (3') 7244383200140.5 | mmu-mir-346 1.42 | mmu-mir-30a 1.4 | mmu-mir-30b 1.1 | mmu-mir-202 (5') -1.36 | mmu-mir-30b -2.48 | mmu-mir-30a -2.75 | mmu-mir-149 -4.41 | mmu-mir-218-2 -18.51 | mmu-mir-202 (3') -53.45
10581824	Fa2h	fatty acid 2-hydroxylase	NM_178086	1.27	mmu-mir-205 2.16 | mmu-mir-30a 1.4 | mmu-mir-223 1.28 | mmu-mir-30b 1.1 | mmu-mir-300 -1.57 | mmu-mir-300 -2.1 | mmu-mir-30b -2.48 | mmu-mir-30a -2.75 | mmu-mir-124-2 -3.56 | mmu-mir-124-2 -4.08 | mmu-mir-300 -4.17 | mmu-mir-340 (3') -7.41 | mmu-mir-340 (5') -22.63 | mmu-mir-381 -58.49
10580331	Vps35	vacuolar protein sorting 35	NM_022997	1.27	mmu-mir-124-2 -3.56 | mmu-mir-124-2 -4.08 | mmu-mir-488 -9.38 | mmu-mir-488 -15.35
10579925	Gab1	growth factor receptor bound protein 2-associated protein 1	NM_021356	1.27	mmu-mir-1192 21.26 | mmu-mir-17 16.91 | mmu-mir-200a 5.58 | mmu-mir-17 4.03 | mmu-mir-221 1.96 | mmu-mir-93 1.68 | mmu-mir-429 1.43 | mmu-mir-495 1.3 | mmu-mir-150 1.19 | mmu-mir-93 1.09 | mmu-mir-222 -1.08 | mmu-mir-141 -2.81 | mmu-mir-141 -3.03 | mmu-mir-128-2 -4.63 | mmu-mir-153 -8.22
10579724	Slc35e1	solute carrier family 35, member E1	NM_177766	1.27	mmu-mir-145 1675.06 | mmu-mir-145 -6.63
10579479	Nr2f6	nuclear receptor subfamily 2, group F, member 6	NM_010150	1.27	mmu-mir-433 6.73 | mmu-mir-433 -1.21 | mmu-mir-128-2 -4.63
10579406	Arrdc2	arrestin domain containing 2	NM_027560	1.27	mmu-mir-365-2 -4.44 | mmu-mir-378 -10.85
10579277	Klhl26	kelch-like 26 (Drosophila)	NM_178771	1.27	mmu-mir-195 24.59 | mmu-mir-497 -4.76 | mmu-mir-195 -5.62
10574087	Herpud1	homocysteine-inducible, endoplasmic reticulum stress-inducible, ubiquitin-like domain member 1	NM_022331	1.27	mmu-mir-543 -1.74 | mmu-mir-543 -2.41
10573348	Cacna1a	calcium channel, voltage-dependent, P/Q type, alpha 1A subunit	NM_007578	1.27	mmu-mir-143 315.17 | mmu-mir-128-2 -4.63
10573295	Rfx1	regulatory factor X, 1 (influences HLA class II expression)	NM_009055	1.27	mmu-mir-25 -1.16 | mmu-mir-300 -1.57 | mmu-mir-367 -1.85 | mmu-mir-300 -2.1 | mmu-mir-124-2 -3.56 | mmu-mir-592 -3.56 | mmu-mir-124-2 -4.08 | mmu-mir-300 -4.17 | mmu-mir-25 -4.47 | mmu-mir-320 -6.45 | mmu-mir-9-3 -8.28 | mmu-mir-381 -58.49 | mmu-mir-363 -14562.8 | mmu-mir-32 -253214.41
10573077	Usp38	ubiquitin specific peptidase 38	NM_027554	1.27	mmu-mir-144 82.71 | mmu-mir-217 -1.57 | mmu-mir-124-2 -3.56 | mmu-mir-124-2 -4.08 | mmu-mir-670 -53.08 | mmu-mir-351 -174.85
10566132	Rhog	ras homolog gene family, member G	NM_019566	1.27	mmu-mir-882 2.51 | mmu-mir-124-2 -3.56 | mmu-mir-124-2 -4.08 | mmu-mir-185 -4.35
10562486	Rgs9bp	regulator of G-protein signalling 9 binding protein	NM_145840	1.27	mmu-mir-320 -6.45
10560816	Atp5g2	ATP synthase, H+ transporting, mitochondrial F0 complex, subunit C2 (subunit 9)	NM_026468	1.27	mmu-mir-144 82.71 | mmu-mir-494 -3.68 | mmu-mir-670 -53.08 | mmu-mir-351 -174.85
10557069	Mettl9	methyltransferase like 9	NM_021554	1.27	mmu-mir-137 -1.41
10556005	Ilk	integrin linked kinase	NM_010562	1.27	mmu-mir-542 (5') 1.62 | mmu-mir-542 (3') -6.59 | mmu-mir-758 -18.77
10555510	Pde2a	phosphodiesterase 2A, cGMP-stimulated	NM_001143848	1.27	mmu-mir-326 1.84 | mmu-mir-379 1.22 | mmu-mir-330 1.09 | mmu-mir-330 -1.59 | mmu-mir-124-2 -3.56 | mmu-mir-124-2 -4.08 | mmu-mir-379 -4.56
10554468	Hddc3	HD domain containing 3	BC038310	1.27	mmu-mir-670 -53.08 | mmu-mir-351 -174.85
10553857	Hmgb1	high mobility group box 1	NM_010439	1.27	mmu-mir-200a 5.58 | mmu-mir-410 -1.04 | mmu-mir-300 -1.57 | mmu-mir-300 -2.1 | mmu-mir-141 -2.81 | mmu-mir-141 -3.03 | mmu-mir-300 -4.17 | mmu-mir-216a -5.54 | mmu-mir-218-2 -18.51 | mmu-mir-381 -58.49
10552540	Klk15	kallikrein related-peptidase 15	NM_174865	1.27	mmu-mir-224 -29.65
10552245	Tshz3	teashirt zinc finger family member 3	NM_172298	1.27	mmu-mir-590 (3') 7244383200140.5 | mmu-mir-144 82.71 | mmu-mir-17 16.91 | mmu-mir-200a 5.58 | mmu-mir-17 4.03 | mmu-mir-294 2.13 | mmu-mir-294 1.73 | mmu-mir-93 1.68 | mmu-mir-223 1.28 | mmu-mir-295 1.17 | mmu-mir-93 1.09 | mmu-mir-300 -1.57 | mmu-mir-300 -2.1 | mmu-mir-141 -2.81 | mmu-mir-141 -3.03 | mmu-mir-300 -4.17 | mmu-mir-106a -4.44 | mmu-mir-340 (3') -7.41 | mmu-mir-105 -15.67 | mmu-mir-2…
10551080	Cic	capicua homolog (Drosophila)	NM_027882	1.27	mmu-mir-154 809 | mmu-mir-17 16.91 | mmu-mir-872 5.21 | mmu-mir-491 4.14 | mmu-mir-17 4.03 | mmu-mir-326 1.84 | mmu-mir-93 1.68 | mmu-mir-330 1.09 | mmu-mir-93 1.09 | mmu-mir-25 -1.16 | mmu-mir-872 -1.56 | mmu-mir-300 -1.57 | mmu-mir-330 -1.59 | mmu-mir-367 -1.85 | mmu-mir-300 -2.1 | mmu-mir-491 -2.22 | mmu-mir-300 -4.17 | mmu-mir-154 -4.23 | mmu-mir-25 -4.47 | mmu-mir-216a -5.54 | mmu-mir-491 -2…
10548333	Cd69	CD69 antigen	NM_001033122	1.27	mmu-mir-186 17.03 | mmu-mir-17 16.91 | mmu-mir-17 4.03 | mmu-mir-721 2.69 | mmu-mir-301b 2.5 | mmu-mir-93 1.68 | mmu-mir-93 1.09 | mmu-mir-25 -1.16 | mmu-mir-186 -1.24 | mmu-mir-137 -1.41 | mmu-mir-367 -1.85 | mmu-mir-25 -4.47 | mmu-mir-363 -14562.8 | mmu-mir-32 -253214.41
10542355	Emp1	epithelial membrane protein 1	NM_010128	1.27	mmu-mir-144 82.71 | mmu-mir-340 (3') -7.41 | mmu-mir-539 -8.34 | mmu-mir-340 (5') -22.63
10541877	Vamp1	vesicle-associated membrane protein 1	NM_001080557	1.27	mmu-mir-195 24.59 | mmu-mir-322 1.49 | mmu-mir-322 -1.54 | mmu-mir-107 -1.78 | mmu-mir-16-2 -3.14 | mmu-mir-497 -4.76 | mmu-mir-195 -5.62 | mmu-mir-9-3 -8.28
10540579	Mtmr14	myotubularin related protein 14	NM_026849	1.27	mmu-mir-152 -1.48 | mmu-mir-24-2 -4.38
10540241	Arl6ip5	ADP-ribosylation factor-like 6 interacting protein 5	NM_022992	1.27	mmu-mir-590 (3') 7244383200140.5 | mmu-mir-30a 1.4 | mmu-mir-30b 1.1 | mmu-mir-30b -2.48 | mmu-mir-30a -2.75 | mmu-mir-138-1 -3.58
10538100	Repin1	replication initiator 1	NM_001079901	1.27	mmu-mir-214 1.27 | mmu-mir-137 -1.41 | mmu-mir-761 -4.5 | mmu-mir-214 -24.25
10534281	Clip2	CAP-GLY domain containing linker protein 2	NM_009990	1.27	mmu-mir-429 1.43 | mmu-mir-22 -3.05
10532807	Foxn4	forkhead box N4	NM_148935	1.27	mmu-mir-17 16.91 | mmu-mir-17 4.03 | mmu-mir-294 2.13 | mmu-mir-294 1.73 | mmu-mir-93 1.68 | mmu-mir-295 1.17 | mmu-mir-93 1.09 | mmu-mir-106a -4.44 | mmu-mir-105 -15.67 | mmu-mir-295 -20.97
10532578	Myo18b	myosin XVIIIb	NM_028901	1.27	mmu-mir-149 -4.41
10522378	Slain2	SLAIN motif family, member 2	NM_153567	1.27	mmu-mir-144 82.71 | mmu-mir-17 16.91 | mmu-mir-486 5.86 | mmu-mir-200a 5.58 | mmu-mir-17 4.03 | mmu-mir-294 2.13 | mmu-mir-294 1.73 | mmu-mir-93 1.68 | mmu-mir-223 1.28 | mmu-mir-295 1.17 | mmu-mir-96 1.14 | mmu-mir-93 1.09 | mmu-mir-300 -1.57 | mmu-mir-107 -1.78 | mmu-mir-300 -2.1 | mmu-mir-486 -2.53 | mmu-mir-141 -2.81 | mmu-mir-141 -3.03 | mmu-mir-124-2 -3.56 | mmu-mir-124-2 -4.08 | mmu-mir-30…
10519234	B3galt6	UDP-Gal:betaGal beta 1,3-galactosyltransferase, polypeptide 6	NM_080445	1.27	mmu-mir-30a 1.4 | mmu-mir-150 1.19 | mmu-mir-30b 1.1 | mmu-mir-30b -2.48 | mmu-mir-30a -2.75 | mmu-mir-340 (3') -7.41 | mmu-mir-539 -8.34 | mmu-mir-340 (5') -22.63
10518735	Spsb1	splA/ryanodine receptor domain and SOCS box containing 1	NM_029035	1.27	mmu-mir-186 17.03 | mmu-mir-96 1.14 | mmu-mir-186 -1.24 | mmu-mir-24-2 -4.38 | mmu-mir-218-2 -18.51
10512308	Sigmar1	sigma non-opioid intracellular receptor 1	NM_011014	1.27	mmu-mir-124-2 -3.56 | mmu-mir-124-2 -4.08
10510422	Casz1	castor zinc finger 1	NM_001159344	1.27	mmu-mir-145 1675.06 | mmu-mir-376c 98.36 | mmu-mir-195 24.59 | mmu-mir-329 4.86 | mmu-mir-221 1.96 | mmu-mir-322 1.49 | mmu-mir-429 1.43 | mmu-mir-214 1.27 | mmu-mir-376c 1.13 | mmu-mir-222 -1.08 | mmu-mir-25 -1.16 | mmu-mir-293 -1.36 | mmu-mir-152 -1.48 | mmu-mir-322 -1.54 | mmu-mir-367 -1.85 | mmu-mir-375 -2.25 | mmu-mir-16-2 -3.14 | mmu-mir-455 -4.06 | mmu-mir-25 -4.47 | mmu-mir-761 -4.5 | mmu…
10509838	Padi2	peptidyl arginine deiminase, type II	NM_008812	1.27	mmu-mir-137 -1.41 | mmu-mir-873 -10.85
10509280	Hspg2	perlecan (heparan sulfate proteoglycan 2)	NM_008305	1.27	mmu-mir-195 24.59 | mmu-mir-322 1.49 | mmu-mir-322 -1.54 | mmu-mir-22 -3.05 | mmu-mir-16-2 -3.14 | mmu-mir-497 -4.76 | mmu-mir-195 -5.62 | mmu-mir-503 -13.27
10508351	Phc2	polyhomeotic-like 2 (Drosophila)	NM_018774	1.27	mmu-mir-191 24.59 | mmu-mir-377 2.75 | mmu-mir-205 2.16 | mmu-mir-221 1.96 | mmu-mir-214 1.27 | mmu-mir-222 -1.08 | mmu-mir-206 -2.38 | mmu-mir-377 -3.86 | mmu-mir-761 -4.5 | mmu-mir-214 -24.25 | mmu-mir-670 -53.08 | mmu-mir-351 -174.85
10508151	Clspn	claspin	NM_175554	1.27	mmu-mir-195 24.59 | mmu-mir-496 4.35 | mmu-mir-322 1.49 | mmu-mir-322 -1.54 | mmu-mir-300 -1.57 | mmu-mir-107 -1.78 | mmu-mir-300 -2.1 | mmu-mir-16-2 -3.14 | mmu-mir-300 -4.17 | mmu-mir-24-2 -4.38 | mmu-mir-497 -4.76 | mmu-mir-195 -5.62 | mmu-mir-381 -58.49
10508135	Trappc3	trafficking protein particle complex 3	NM_013718	1.27	mmu-mir-410 -1.04 | mmu-mir-206 -2.38
10506701	Glis1	GLIS family zinc finger 1	NM_147221	1.27	mmu-mir-145 1675.06 | mmu-mir-145 -6.63
10505894	Mtap	methylthioadenosine phosphorylase	NM_024433	1.27	mmu-mir-21 -2.35 | mmu-mir-21 -5.58
10501778	Ptbp2	polypyrimidine tract binding protein 2	NM_019550	1.27	mmu-mir-590 (3') 7244383200140.5 | mmu-mir-376c 98.36 | mmu-mir-329 4.86 | mmu-mir-499 2.06 | mmu-mir-221 1.96 | mmu-mir-223 1.28 | mmu-mir-150 1.19 | mmu-mir-376c 1.13 | mmu-mir-222 -1.08 | mmu-mir-132 -1.85 | mmu-mir-124-2 -3.56 | mmu-mir-455 -4.06 | mmu-mir-124-2 -4.08 | mmu-mir-9-3 -8.28
10499552	Efna4	ephrin A4	NM_007910	1.27	mmu-mir-340 (3') -7.41 | mmu-mir-340 (5') -22.63
10494672	Tbx15	T-box 15	NM_009323	1.27	mmu-mir-221 1.96 | mmu-mir-96 1.14 | mmu-mir-222 -1.08 | mmu-mir-137 -1.41 | mmu-mir-218-2 -18.51
10492860	Higd1a	HIG1 domain family, member 1A	NM_019814	1.27	mmu-mir-195 24.59 | mmu-mir-192 8.22 | mmu-mir-192 3.84 | mmu-mir-322 1.49 | mmu-mir-322 -1.54 | mmu-mir-16-2 -3.14 | mmu-mir-497 -4.76 | mmu-mir-195 -5.62 | mmu-mir-190 -7.94 | mmu-mir-215 -385.34
10492540	Il12a	interleukin 12a	NM_001159424	1.27	mmu-mir-21 -2.35 | mmu-mir-21 -5.58
10491083	Nceh1	arylacetamide deacetylase-like 1	NM_178772	1.27	mmu-mir-543 -1.74 | mmu-mir-543 -2.41
10490080	Cyp24a1	cytochrome P450, family 24, subfamily a, polypeptide 1	NM_009996	1.27	mmu-mir-30a 1.4 | mmu-mir-30b 1.1 | mmu-mir-30b -2.48 | mmu-mir-30a -2.75 | mmu-mir-670 -53.08 | mmu-mir-351 -174.85
10489912	Tmem189	transmembrane protein 189	NM_145538	1.27	mmu-mir-96 1.14 | mmu-mir-24-2 -4.38 | mmu-mir-340 (3') -7.41 | mmu-mir-182 -11.47 | mmu-mir-340 (5') -22.63
10485081	Dgkz	diacylglycerol kinase zeta	NM_001166597	1.27	mmu-mir-203 1.47 | mmu-mir-30a 1.4 | mmu-mir-214 1.27 | mmu-mir-30b 1.1 | mmu-mir-34a -1.09 | mmu-mir-203 -2.19 | mmu-mir-206 -2.38 | mmu-mir-30b -2.48 | mmu-mir-34a -2.6 | mmu-mir-34c -2.69 | mmu-mir-30a -2.75 | mmu-mir-761 -4.5 | mmu-mir-214 -24.25 | mmu-mir-34c -41.64
10483081	Fap	fibroblast activation protein	NM_007986	1.27	mmu-mir-30a 1.4 | mmu-mir-30b 1.1 | mmu-mir-30b -2.48 | mmu-mir-30a -2.75
10481491	Ier5l	immediate early response 5-like	NM_030244	1.27	mmu-mir-211 -1.23 | mmu-mir-204 -2.36 | mmu-mir-138-1 -3.58 | mmu-mir-340 (3') -7.41 | mmu-mir-182 -11.47 | mmu-mir-340 (5') -22.63
10475946	Zc3h6	zinc finger CCCH type containing 6	NM_178404	1.27	mmu-mir-195 24.59 | mmu-mir-374 11.39 | mmu-mir-374 9.06 | mmu-mir-433 6.73 | mmu-mir-322 1.49 | mmu-mir-429 1.43 | mmu-mir-410 -1.04 | mmu-mir-25 -1.16 | mmu-mir-433 -1.21 | mmu-mir-293 -1.36 | mmu-mir-137 -1.41 | mmu-mir-322 -1.54 | mmu-mir-367 -1.85 | mmu-mir-16-2 -3.14 | mmu-mir-25 -4.47 | mmu-mir-497 -4.76 | mmu-mir-195 -5.62 | mmu-mir-340 (3') -7.41 | mmu-mir-190 -7.94 | mmu-mir-503 -13.27 …
10471256	Nup214	nucleoporin 214	NM_172268	1.27	mmu-mir-873 -10.85
10468180	Psd	pleckstrin and Sec7 domain containing	NM_028627	1.27	mmu-mir-17 16.91 | mmu-mir-486 5.86 | mmu-mir-17 4.03 | mmu-mir-721 2.69 | mmu-mir-301b 2.5 | mmu-mir-93 1.68 | mmu-mir-874 1.4 | mmu-mir-93 1.09 | mmu-mir-486 -2.53 | mmu-mir-138-1 -3.58
10466521	Gcnt1	glucosaminyl (N-acetyl) transferase 1, core 2	NM_173442	1.27	mmu-mir-143 315.17 | mmu-mir-96 1.14 | mmu-mir-182 -11.47 | mmu-mir-670 -53.08 | mmu-mir-351 -174.85
10464949	Pacs1	phosphofurin acidic cluster sorting protein 1	NM_153129	1.27	mmu-mir-34a -1.09 | mmu-mir-34a -2.6 | mmu-mir-34c -2.69 | mmu-mir-34c -41.64
10464783	Rce1	RCE1 homolog, prenyl protein peptidase (S. cerevisiae)	NM_023131	1.27	mmu-mir-149 -4.41 | mmu-mir-539 -8.34 | mmu-mir-216b -45.25
10463482	Tlx1	T cell leukemia, homeobox 1	NM_021901	1.27	mmu-mir-128-2 -4.63 | mmu-mir-340 (3') -7.41 | mmu-mir-340 (5') -22.63
10461130	Slc22a6	solute carrier family 22 (organic anion transporter), member 6	NM_008766	1.27	mmu-mir-211 -1.23 | mmu-mir-204 -2.36
10456423	Seh1l	SEH1-like (S. cerevisiae	NM_001039088	1.27	mmu-mir-195 24.59 | mmu-mir-322 1.49 | mmu-mir-100 -1.14 | mmu-mir-322 -1.54 | mmu-mir-16-2 -3.14 | mmu-mir-138-1 -3.58 | mmu-mir-497 -4.76 | mmu-mir-195 -5.62 | mmu-mir-873 -10.85
10455439	Hmgb1	high mobility group box 1	NM_010439	1.27	mmu-mir-200a 5.58 | mmu-mir-410 -1.04 | mmu-mir-300 -1.57 | mmu-mir-300 -2.1 | mmu-mir-141 -2.81 | mmu-mir-141 -3.03 | mmu-mir-300 -4.17 | mmu-mir-216a -5.54 | mmu-mir-218-2 -18.51 | mmu-mir-381 -58.49
10453721	Wac	WW domain containing adaptor with coiled-coil	NM_153085	1.27	mmu-mir-186 17.03 | mmu-mir-17 16.91 | mmu-mir-433 6.73 | mmu-mir-17 4.03 | mmu-mir-93 1.68 | mmu-mir-93 1.09 | mmu-mir-433 -1.21 | mmu-mir-186 -1.24 | mmu-mir-300 -1.57 | mmu-mir-300 -2.1 | mmu-mir-421 -2.79 | mmu-mir-300 -4.17 | mmu-mir-758 -18.77 | mmu-mir-381 -58.49
10451613	Foxp4	forkhead box P4	NM_001110824	1.27	mmu-mir-191 24.59 | mmu-mir-30a 1.4 | mmu-mir-874 1.4 | mmu-mir-30b 1.1 | mmu-mir-299 -2.07 | mmu-mir-30b -2.48 | mmu-mir-30a -2.75 | mmu-mir-138-1 -3.58 | mmu-mir-370 -4.08 | mmu-mir-128-2 -4.63 | mmu-mir-299 -6.63 | mmu-mir-9-3 -8.28
10450814	Ppp1r11	protein phosphatase 1, regulatory (inhibitor) subunit 11	NM_029632	1.27	mmu-mir-195 24.59 | mmu-mir-96 1.14 | mmu-mir-34a -1.09 | mmu-mir-34a -2.6 | mmu-mir-34c -2.69 | mmu-mir-497 -4.76 | mmu-mir-195 -5.62 | mmu-mir-320 -6.45 | mmu-mir-182 -11.47 | mmu-mir-34c -41.64
10442954	Axin1	axin 1	NM_009733	1.27	mmu-mir-328 189812531.25 | mmu-mir-377 2.75 | mmu-mir-137 -1.41 | mmu-mir-124-2 -3.56 | mmu-mir-377 -3.86 | mmu-mir-124-2 -4.08 | mmu-mir-128-2 -4.63 | mmu-mir-539 -8.34
10434925	Hes1	hairy and enhancer of split 1 (Drosophila)	NM_008235	1.27	mmu-mir-374 11.39 | mmu-mir-374 9.06 | mmu-mir-96 1.14 | mmu-mir-300 -1.57 | mmu-mir-300 -2.1 | mmu-mir-300 -4.17 | mmu-mir-9-3 -8.28 | mmu-mir-182 -11.47 | mmu-mir-381 -58.49
10432852	Krt1	keratin 1	NM_008473	1.27	mmu-mir-431 3.58 | mmu-mir-203 1.47 | mmu-mir-203 -2.19 | mmu-mir-431 -8.34
10426909	Letmd1	LETM1 domain containing 1	NM_134093	1.27	mmu-mir-34a -1.09 | mmu-mir-34a -2.6 | mmu-mir-34c -2.69 | mmu-mir-128-2 -4.63 | mmu-mir-34c -41.64
10426812	Gpd1	glycerol-3-phosphate dehydrogenase 1 (soluble)	NM_010271	1.27	mmu-mir-491 4.14 | mmu-mir-326 1.84 | mmu-mir-542 (5') 1.62 | mmu-mir-214 1.27 | mmu-mir-330 1.09 | mmu-mir-330 -1.59 | mmu-mir-491 -2.22 | mmu-mir-761 -4.5 | mmu-mir-542 (3') -6.59 | mmu-mir-491 -22.47 | mmu-mir-214 -24.25
10420877	Esco2	establishment of cohesion 1 homolog 2 (S. cerevisiae)	NM_028039	1.27	mmu-mir-340 (3') -7.41 | mmu-mir-340 (5') -22.63
10419354	Map1lc3b	microtubule-associated protein 1 light chain 3 beta	NM_026160	1.27	mmu-mir-211 -1.23 | mmu-mir-204 -2.36 | mmu-mir-182 -11.47
10415111	Bcl2l2	BCL2-like 2	NM_007537	1.27	mmu-mir-195 24.59 | mmu-mir-17 16.91 | mmu-mir-491 4.14 | mmu-mir-17 4.03 | mmu-mir-882 2.51 | mmu-mir-326 1.84 | mmu-mir-93 1.68 | mmu-mir-322 1.49 | mmu-mir-203 1.47 | mmu-mir-214 1.27 | mmu-mir-330 1.09 | mmu-mir-93 1.09 | mmu-mir-193b -1.09 | mmu-mir-211 -1.23 | mmu-mir-152 -1.48 | mmu-mir-322 -1.54 | mmu-mir-330 -1.59 | mmu-mir-107 -1.78 | mmu-mir-203 -2.19 | mmu-mir-491 -2.22 | mmu-mir-204 …
10406736	F2rl2	coagulation factor II (thrombin) receptor-like 2	NM_010170	1.27	mmu-mir-34a -1.09 | mmu-mir-34a -2.6 | mmu-mir-34c -2.69 | mmu-mir-34c -41.64
10405380	Fgfr4	fibroblast growth factor receptor 4	NM_008011	1.27	mmu-mir-340 (3') -7.41 | mmu-mir-340 (5') -22.63
10401267	Dcaf5	DDB1 and CUL4 associated factor 5	NM_177267	1.27	mmu-mir-322 1.49 | mmu-mir-214 1.27 | mmu-mir-322 -1.54 | mmu-mir-16-2 -3.14 | mmu-mir-124-2 -3.56 | mmu-mir-124-2 -4.08 | mmu-mir-761 -4.5 | mmu-mir-153 -8.22 | mmu-mir-214 -24.25
10399465	Fam84a	family with sequence similarity 84, member A	NM_029007	1.27	mmu-mir-144 82.71 | mmu-mir-653 25.63 | mmu-mir-203 1.47 | mmu-mir-214 1.27 | mmu-mir-25 -1.16 | mmu-mir-137 -1.41 | mmu-mir-367 -1.85 | mmu-mir-653 -2.14 | mmu-mir-203 -2.19 | mmu-mir-206 -2.38 | mmu-mir-138-1 -3.58 | mmu-mir-25 -4.47 | mmu-mir-761 -4.5 | mmu-mir-539 -8.34 | mmu-mir-214 -24.25 | mmu-mir-155 -46.53 | mmu-mir-363 -14562.8 | mmu-mir-32 -253214.41
10399360	Rhob	ras homolog gene family, member B	NM_007483	1.27	mmu-mir-183 2.39 | mmu-mir-30a 1.4 | mmu-mir-223 1.28 | mmu-mir-30b 1.1 | mmu-mir-21 -2.35 | mmu-mir-183 -2.45 | mmu-mir-30b -2.48 | mmu-mir-30a -2.75 | mmu-mir-21 -5.58
10399202	Macc1	metastasis associated in colon cancer 1	NM_001163136	1.27	mmu-mir-338 (5') 1.47 | mmu-mir-338 (3') -8.11
10392990	Grb2	growth factor receptor bound protein 2	NM_008163	1.27	mmu-mir-376c 98.36 | mmu-mir-433 6.73 | mmu-mir-200a 5.58 | mmu-mir-329 4.86 | mmu-mir-882 2.51 | mmu-mir-96 1.14 | mmu-mir-376c 1.13 | mmu-mir-433 -1.21 | mmu-mir-141 -2.81 | mmu-mir-141 -3.03 | mmu-mir-124-2 -3.56 | mmu-mir-124-2 -4.08 | mmu-mir-185 -4.35 | mmu-mir-128-2 -4.63 | mmu-mir-216a -5.54 | mmu-mir-320 -6.45 | mmu-mir-153 -8.22 | mmu-mir-378 -10.85 | mmu-mir-182 -11.47 | mmu-mir-216b -…
10392070	Strada	STE20-related kinase adaptor alpha	NM_028126	1.27	mmu-mir-375 -2.25
10391870	Map3k14	mitogen-activated protein kinase kinase kinase 14	NM_016896	1.27	mmu-mir-17 16.91 | mmu-mir-17 4.03 | mmu-mir-721 2.69 | mmu-mir-301b 2.5 | mmu-mir-294 2.13 | mmu-mir-221 1.96 | mmu-mir-294 1.73 | mmu-mir-93 1.68 | mmu-mir-295 1.17 | mmu-mir-93 1.09 | mmu-mir-222 -1.08 | mmu-mir-137 -1.41 | mmu-mir-106a -4.44 | mmu-mir-128-2 -4.63 | mmu-mir-105 -15.67 | mmu-mir-295 -20.97 | mmu-mir-155 -46.53
10391378	Ezh1	enhancer of zeste homolog 1 (Drosophila)	NM_007970	1.27	mmu-mir-195 24.59 | mmu-mir-17 16.91 | mmu-mir-17 4.03 | mmu-mir-294 2.13 | mmu-mir-294 1.73 | mmu-mir-93 1.68 | mmu-mir-322 1.49 | mmu-mir-214 1.27 | mmu-mir-295 1.17 | mmu-mir-93 1.09 | mmu-mir-322 -1.54 | mmu-mir-16-2 -3.14 | mmu-mir-106a -4.44 | mmu-mir-761 -4.5 | mmu-mir-497 -4.76 | mmu-mir-195 -5.62 | mmu-mir-105 -15.67 | mmu-mir-295 -20.97 | mmu-mir-214 -24.25
10385203	Odz2	odd Oz/ten-m homolog 2 (Drosophila)	NM_011856	1.27	mmu-mir-590 (3') 7244383200140.5 | mmu-mir-195 24.59 | mmu-mir-1192 21.26 | mmu-mir-322 1.49 | mmu-mir-495 1.3 | mmu-mir-322 -1.54 | mmu-mir-134 -1.8 | mmu-mir-16-2 -3.14 | mmu-mir-494 -3.68 | mmu-mir-497 -4.76 | mmu-mir-195 -5.62 | mmu-mir-503 -13.27
10384233	Tns3	tensin 3	NM_001083587	1.27	mmu-mir-590 (3') 7244383200140.5 | mmu-mir-200a 5.58 | mmu-mir-28 3.97 | mmu-mir-96 1.14 | mmu-mir-28 -1.26 | mmu-mir-300 -1.57 | mmu-mir-107 -1.78 | mmu-mir-300 -2.1 | mmu-mir-206 -2.38 | mmu-mir-141 -2.81 | mmu-mir-141 -3.03 | mmu-mir-300 -4.17 | mmu-mir-504 -5.06 | mmu-mir-708 -8.28 | mmu-mir-182 -11.47 | mmu-mir-381 -58.49 | mmu-mir-708 -171.25
10383212	Rnf213	ring finger protein 213	ENSMUST00000131035	1.27	mmu-mir-34a -1.09 | mmu-mir-206 -2.38 | mmu-mir-34a -2.6 | mmu-mir-34c -2.69 | mmu-mir-34c -41.64
10382980	Syngr2	synaptogyrin 2	NM_009304	1.27	mmu-mir-320 -6.45
10382713	Itgb4	integrin beta 4	NM_001005608	1.27	mmu-mir-294 2.13 | mmu-mir-294 1.73 | mmu-mir-93 1.68 | mmu-mir-295 1.17 | mmu-mir-93 1.09 | mmu-mir-106a -4.44 | mmu-mir-105 -15.67 | mmu-mir-295 -20.97
10380501	Dlx3	distal-less homeobox 3	NM_010055	1.27	mmu-mir-486 5.86 | mmu-mir-431 3.58 | mmu-mir-410 -1.04 | mmu-mir-486 -2.53 | mmu-mir-421 -2.79 | mmu-mir-124-2 -3.56 | mmu-mir-124-2 -4.08 | mmu-mir-365-2 -4.44 | mmu-mir-340 (3') -7.41 | mmu-mir-9-3 -8.28 | mmu-mir-431 -8.34 | mmu-mir-340 (5') -22.63
10377537	Chd3	chromodomain helicase DNA binding protein 3	NM_146019	1.27	mmu-mir-491 4.14 | mmu-mir-491 -2.22 | mmu-mir-504 -5.06 | mmu-mir-9-3 -8.28 | mmu-mir-491 -22.47
10373101	Pip4k2c	phosphatidylinositol-5-phosphate 4-kinase, type II, gamma	NM_054097	1.27	mmu-mir-33 17.03 | mmu-mir-17 16.91 | mmu-mir-200a 5.58 | mmu-mir-17 4.03 | mmu-mir-33 2.69 | mmu-mir-326 1.84 | mmu-mir-93 1.68 | mmu-mir-330 1.09 | mmu-mir-93 1.09 | mmu-mir-25 -1.16 | mmu-mir-137 -1.41 | mmu-mir-330 -1.59 | mmu-mir-367 -1.85 | mmu-mir-421 -2.79 | mmu-mir-141 -2.81 | mmu-mir-141 -3.03 | mmu-mir-124-2 -3.56 | mmu-mir-124-2 -4.08 | mmu-mir-25 -4.47 | mmu-mir-363 -14562.8 | mmu-mi…
10369531	Tspan15	tetraspanin 15	NM_197996	1.27	mmu-mir-124-2 -3.56 | mmu-mir-124-2 -4.08 | mmu-mir-9-3 -8.28
10364696	Atp5d	ATP synthase, H+ transporting, mitochondrial F1 complex, delta subunit	NM_025313	1.27	mmu-mir-149 -4.41
10364559	Arid3a	AT rich interactive domain 3A (BRIGHT-like)	NM_007880	1.27	mmu-mir-30a 1.4 | mmu-mir-30b 1.1 | mmu-mir-202 (5') -1.36 | mmu-mir-30b -2.48 | mmu-mir-30a -2.75 | mmu-mir-670 -53.08 | mmu-mir-202 (3') -53.45 | mmu-mir-351 -174.85
10364494	Fstl3	follistatin-like 3	NM_031380	1.27	mmu-mir-124-2 -3.56 | mmu-mir-124-2 -4.08
10362823	Snx3	sorting nexin 3	NM_017472	1.27	mmu-mir-107 -1.78 | mmu-mir-340 (3') -7.41 | mmu-mir-340 (5') -22.63
10359849	Uck2	uridine-cytidine kinase 2	ENSMUST00000053686	1.27	mmu-mir-144 82.71 | mmu-mir-96 1.14 | mmu-mir-124-2 -3.56 | mmu-mir-124-2 -4.08 | mmu-mir-24-2 -4.38 | mmu-mir-182 -11.47 | mmu-mir-670 -53.08 | mmu-mir-351 -174.85
10358617	Hmcn1	hemicentin 1	NM_001024720	1.27	mmu-mir-206 -2.38
10358577	Hmcn1	hemicentin 1	NM_001024720	1.27	mmu-mir-206 -2.38
10357660	Mfsd4	major facilitator superfamily domain containing 4	NM_001114662	1.27	mmu-mir-293 -1.36
10356601	Per2	period homolog 2 (Drosophila)	NM_011066	1.27	mmu-mir-1192 21.26 | mmu-mir-30a 1.4 | mmu-mir-495 1.3 | mmu-mir-30b 1.1 | mmu-mir-25 -1.16 | mmu-mir-543 -1.74 | mmu-mir-367 -1.85 | mmu-mir-21 -2.35 | mmu-mir-543 -2.41 | mmu-mir-30b -2.48 | mmu-mir-30a -2.75 | mmu-mir-24-2 -4.38 | mmu-mir-25 -4.47 | mmu-mir-21 -5.58 | mmu-mir-320 -6.45 | mmu-mir-363 -14562.8 | mmu-mir-32 -253214.41
10354141	Lonrf2	LON peptidase N-terminal domain and ring finger 2	NM_001029878	1.27	mmu-mir-182 -11.47
10346015	Col3a1	collagen, type III, alpha 1	NM_009930	1.27	mmu-mir-202 (5') -1.36 | mmu-mir-202 (3') -53.45
10607356	Gpr173	G-protein coupled receptor 173	NM_027543	1.26	mmu-mir-377 2.75 | mmu-mir-429 1.43 | mmu-mir-193b -1.09 | mmu-mir-25 -1.16 | mmu-mir-293 -1.36 | mmu-mir-367 -1.85 | mmu-mir-299 -2.07 | mmu-mir-193b -3.07 | mmu-mir-377 -3.86 | mmu-mir-370 -4.08 | mmu-mir-24-2 -4.38 | mmu-mir-25 -4.47 | mmu-mir-299 -6.63 | mmu-mir-193 -9.25 | mmu-mir-224 -29.65 | mmu-mir-363 -14562.8 | mmu-mir-32 -253214.41
10604501	Hnrnpf	heterogeneous nuclear ribonucleoprotein F	NM_133834	1.26	mmu-mir-590 (3') 7244383200140.5 | mmu-mir-144 82.71 | mmu-mir-1192 21.26 | mmu-mir-200a 5.58 | mmu-mir-495 1.3 | mmu-mir-141 -2.81 | mmu-mir-141 -3.03 | mmu-mir-592 -3.56 | mmu-mir-128-2 -4.63 | mmu-mir-539 -8.34 | mmu-mir-224 -29.65
10603362	Ccdc120	coiled-coil domain containing 120	NM_207202	1.26	mmu-mir-145 1675.06 | mmu-mir-30a 1.4 | mmu-mir-30b 1.1 | mmu-mir-211 -1.23 | mmu-mir-204 -2.36 | mmu-mir-30b -2.48 | mmu-mir-30a -2.75 | mmu-mir-128-2 -4.63 | mmu-mir-145 -6.63 | mmu-mir-340 (3') -7.41 | mmu-mir-340 (5') -22.63 | mmu-mir-224 -29.65
10602081	Vsig1	V-set and immunoglobulin domain containing 1	NM_030181	1.26	mmu-mir-296 (3') 2.31 | mmu-mir-296 (5') -3.27
10599008	Slc6a14	solute carrier family 6 (neurotransmitter transporter), member 14	NM_020049	1.26	mmu-mir-384 (5') -4
10597162	Klhl18	kelch-like 18 (Drosophila)	NM_177771	1.26	mmu-mir-145 1675.06 | mmu-mir-195 24.59 | mmu-mir-200a 5.58 | mmu-mir-294 2.13 | mmu-mir-294 1.73 | mmu-mir-93 1.68 | mmu-mir-322 1.49 | mmu-mir-295 1.17 | mmu-mir-96 1.14 | mmu-mir-93 1.09 | mmu-mir-25 -1.16 | mmu-mir-152 -1.48 | mmu-mir-322 -1.54 | mmu-mir-107 -1.78 | mmu-mir-367 -1.85 | mmu-mir-141 -2.81 | mmu-mir-141 -3.03 | mmu-mir-16-2 -3.14 | mmu-mir-106a -4.44 | mmu-mir-25 -4.47 | mmu-mir…
10596051	Tmem22	transmembrane protein 22	NM_001101483	1.26	mmu-mir-34a -1.09 | mmu-mir-34a -2.6 | mmu-mir-34c -2.69 | mmu-mir-34c -41.64
10592891	Phldb1	pleckstrin homology-like domain, family B, member 1	NM_153537	1.26	mmu-mir-143 315.17 | mmu-mir-882 2.51 | mmu-mir-203 1.47 | mmu-mir-429 1.43 | mmu-mir-96 1.14 | mmu-mir-203 -2.19 | mmu-mir-124-2 -3.56 | mmu-mir-124-2 -4.08 | mmu-mir-185 -4.35 | mmu-mir-149 -4.41 | mmu-mir-9-3 -8.28 | mmu-mir-182 -11.47
10591263	Fbxl12	F-box and leucine-rich repeat protein 12	NM_001002846	1.26	mmu-mir-202 (5') -1.36 | mmu-mir-202 (3') -53.45
10590909	Endod1	endonuclease domain containing 1	NM_028013	1.26	mmu-mir-721 2.69 | mmu-mir-301b 2.5 | mmu-mir-293 -1.36 | mmu-mir-124-2 -3.56 | mmu-mir-124-2 -4.08
10589909	Trim71	tripartite motif-containing 71	NM_001042503	1.26	mmu-mir-203 1.47 | mmu-mir-202 (5') -1.36 | mmu-mir-203 -2.19 | mmu-mir-670 -53.08 | mmu-mir-202 (3') -53.45 | mmu-mir-351 -174.85
10589113	Nckipsd	NCK interacting protein with SH3 domain	NM_030729	1.26	mmu-mir-195 24.59 | mmu-mir-322 1.49 | mmu-mir-214 1.27 | mmu-mir-322 -1.54 | mmu-mir-16-2 -3.14 | mmu-mir-124-2 -3.56 | mmu-mir-124-2 -4.08 | mmu-mir-761 -4.5 | mmu-mir-497 -4.76 | mmu-mir-195 -5.62 | mmu-mir-214 -24.25
10589061	Dalrd3	DALR anticodon binding domain containing 3	NM_026378	1.26	mmu-mir-543 -1.74 | mmu-mir-543 -2.41
10588081	Foxl2	forkhead box L2	NM_012020	1.26	mmu-mir-17 16.91 | mmu-mir-17 4.03 | mmu-mir-294 2.13 | mmu-mir-294 1.73 | mmu-mir-93 1.68 | mmu-mir-295 1.17 | mmu-mir-93 1.09 | mmu-mir-106a -4.44 | mmu-mir-105 -15.67 | mmu-mir-295 -20.97
10586390	Rasl12	RAS-like, family 12	NM_001033158	1.26	mmu-mir-195 24.59 | mmu-mir-322 1.49 | mmu-mir-30a 1.4 | mmu-mir-30b 1.1 | mmu-mir-322 -1.54 | mmu-mir-107 -1.78 | mmu-mir-30b -2.48 | mmu-mir-30a -2.75 | mmu-mir-16-2 -3.14 | mmu-mir-497 -4.76 | mmu-mir-195 -5.62
10585509	Fbxo22	F-box protein 22	NM_028049	1.26	mmu-mir-433 6.73 | mmu-mir-205 2.16 | mmu-mir-433 -1.21
10583809	Cnn1	calponin 1	NM_009922	1.26	mmu-mir-195 24.59 | mmu-mir-322 1.49 | mmu-mir-152 -1.48 | mmu-mir-322 -1.54 | mmu-mir-16-2 -3.14 | mmu-mir-497 -4.76 | mmu-mir-195 -5.62 | mmu-mir-218-2 -18.51
10575616	Gabarapl2	gamma-aminobutyric acid (GABA) A receptor-associated protein-like 2	ENSMUST00000034428	1.26	mmu-mir-145 1675.06 | mmu-mir-145 -6.63
10574133	Nlrc5	NLR family, CARD domain containing 5	NM_001033207	1.26	mmu-mir-370 -4.08
10571325	Mfhas1	malignant fibrous histiocytoma amplified sequence 1	NM_001081279	1.26	mmu-mir-30a 1.4 | mmu-mir-96 1.14 | mmu-mir-30b 1.1 | mmu-mir-25 -1.16 | mmu-mir-367 -1.85 | mmu-mir-30b -2.48 | mmu-mir-30a -2.75 | mmu-mir-25 -4.47 | mmu-mir-128-2 -4.63 | mmu-mir-340 (3') -7.41 | mmu-mir-153 -8.22 | mmu-mir-340 (5') -22.63 | mmu-mir-670 -53.08 | mmu-mir-351 -174.85 | mmu-mir-363 -14562.8 | mmu-mir-32 -253214.41
10569898	Evi5l	ecotropic viral integration site 5 like	NM_001039578	1.26	mmu-mir-200a 5.58 | mmu-mir-214 1.27 | mmu-mir-96 1.14 | mmu-mir-34a -1.09 | mmu-mir-122 -1.17 | mmu-mir-34a -2.6 | mmu-mir-34c -2.69 | mmu-mir-141 -2.81 | mmu-mir-141 -3.03 | mmu-mir-761 -4.5 | mmu-mir-9-3 -8.28 | mmu-mir-182 -11.47 | mmu-mir-214 -24.25 | mmu-mir-34c -41.64
10569168	Slc25a22	solute carrier family 25 (mitochondrial carrier, glutamate), member 22	NM_026646	1.26	mmu-mir-195 24.59 | mmu-mir-322 1.49 | mmu-mir-322 -1.54 | mmu-mir-206 -2.38 | mmu-mir-16-2 -3.14 | mmu-mir-497 -4.76 | mmu-mir-504 -5.06 | mmu-mir-195 -5.62 | mmu-mir-184 -187.4
10568169	Qprt	quinolinate phosphoribosyltransferase	NM_133686	1.26	mmu-mir-377 2.75 | mmu-mir-377 -3.86
10567919	Atxn2l	ataxin 2-like	NM_183020	1.26	mmu-mir-590 (3') 7244383200140.5 | mmu-mir-340 (3') -7.41 | mmu-mir-873 -10.85 | mmu-mir-340 (5') -22.63
10565089	Cpeb1	cytoplasmic polyadenylation element binding protein 1	NM_007755	1.26	mmu-mir-145 1675.06 | mmu-mir-144 82.71 | mmu-mir-431 3.58 | mmu-mir-377 2.75 | mmu-mir-721 2.69 | mmu-mir-301b 2.5 | mmu-mir-183 2.39 | mmu-mir-214 1.27 | mmu-mir-96 1.14 | mmu-mir-25 -1.16 | mmu-mir-202 (5') -1.36 | mmu-mir-367 -1.85 | mmu-mir-489 -1.92 | mmu-mir-206 -2.38 | mmu-mir-183 -2.45 | mmu-mir-22 -3.05 | mmu-mir-124-2 -3.56 | mmu-mir-377 -3.86 | mmu-mir-455 -4.06 | mmu-mir-124-2 -4.08 …
10565067	Nmb	neuromedin B	NM_026523	1.26	mmu-mir-592 -3.56
10563852	Nipa1	non imprinted in Prader-Willi/Angelman syndrome 1 homolog (human)	NM_153578	1.26	mmu-mir-721 2.69 | mmu-mir-301b 2.5 | mmu-mir-124-2 -3.56 | mmu-mir-124-2 -4.08 | mmu-mir-539 -8.34 | mmu-mir-670 -53.08 | mmu-mir-351 -174.85
10563275	Ruvbl2	RuvB-like protein 2	NM_011304	1.26	mmu-mir-128-2 -4.63 | mmu-mir-224 -29.65
10560015	Rnf141	ring finger protein 141	NM_025999	1.26	mmu-mir-25 -1.16 | mmu-mir-137 -1.41 | mmu-mir-367 -1.85 | mmu-mir-124-2 -3.56 | mmu-mir-124-2 -4.08 | mmu-mir-25 -4.47 | mmu-mir-128-2 -4.63 | mmu-mir-363 -14562.8 | mmu-mir-32 -253214.41
10558961	Tspan4	tetraspanin 4	NM_053082	1.26	mmu-mir-96 1.14 | mmu-mir-206 -2.38 | mmu-mir-182 -11.47
10557843	Fus	fusion, derived from t(12		1.26	0
10557488	Tbx6	T-box 6	NM_011538	1.26	mmu-mir-136 3.14 | mmu-mir-378 -10.85
10555414	Rab6a	RAB6A, member RAS oncogene family	NM_001163663	1.26	mmu-mir-186 17.03 | mmu-mir-377 2.75 | mmu-mir-294 2.13 | mmu-mir-294 1.73 | mmu-mir-93 1.68 | mmu-mir-295 1.17 | mmu-mir-93 1.09 | mmu-mir-186 -1.24 | mmu-mir-299 -2.07 | mmu-mir-21 -2.35 | mmu-mir-342 (5') -3.66 | mmu-mir-377 -3.86 | mmu-mir-106a -4.44 | mmu-mir-216a -5.54 | mmu-mir-21 -5.58 | mmu-mir-299 -6.63 | mmu-mir-340 (3') -7.41 | mmu-mir-105 -15.67 | mmu-mir-218-2 -18.51 | mmu-mir-295 -…
10553831	Fam100b	family with sequence similarity 100, member B	NM_176902	1.26	mmu-mir-145 1675.06 | mmu-mir-24-2 -4.38 | mmu-mir-145 -6.63 | mmu-mir-340 (3') -7.41 | mmu-mir-340 (5') -22.63
10553829	Fam100b	family with sequence similarity 100, member B	NM_176902	1.26	mmu-mir-145 1675.06 | mmu-mir-24-2 -4.38 | mmu-mir-145 -6.63 | mmu-mir-340 (3') -7.41 | mmu-mir-340 (5') -22.63
10552656	Syt3	synaptotagmin III	NM_016663	1.26	mmu-mir-143 315.17 | mmu-mir-503 -13.27
10550290	Bbc3	BCL2 binding component 3	NM_133234	1.26	mmu-mir-143 315.17 | mmu-mir-144 82.71 | mmu-mir-221 1.96 | mmu-mir-150 1.19 | mmu-mir-222 -1.08 | mmu-mir-140 -2.87 | mmu-mir-494 -3.68 | mmu-mir-24-2 -4.38 | mmu-mir-149 -4.41 | mmu-mir-128-2 -4.63 | mmu-mir-140 -8.69 | mmu-mir-670 -53.08 | mmu-mir-351 -174.85
10544171	Slc37a3	solute carrier family 37 (glycerol-3-phosphate transporter), member 3	NM_028123	1.26	mmu-mir-223 1.28 | mmu-mir-211 -1.23 | mmu-mir-204 -2.36 | mmu-mir-206 -2.38
10539393	Slc4a5	solute carrier family 4, sodium bicarbonate cotransporter, member 5	NM_001166067	1.26	mmu-mir-145 1675.06 | mmu-mir-145 -6.63
10538755	Smarcad1	SWI/SNF-related, matrix-associated actin-dependent regulator of chromatin, subfamily a, containing DEAD/H box 1	NM_007958	1.26	mmu-mir-382 1105.13 | mmu-mir-329 4.86 | mmu-mir-429 1.43 | mmu-mir-300 -1.57 | mmu-mir-300 -2.1 | mmu-mir-124-2 -3.56 | mmu-mir-124-2 -4.08 | mmu-mir-300 -4.17 | mmu-mir-340 (3') -7.41 | mmu-mir-340 (5') -22.63 | mmu-mir-381 -58.49
10533875	Ncor2	nuclear receptor co-repressor 2	NM_011424	1.26	mmu-mir-9-3 -8.28 | mmu-mir-670 -53.08 | mmu-mir-351 -174.85 | mmu-mir-184 -187.4
10531529	Cnot6l	CCR4-NOT transcription complex, subunit 6-like	NM_178854	1.26	mmu-mir-145 1675.06 | mmu-mir-195 24.59 | mmu-mir-186 17.03 | mmu-mir-17 16.91 | mmu-mir-200a 5.58 | mmu-mir-329 4.86 | mmu-mir-17 4.03 | mmu-mir-377 2.75 | mmu-mir-721 2.69 | mmu-mir-301b 2.5 | mmu-mir-183 2.39 | mmu-mir-294 2.13 | mmu-mir-499 2.06 | mmu-mir-294 1.73 | mmu-mir-93 1.68 | mmu-mir-322 1.49 | mmu-mir-223 1.28 | mmu-mir-295 1.17 | mmu-mir-96 1.14 | mmu-mir-93 1.09 | mmu-mir-410 -1.04…
10530731	Srd5a3	steroid 5 alpha-reductase 3	NM_020611	1.26	mmu-mir-9-3 -8.28
10530683	Chic2	cysteine-rich hydrophobic domain 2	NM_028850	1.26	mmu-mir-124-2 -3.56 | mmu-mir-124-2 -4.08
10530558	Slain2	SLAIN motif family, member 2	NM_153567	1.26	mmu-mir-144 82.71 | mmu-mir-17 16.91 | mmu-mir-486 5.86 | mmu-mir-200a 5.58 | mmu-mir-17 4.03 | mmu-mir-294 2.13 | mmu-mir-294 1.73 | mmu-mir-93 1.68 | mmu-mir-223 1.28 | mmu-mir-295 1.17 | mmu-mir-96 1.14 | mmu-mir-93 1.09 | mmu-mir-300 -1.57 | mmu-mir-107 -1.78 | mmu-mir-300 -2.1 | mmu-mir-486 -2.53 | mmu-mir-141 -2.81 | mmu-mir-141 -3.03 | mmu-mir-124-2 -3.56 | mmu-mir-124-2 -4.08 | mmu-mir-30…
10529375	Mxd4	Max dimerization protein 4	NM_010753	1.26	mmu-mir-183 2.39 | mmu-mir-429 1.43 | mmu-mir-202 (5') -1.36 | mmu-mir-206 -2.38 | mmu-mir-183 -2.45 | mmu-mir-22 -3.05 | mmu-mir-124-2 -3.56 | mmu-mir-138-1 -3.58 | mmu-mir-124-2 -4.08 | mmu-mir-670 -53.08 | mmu-mir-202 (3') -53.45 | mmu-mir-351 -174.85
10522149	Ube2k	ubiquitin-conjugating enzyme E2K	NM_016786	1.26	mmu-mir-186 17.03 | mmu-mir-377 2.75 | mmu-mir-96 1.14 | mmu-mir-186 -1.24 | mmu-mir-137 -1.41 | mmu-mir-31 -1.48 | mmu-mir-494 -3.68 | mmu-mir-377 -3.86 | mmu-mir-455 -4.06 | mmu-mir-31 -5.86 | mmu-mir-153 -8.22 | mmu-mir-182 -11.47 | mmu-mir-361 -81.57
10518835	Camta1	calmodulin binding transcription activator 1	NM_001081557	1.26	mmu-mir-186 17.03 | mmu-mir-17 16.91 | mmu-mir-17 4.03 | mmu-mir-431 3.58 | mmu-mir-377 2.75 | mmu-mir-721 2.69 | mmu-mir-301b 2.5 | mmu-mir-294 2.13 | mmu-mir-294 1.73 | mmu-mir-93 1.68 | mmu-mir-203 1.47 | mmu-mir-338 (5') 1.47 | mmu-mir-30a 1.4 | mmu-mir-214 1.27 | mmu-mir-295 1.17 | mmu-mir-96 1.14 | mmu-mir-30b 1.1 | mmu-mir-93 1.09 | mmu-mir-193b -1.09 | mmu-mir-34a -1.09 | mmu-mir-100 -1.1…
10518329	Rpl28	ribosomal protein L28	NM_009081	1.26	mmu-mir-137 -1.41
10517677	Nbl1	neuroblastoma, suppression of tumorigenicity 1	NM_008675	1.26	mmu-mir-17 16.91 | mmu-mir-17 4.03 | mmu-mir-136 3.14 | mmu-mir-93 1.68 | mmu-mir-214 1.27 | mmu-mir-93 1.09 | mmu-mir-761 -4.5 | mmu-mir-214 -24.25
10517540	Zbtb40	zinc finger and BTB domain containing 40	NM_198248	1.26	mmu-mir-25 -1.16 | mmu-mir-367 -1.85 | mmu-mir-124-2 -3.56 | mmu-mir-124-2 -4.08 | mmu-mir-25 -4.47 | mmu-mir-363 -14562.8 | mmu-mir-32 -253214.41
10517345	Srrm1	serine/arginine repetitive matrix 1	NM_016799	1.26	mmu-mir-1192 21.26 | mmu-mir-495 1.3 | mmu-mir-293 -1.36
10516427	Ncdn	neurochondrin	NM_011986	1.26	mmu-mir-145 1675.06 | mmu-mir-34a -1.09 | mmu-mir-34a -2.6 | mmu-mir-34c -2.69 | mmu-mir-370 -4.08 | mmu-mir-149 -4.41 | mmu-mir-320 -6.45 | mmu-mir-145 -6.63 | mmu-mir-34c -41.64
10511935	Pnrc1	proline-rich nuclear receptor coactivator 1	NM_001033225	1.26	mmu-mir-144 82.71 | mmu-mir-1192 21.26 | mmu-mir-374 11.39 | mmu-mir-374 9.06 | mmu-mir-495 1.3 | mmu-mir-300 -1.57 | mmu-mir-300 -2.1 | mmu-mir-300 -4.17 | mmu-mir-381 -58.49
10511795	Prdm13	PR domain containing 13	NM_001080771	1.26	mmu-mir-25 -1.16 | mmu-mir-367 -1.85 | mmu-mir-124-2 -3.56 | mmu-mir-124-2 -4.08 | mmu-mir-25 -4.47 | mmu-mir-363 -14562.8 | mmu-mir-32 -253214.41
10509163	Id3	inhibitor of DNA binding 3	NM_008321	1.26	mmu-mir-340 (3') -7.41 | mmu-mir-340 (5') -22.63 | mmu-mir-224 -29.65
10506496	Ppap2b	phosphatidic acid phosphatase type 2B	BC005558	1.26	mmu-mir-376c 98.36 | mmu-mir-195 24.59 | mmu-mir-374 11.39 | mmu-mir-374 9.06 | mmu-mir-322 1.49 | mmu-mir-203 1.47 | mmu-mir-429 1.43 | mmu-mir-214 1.27 | mmu-mir-376c 1.13 | mmu-mir-410 -1.04 | mmu-mir-322 -1.54 | mmu-mir-203 -2.19 | mmu-mir-16-2 -3.14 | mmu-mir-149 -4.41 | mmu-mir-761 -4.5 | mmu-mir-128-2 -4.63 | mmu-mir-497 -4.76 | mmu-mir-195 -5.62 | mmu-mir-488 -9.38 | mmu-mir-488 -15.35 | …
10503911	Polr1d	polymerase (RNA) I polypeptide D	NM_181730	1.26	mmu-mir-539 -8.34
10501244	Ampd2	adenosine monophosphate deaminase 2	NM_028779	1.26	mmu-mir-200a 5.58 | mmu-mir-141 -2.81 | mmu-mir-141 -3.03 | mmu-mir-494 -3.68
10500911	Mov10	Moloney leukemia virus 10	NM_001163440	1.26	mmu-mir-30a 1.4 | mmu-mir-30b 1.1 | mmu-mir-30b -2.48 | mmu-mir-30a -2.75 | mmu-mir-153 -8.22
10498485	Slc33a1	solute carrier family 33 (acetyl-CoA transporter), member 1	NM_015728	1.26	mmu-mir-96 1.14 | mmu-mir-9-3 -8.28 | mmu-mir-182 -11.47
10495896	Camk2d	calcium/calmodulin-dependent protein kinase II, delta	NM_001025439	1.26	mmu-mir-145 1675.06 | mmu-mir-882 2.51 | mmu-mir-203 1.47 | mmu-mir-30a 1.4 | mmu-mir-214 1.27 | mmu-mir-30b 1.1 | mmu-mir-31 -1.48 | mmu-mir-203 -2.19 | mmu-mir-30b -2.48 | mmu-mir-30a -2.75 | mmu-mir-421 -2.79 | mmu-mir-494 -3.68 | mmu-mir-185 -4.35 | mmu-mir-761 -4.5 | mmu-mir-31 -5.86 | mmu-mir-145 -6.63 | mmu-mir-214 -24.25 | mmu-mir-361 -81.57
10495891	Arsj	arylsulfatase J	NM_173451	1.26	mmu-mir-144 82.71 | mmu-mir-326 1.84 | mmu-mir-96 1.14 | mmu-mir-330 1.09 | mmu-mir-330 -1.59 | mmu-mir-182 -11.47
10490016	Sall4	sal-like 4 (Drosophila)	NM_175303	1.26	mmu-mir-195 24.59 | mmu-mir-322 1.49 | mmu-mir-322 -1.54 | mmu-mir-107 -1.78 | mmu-mir-16-2 -3.14 | mmu-mir-497 -4.76 | mmu-mir-195 -5.62
10485151	Mapk8ip1	mitogen-activated protein kinase 8 interacting protein 1	NM_011162	1.26	mmu-mir-183 2.39 | mmu-mir-183 -2.45
10481401	Zer1	zer-1 homolog (C. elegans)	NM_178694	1.26	mmu-mir-195 24.59 | mmu-mir-374 11.39 | mmu-mir-374 9.06 | mmu-mir-329 4.86 | mmu-mir-377 2.75 | mmu-mir-542 (5') 1.62 | mmu-mir-322 1.49 | mmu-mir-96 1.14 | mmu-mir-410 -1.04 | mmu-mir-34a -1.09 | mmu-mir-322 -1.54 | mmu-mir-34a -2.6 | mmu-mir-34c -2.69 | mmu-mir-16-2 -3.14 | mmu-mir-138-1 -3.58 | mmu-mir-377 -3.86 | mmu-mir-497 -4.76 | mmu-mir-195 -5.62 | mmu-mir-542 (3') -6.59 | mmu-mir-182 -1…
10480570	Arrdc1	arrestin domain containing 1	NM_001162485	1.26	mmu-mir-124-2 -3.56 | mmu-mir-124-2 -4.08
10479887	Sec61a2	Sec61, alpha subunit 2 (S. cerevisiae)	NM_021305	1.26	mmu-mir-377 2.75 | mmu-mir-429 1.43 | mmu-mir-211 -1.23 | mmu-mir-204 -2.36 | mmu-mir-124-2 -3.56 | mmu-mir-377 -3.86 | mmu-mir-124-2 -4.08
10472757	Cybrd1	cytochrome b reductase 1	NM_028593	1.26	mmu-mir-34a -1.09 | mmu-mir-34a -2.6 | mmu-mir-34c -2.69 | mmu-mir-320 -6.45 | mmu-mir-488 -9.38 | mmu-mir-488 -15.35 | mmu-mir-34c -41.64
10470751	Slc27a4	solute carrier family 27 (fatty acid transporter), member 4	NM_011989	1.26	mmu-mir-328 189812531.25 | mmu-mir-326 1.84 | mmu-mir-330 1.09 | mmu-mir-34a -1.09 | mmu-mir-330 -1.59 | mmu-mir-34a -2.6 | mmu-mir-34c -2.69 | mmu-mir-9-3 -8.28 | mmu-mir-34c -41.64 | mmu-mir-670 -53.08 | mmu-mir-351 -174.85
10468231	Arl3	ADP-ribosylation factor-like 3	NM_019718	1.26	mmu-mir-590 (3') 7244383200140.5 | mmu-mir-195 24.59 | mmu-mir-322 1.49 | mmu-mir-429 1.43 | mmu-mir-322 -1.54 | mmu-mir-489 -1.92 | mmu-mir-16-2 -3.14 | mmu-mir-497 -4.76 | mmu-mir-216a -5.54 | mmu-mir-195 -5.62 | mmu-mir-425 -10.27 | mmu-mir-216b -45.25
10464896	Peli3	pellino 3	NM_172835	1.26	mmu-mir-195 24.59 | mmu-mir-322 1.49 | mmu-mir-214 1.27 | mmu-mir-322 -1.54 | mmu-mir-16-2 -3.14 | mmu-mir-138-1 -3.58 | mmu-mir-761 -4.5 | mmu-mir-128-2 -4.63 | mmu-mir-497 -4.76 | mmu-mir-195 -5.62 | mmu-mir-214 -24.25
10464015	Shoc2	soc-2 (suppressor of clear) homolog (C. elegans)	NM_019658	1.26	mmu-mir-195 24.59 | mmu-mir-17 16.91 | mmu-mir-17 4.03 | mmu-mir-93 1.68 | mmu-mir-322 1.49 | mmu-mir-30a 1.4 | mmu-mir-214 1.27 | mmu-mir-30b 1.1 | mmu-mir-93 1.09 | mmu-mir-322 -1.54 | mmu-mir-30b -2.48 | mmu-mir-30a -2.75 | mmu-mir-16-2 -3.14 | mmu-mir-761 -4.5 | mmu-mir-128-2 -4.63 | mmu-mir-497 -4.76 | mmu-mir-195 -5.62 | mmu-mir-218-2 -18.51 | mmu-mir-214 -24.25
10463737	Ina	internexin neuronal intermediate filament protein, alpha	ENSMUST00000037636	1.26	mmu-mir-590 (3') 7244383200140.5 | mmu-mir-203 1.47 | mmu-mir-96 1.14 | mmu-mir-203 -2.19 | mmu-mir-592 -3.56 | mmu-mir-138-1 -3.58
10463729	Nt5c2	5-nucleotidase, cytosolic II	NM_001164365	1.26	mmu-mir-382 1105.13 | mmu-mir-186 17.03 | mmu-mir-186 -1.24 | mmu-mir-206 -2.38
10460285	Nudt8	nudix (nucleoside diphosphate linked moiety X)-type motif 8	NM_025529	1.26	mmu-mir-107 -1.78
10459496	Ccbe1	collagen and calcium binding EGF domains 1	NM_178793	1.26	mmu-mir-882 2.51 | mmu-mir-494 -3.68 | mmu-mir-185 -4.35 | mmu-mir-153 -8.22 | mmu-mir-155 -46.53 | mmu-mir-670 -53.08 | mmu-mir-351 -174.85
10458843	Sema6a	sema domain, transmembrane domain (TM), and cytoplasmic domain, (semaphorin) 6A	NM_018744	1.26	mmu-mir-145 1675.06 | mmu-mir-143 315.17 | mmu-mir-144 82.71 | mmu-mir-433 6.73 | mmu-mir-200a 5.58 | mmu-mir-377 2.75 | mmu-mir-194-2 2.31 | mmu-mir-203 1.47 | mmu-mir-338 (5') 1.47 | mmu-mir-214 1.27 | mmu-mir-96 1.14 | mmu-mir-433 -1.21 | mmu-mir-132 -1.85 | mmu-mir-489 -1.92 | mmu-mir-203 -2.19 | mmu-mir-141 -2.81 | mmu-mir-141 -3.03 | mmu-mir-124-2 -3.56 | mmu-mir-342 (5') -3.66 | mmu-mir-37…
10458828	Cdo1	cysteine dioxygenase 1, cytosolic	NM_033037	1.26	mmu-mir-145 1675.06 | mmu-mir-145 -6.63 | mmu-mir-182 -11.47
10457929	Rit2	Ras-like without CAAX 2	NM_009065	1.26	mmu-mir-590 (3') 7244383200140.5 | mmu-mir-206 -2.38
10456814	Pias2	protein inhibitor of activated STAT 2	NM_001164168	1.26	mmu-mir-137 -1.41
10451604	Mdfi	MyoD family inhibitor	NM_010783	1.26	mmu-mir-145 1675.06 | mmu-mir-128-2 -4.63 | mmu-mir-145 -6.63
10448506	Ccnf	cyclin F	NM_007634	1.26	mmu-mir-30a 1.4 | mmu-mir-30b 1.1 | mmu-mir-152 -1.48 | mmu-mir-30b -2.48 | mmu-mir-30a -2.75
10444957	Ppp1r10	protein phosphatase 1, regulatory subunit 10	NM_001163818	1.26	mmu-mir-294 2.13 | mmu-mir-294 1.73 | mmu-mir-93 1.68 | mmu-mir-429 1.43 | mmu-mir-295 1.17 | mmu-mir-93 1.09 | mmu-mir-34a -1.09 | mmu-mir-152 -1.48 | mmu-mir-300 -1.57 | mmu-mir-300 -2.1 | mmu-mir-34a -2.6 | mmu-mir-34c -2.69 | mmu-mir-300 -4.17 | mmu-mir-106a -4.44 | mmu-mir-105 -15.67 | mmu-mir-295 -20.97 | mmu-mir-34c -41.64 | mmu-mir-381 -58.49
10444578	Neu1	neuraminidase 1	NM_010893	1.26	mmu-mir-670 -53.08 | mmu-mir-351 -174.85
10443550	Rnf8	ring finger protein 8	NM_021419	1.26	mmu-mir-214 1.27 | mmu-mir-202 (5') -1.36 | mmu-mir-22 -3.05 | mmu-mir-761 -4.5 | mmu-mir-214 -24.25 | mmu-mir-202 (3') -53.45
10443332	Ppard	peroxisome proliferator activator receptor delta	NM_011145	1.26	mmu-mir-138-1 -3.58 | mmu-mir-9-3 -8.28
10442924	Solh	small optic lobes homolog (Drosophila)	NM_015830	1.26	mmu-mir-17 16.91 | mmu-mir-17 4.03 | mmu-mir-93 1.68 | mmu-mir-93 1.09 | mmu-mir-202 (5') -1.36 | mmu-mir-153 -8.22 | mmu-mir-202 (3') -53.45
10442495	Pkd1	polycystic kidney disease 1 homolog	NM_013630	1.26	mmu-mir-17 16.91 | mmu-mir-17 4.03 | mmu-mir-127 3.23 | mmu-mir-93 1.68 | mmu-mir-429 1.43 | mmu-mir-93 1.09 | mmu-mir-127 -3.63 | mmu-mir-504 -5.06
10440543	Ltn1	listerin E3 ubiquitin protein ligase 1	NM_001081068	1.26	mmu-mir-293 -1.36
10439695	Tagln3	transgelin 3	NM_019754	1.26	mmu-mir-153 -8.22 | mmu-mir-182 -11.47
10434733	Eif4a2	eukaryotic translation initiation factor 4A2	NM_013506	1.26	mmu-mir-590 (3') 7244383200140.5 | mmu-mir-145 1675.06 | mmu-mir-543 -1.74 | mmu-mir-132 -1.85 | mmu-mir-543 -2.41 | mmu-mir-145 -6.63
10434252	Hira	histone cell cycle regulation defective homolog A (S. cerevisiae)	NM_010435	1.26	mmu-mir-384 (5') -4
10432785	Krt5	keratin 5	NM_027011	1.26	mmu-mir-340 (3') -7.41 | mmu-mir-340 (5') -22.63
10428604	Tnfrsf11b	tumor necrosis factor receptor superfamily, member 11b (osteoprotegerin)	NM_008764	1.26	mmu-mir-145 1675.06 | mmu-mir-429 1.43 | mmu-mir-145 -6.63
10426081	Fam19a5	family with sequence similarity 19, member A5	NM_134096	1.26	mmu-mir-194-2 2.31 | mmu-mir-410 -1.04 | mmu-mir-137 -1.41 | mmu-mir-300 -1.57 | mmu-mir-300 -2.1 | mmu-mir-300 -4.17 | mmu-mir-9-3 -8.28 | mmu-mir-381 -58.49
10420589	Fam123a	family with sequence similarity 123, member A	NM_028113	1.26	mmu-mir-140 -2.87 | mmu-mir-128-2 -4.63 | mmu-mir-140 -8.69 | mmu-mir-670 -53.08 | mmu-mir-351 -174.85
10420035	Ipo4	importin 4	NM_024267	1.26	mmu-mir-9-3 -8.28
10418971	Opn4	opsin 4 (melanopsin)	NM_013887	1.26	mmu-mir-542 (5') 1.62 | mmu-mir-542 (3') -6.59
10418868	Wdfy4	WD repeat and FYVE domain containing 4	NM_001146022	1.26	mmu-mir-338 (5') 1.47 | mmu-mir-338 (3') -8.11
10418096	Dlg5	discs, large homolog 5 (Drosophila)	NM_001163513	1.26	mmu-mir-144 82.71 | mmu-mir-203 1.47 | mmu-mir-30a 1.4 | mmu-mir-30b 1.1 | mmu-mir-211 -1.23 | mmu-mir-203 -2.19 | mmu-mir-204 -2.36 | mmu-mir-30b -2.48 | mmu-mir-30a -2.75 | mmu-mir-124-2 -3.56 | mmu-mir-124-2 -4.08
10408227	Hfe	hemochromatosis	NM_010424	1.26	mmu-mir-873 -10.85
10405888	Cbx3	chromobox 3	ENSMUST00000114446	1.26	mmu-mir-186 17.03 | mmu-mir-429 1.43 | mmu-mir-410 -1.04 | mmu-mir-186 -1.24
10403558	Ero1lb	ERO1-like beta (S. cerevisiae)	NM_026184	1.26	mmu-mir-17 16.91 | mmu-mir-17 4.03 | mmu-mir-721 2.69 | mmu-mir-301b 2.5 | mmu-mir-294 2.13 | mmu-mir-294 1.73 | mmu-mir-93 1.68 | mmu-mir-295 1.17 | mmu-mir-96 1.14 | mmu-mir-93 1.09 | mmu-mir-494 -3.68 | mmu-mir-106a -4.44 | mmu-mir-153 -8.22 | mmu-mir-182 -11.47 | mmu-mir-105 -15.67 | mmu-mir-295 -20.97
10402066	Foxn3	forkhead box N3	NM_183186	1.26	mmu-mir-590 (3') 7244383200140.5 | mmu-mir-154 809 | mmu-mir-433 6.73 | mmu-mir-200a 5.58 | mmu-mir-872 5.21 | mmu-mir-329 4.86 | mmu-mir-429 1.43 | mmu-mir-874 1.4 | mmu-mir-96 1.14 | mmu-mir-34a -1.09 | mmu-mir-25 -1.16 | mmu-mir-433 -1.21 | mmu-mir-202 (5') -1.36 | mmu-mir-383 -1.39 | mmu-mir-137 -1.41 | mmu-mir-872 -1.56 | mmu-mir-132 -1.85 | mmu-mir-367 -1.85 | mmu-mir-34a -2.6 | mmu-mir-34c…
10401160	Tmem229b	transmembrane protein 229B	NM_178745	1.26	mmu-mir-503 -13.27 | mmu-mir-670 -53.08
10400304	Egln3	EGL nine homolog 3 (C. elegans)	NM_028133	1.26	mmu-mir-17 16.91 | mmu-mir-17 4.03 | mmu-mir-93 1.68 | mmu-mir-93 1.09 | mmu-mir-9-3 -8.28
10397882	Chga	chromogranin A	NM_007693	1.26	mmu-mir-25 -1.16 | mmu-mir-137 -1.41 | mmu-mir-367 -1.85 | mmu-mir-22 -3.05 | mmu-mir-25 -4.47 | mmu-mir-320 -6.45 | mmu-mir-363 -14562.8 | mmu-mir-32 -253214.41
10397342	Fam164c	family with sequence similarity 164, member C	NM_172414	1.26	mmu-mir-370 -4.08
10396849	Rad51l1	RAD51-like 1 (S. cerevisiae)	NM_009014	1.26	mmu-mir-190 -7.94
10395039	Cmpk2	cytidine monophosphate (UMP-CMP) kinase 2, mitochondrial	NM_020557	1.26	mmu-mir-30a 1.4 | mmu-mir-30b 1.1 | mmu-mir-30b -2.48 | mmu-mir-30a -2.75
10392063	Limd2	LIM domain containing 2	NM_172397	1.26	mmu-mir-382 1105.13 | mmu-mir-195 24.59 | mmu-mir-721 2.69 | mmu-mir-301b 2.5 | mmu-mir-322 1.49 | mmu-mir-203 1.47 | mmu-mir-34a -1.09 | mmu-mir-152 -1.48 | mmu-mir-322 -1.54 | mmu-mir-203 -2.19 | mmu-mir-34a -2.6 | mmu-mir-34c -2.69 | mmu-mir-16-2 -3.14 | mmu-mir-124-2 -3.56 | mmu-mir-384 (5') -4 | mmu-mir-124-2 -4.08 | mmu-mir-24-2 -4.38 | mmu-mir-497 -4.76 | mmu-mir-504 -5.06 | mmu-mir-195 -5…
10391669	Slc25a39	solute carrier family 25, member 39	NM_026542	1.26	mmu-mir-124-2 -3.56 | mmu-mir-124-2 -4.08 | mmu-mir-24-2 -4.38
10391100	Atp5g1	ATP synthase, H+ transporting, mitochondrial F0 complex, subunit c1 (subunit 9)	NM_007506	1.26	mmu-mir-195 24.59 | mmu-mir-322 1.49 | mmu-mir-322 -1.54 | mmu-mir-16-2 -3.14 | mmu-mir-497 -4.76 | mmu-mir-195 -5.62
10388861	Tmem199	transmembrane protein 199	NM_199199	1.26	mmu-mir-22 -3.05
10383289	Baiap2	brain-specific angiogenesis inhibitor 1-associated protein 2	NM_130862	1.26	mmu-mir-195 24.59 | mmu-mir-1192 21.26 | mmu-mir-322 1.49 | mmu-mir-495 1.3 | mmu-mir-322 -1.54 | mmu-mir-132 -1.85 | mmu-mir-206 -2.38 | mmu-mir-16-2 -3.14 | mmu-mir-592 -3.56 | mmu-mir-497 -4.76 | mmu-mir-504 -5.06 | mmu-mir-195 -5.62 | mmu-mir-9-3 -8.28
10381419	Nbr1	neighbor of Brca1 gene 1	NM_008676	1.26	mmu-mir-194-2 2.31 | mmu-mir-429 1.43 | mmu-mir-211 -1.23 | mmu-mir-300 -1.57 | mmu-mir-300 -2.1 | mmu-mir-204 -2.36 | mmu-mir-300 -4.17 | mmu-mir-381 -58.49
10380403	Lrrc59	leucine rich repeat containing 59	NM_133807	1.26	mmu-mir-542 (5') 1.62 | mmu-mir-338 (5') 1.47 | mmu-mir-202 (5') -1.36 | mmu-mir-411 -3.16 | mmu-mir-592 -3.56 | mmu-mir-542 (3') -6.59 | mmu-mir-338 (3') -8.11 | mmu-mir-411 -15.35 | mmu-mir-155 -46.53 | mmu-mir-202 (3') -53.45
10380087	Mtmr4	myotubularin related protein 4	NM_133215	1.26	mmu-mir-195 24.59 | mmu-mir-136 3.14 | mmu-mir-322 1.49 | mmu-mir-137 -1.41 | mmu-mir-322 -1.54 | mmu-mir-107 -1.78 | mmu-mir-16-2 -3.14 | mmu-mir-128-2 -4.63 | mmu-mir-497 -4.76 | mmu-mir-195 -5.62
10379765	Hnf1b	HNF1 homeobox B	NM_009330	1.26	mmu-mir-194-2 2.31 | mmu-mir-429 1.43 | mmu-mir-25 -1.16 | mmu-mir-217 -1.57 | mmu-mir-367 -1.85 | mmu-mir-375 -2.25 | mmu-mir-24-2 -4.38 | mmu-mir-149 -4.41 | mmu-mir-25 -4.47 | mmu-mir-363 -14562.8 | mmu-mir-32 -253214.41
10379689	Taf15	TAF15 RNA polymerase II, TATA box binding protein (TBP)-associated factor	NM_027427	1.26	mmu-mir-195 24.59 | mmu-mir-322 1.49 | mmu-mir-214 1.27 | mmu-mir-96 1.14 | mmu-mir-25 -1.16 | mmu-mir-137 -1.41 | mmu-mir-322 -1.54 | mmu-mir-367 -1.85 | mmu-mir-16-2 -3.14 | mmu-mir-25 -4.47 | mmu-mir-761 -4.5 | mmu-mir-497 -4.76 | mmu-mir-195 -5.62 | mmu-mir-182 -11.47 | mmu-mir-214 -24.25 | mmu-mir-363 -14562.8 | mmu-mir-32 -253214.41
10374406	Cnrip1	cannabinoid receptor interacting protein 1	NM_029861	1.26	mmu-mir-138-1 -3.58 | mmu-mir-218-2 -18.51
10373367	Coq10a	coenzyme Q10 homolog A (yeast)	NM_001081040	1.26	mmu-mir-377 2.75 | mmu-mir-377 -3.86 | mmu-mir-340 (3') -7.41 | mmu-mir-340 (5') -22.63
10370818	Mex3d	mex3 homolog D (C. elegans)	NM_198615	1.26	mmu-mir-17 16.91 | mmu-mir-17 4.03 | mmu-mir-721 2.69 | mmu-mir-301b 2.5 | mmu-mir-93 1.68 | mmu-mir-429 1.43 | mmu-mir-93 1.09 | mmu-mir-410 -1.04 | mmu-mir-320 -6.45
10368970	Prdm1	PR domain containing 1, with ZNF domain	NM_007548	1.26	mmu-mir-653 25.63 | mmu-mir-186 17.03 | mmu-mir-429 1.43 | mmu-mir-30a 1.4 | mmu-mir-874 1.4 | mmu-mir-223 1.28 | mmu-mir-96 1.14 | mmu-mir-30b 1.1 | mmu-mir-186 -1.24 | mmu-mir-202 (5') -1.36 | mmu-mir-137 -1.41 | mmu-mir-653 -2.14 | mmu-mir-30b -2.48 | mmu-mir-30a -2.75 | mmu-mir-24-2 -4.38 | mmu-mir-365-2 -4.44 | mmu-mir-9-3 -8.28 | mmu-mir-182 -11.47 | mmu-mir-670 -53.08 | mmu-mir-202 (3') -5…
10368654	Nt5dc1	5-nucleotidase domain containing 1	NM_176968	1.26	mmu-mir-670 -53.08 | mmu-mir-351 -174.85
10367544	Ctdsp2	CTD (carboxy-terminal domain, RNA polymerase II, polypeptide A) small phosphatase 2	NM_001113470	1.26	mmu-mir-326 1.84 | mmu-mir-330 1.09 | mmu-mir-34a -1.09 | mmu-mir-137 -1.41 | mmu-mir-330 -1.59 | mmu-mir-34a -2.6 | mmu-mir-34c -2.69 | mmu-mir-124-2 -3.56 | mmu-mir-124-2 -4.08 | mmu-mir-128-2 -4.63 | mmu-mir-9-3 -8.28 | mmu-mir-34c -41.64 | mmu-mir-670 -53.08 | mmu-mir-351 -174.85
10366848	B4galnt1	beta-1,4-N-acetyl-galactosaminyl transferase 1	NM_008080	1.26	mmu-mir-96 1.14 | mmu-mir-9-3 -8.28 | mmu-mir-182 -11.47
10366653	Wif1	Wnt inhibitory factor 1	NM_011915	1.26	mmu-mir-137 -1.41
10361698	Zc3h12d	zinc finger CCCH type containing 12D	NM_172785	1.26	mmu-mir-194-2 2.31 | mmu-mir-293 -1.36 | mmu-mir-592 -3.56 | mmu-mir-128-2 -4.63
10360972	Kcnk2	potassium channel, subfamily K, member 2	NM_001159850	1.26	mmu-mir-183 2.39 | mmu-mir-132 -1.85 | mmu-mir-183 -2.45 | mmu-mir-124-2 -3.56 | mmu-mir-124-2 -4.08 | mmu-mir-24-2 -4.38 | mmu-mir-128-2 -4.63
10359635	Gorab	golgin, RAB6-interacting	NM_178883	1.26	mmu-mir-874 1.4 | mmu-mir-410 -1.04 | mmu-mir-211 -1.23 | mmu-mir-543 -1.74 | mmu-mir-204 -2.36 | mmu-mir-543 -2.41
10359255	Fam5b	family with sequence similarity 5, member B	NM_207583	1.26	mmu-mir-186 17.03 | mmu-mir-96 1.14 | mmu-mir-186 -1.24
10356520	Col6a3	collagen, type VI, alpha 3	AF064749	1.26	mmu-mir-384 (5') -4
10355514	Tns1	tensin 1	NM_027884	1.26	mmu-mir-17 16.91 | mmu-mir-200a 5.58 | mmu-mir-17 4.03 | mmu-mir-205 2.16 | mmu-mir-294 2.13 | mmu-mir-294 1.73 | mmu-mir-93 1.68 | mmu-mir-295 1.17 | mmu-mir-96 1.14 | mmu-mir-93 1.09 | mmu-mir-31 -1.48 | mmu-mir-300 -1.57 | mmu-mir-300 -2.1 | mmu-mir-21 -2.35 | mmu-mir-141 -2.81 | mmu-mir-141 -3.03 | mmu-mir-300 -4.17 | mmu-mir-24-2 -4.38 | mmu-mir-106a -4.44 | mmu-mir-21 -5.58 | mmu-mir-31 -5.…
10347767	Kcne4	potassium voltage-gated channel, Isk-related subfamily, gene 4	NM_021342	1.26	mmu-mir-542 (5') 1.62 | mmu-mir-542 (3') -6.59
10606513	Chm	choroidermia	NM_018818	1.25	mmu-mir-154 809 | mmu-mir-872 5.21 | mmu-mir-137 -1.41 | mmu-mir-872 -1.56 | mmu-mir-138-1 -3.58 | mmu-mir-154 -4.23 | mmu-mir-218-2 -18.51
10605431	Rab39b	RAB39B, member RAS oncogene family	NM_175122	1.25	mmu-mir-379 1.22 | mmu-mir-300 -1.57 | mmu-mir-300 -2.1 | mmu-mir-300 -4.17 | mmu-mir-379 -4.56 | mmu-mir-539 -8.34 | mmu-mir-381 -58.49
10605370	Mpp1	membrane protein, palmitoylated	NM_008621	1.25	mmu-mir-96 1.14 | mmu-mir-25 -1.16 | mmu-mir-137 -1.41 | mmu-mir-367 -1.85 | mmu-mir-25 -4.47 | mmu-mir-182 -11.47 | mmu-mir-363 -14562.8 | mmu-mir-32 -253214.41
10604187	Lamp2	lysosomal-associated membrane protein 2	NM_001017959	1.25	mmu-mir-186 17.03 | mmu-mir-203 1.47 | mmu-mir-193b -1.09 | mmu-mir-186 -1.24 | mmu-mir-203 -2.19 | mmu-mir-193b -3.07 | mmu-mir-494 -3.68 | mmu-mir-365-2 -4.44 | mmu-mir-193 -9.25 | mmu-mir-155 -46.53
10601857	Ngfrap1	nerve growth factor receptor (TNFRSF16) associated protein 1	NM_009750	1.25	mmu-mir-144 82.71 | mmu-mir-128-2 -4.63
10599855	Eif4e	eukaryotic translation initiation factor 4E	NM_007917	1.25	mmu-mir-376c 98.36 | mmu-mir-195 24.59 | mmu-mir-186 17.03 | mmu-mir-377 2.75 | mmu-mir-205 2.16 | mmu-mir-322 1.49 | mmu-mir-203 1.47 | mmu-mir-150 1.19 | mmu-mir-376c 1.13 | mmu-mir-186 -1.24 | mmu-mir-322 -1.54 | mmu-mir-203 -2.19 | mmu-mir-206 -2.38 | mmu-mir-16-2 -3.14 | mmu-mir-377 -3.86 | mmu-mir-497 -4.76 | mmu-mir-195 -5.62 | mmu-mir-9-3 -8.28 | mmu-mir-539 -8.34 | mmu-mir-503 -13.27
10599174	Il13ra1	interleukin 13 receptor, alpha 1	NM_133990	1.25	mmu-mir-186 17.03 | mmu-mir-186 -1.24 | mmu-mir-22 -3.05
10598575	Lancl3	LanC lantibiotic synthetase component C-like 3 (bacterial)	NM_173414	1.25	mmu-mir-143 315.17 | mmu-mir-216a -5.54
10597627	Oxsr1	oxidative-stress responsive 1	NM_133985	1.25	mmu-mir-191 24.59 | mmu-mir-186 17.03 | mmu-mir-33 17.03 | mmu-mir-200a 5.58 | mmu-mir-33 2.69 | mmu-mir-326 1.84 | mmu-mir-96 1.14 | mmu-mir-330 1.09 | mmu-mir-34a -1.09 | mmu-mir-25 -1.16 | mmu-mir-186 -1.24 | mmu-mir-137 -1.41 | mmu-mir-152 -1.48 | mmu-mir-31 -1.48 | mmu-mir-330 -1.59 | mmu-mir-367 -1.85 | mmu-mir-34a -2.6 | mmu-mir-34c -2.69 | mmu-mir-141 -2.81 | mmu-mir-141 -3.03 | mmu-mir-1…
10596931	Wdr6	WD repeat domain 6	NM_031392	1.25	mmu-mir-206 -2.38
10594590	Snx1	sorting nexin 1	NM_019727	1.25	mmu-mir-183 2.39 | mmu-mir-194-2 2.31 | mmu-mir-183 -2.45
10593842	Tspan3	tetraspanin 3	NM_019793	1.25	mmu-mir-144 82.71 | mmu-mir-136 3.14 | mmu-mir-721 2.69 | mmu-mir-301b 2.5 | mmu-mir-218-2 -18.51
10591632	Dock6	dedicator of cytokinesis 6	NM_177030	1.25	mmu-mir-152 -1.48
10589327	Ucn2	urocortin 2	NM_145077	1.25	mmu-mir-31 -1.48 | mmu-mir-31 -5.86
10588874	Bsn	bassoon	NM_007567	1.25	mmu-mir-145 1675.06 | mmu-mir-143 315.17 | mmu-mir-377 2.75 | mmu-mir-30a 1.4 | mmu-mir-150 1.19 | mmu-mir-30b 1.1 | mmu-mir-25 -1.16 | mmu-mir-202 (5') -1.36 | mmu-mir-137 -1.41 | mmu-mir-132 -1.85 | mmu-mir-367 -1.85 | mmu-mir-206 -2.38 | mmu-mir-30b -2.48 | mmu-mir-30a -2.75 | mmu-mir-22 -3.05 | mmu-mir-342 (5') -3.66 | mmu-mir-377 -3.86 | mmu-mir-370 -4.08 | mmu-mir-24-2 -4.38 | mmu-mir-25 -4…
10585572	Hmg20a	high mobility group 20A	NM_025812	1.25	mmu-mir-200a 5.58 | mmu-mir-194-2 2.31 | mmu-mir-205 2.16 | mmu-mir-214 1.27 | mmu-mir-421 -2.79 | mmu-mir-141 -2.81 | mmu-mir-141 -3.03 | mmu-mir-761 -4.5 | mmu-mir-9-3 -8.28 | mmu-mir-214 -24.25
10582862	Arhgef12	Rho guanine nucleotide exchange factor (GEF) 12	NM_027144	1.25	mmu-mir-382 1105.13 | mmu-mir-721 2.69 | mmu-mir-301b 2.5 | mmu-mir-214 1.27 | mmu-mir-96 1.14 | mmu-mir-193b -1.09 | mmu-mir-100 -1.14 | mmu-mir-383 -1.39 | mmu-mir-152 -1.48 | mmu-mir-375 -2.25 | mmu-mir-21 -2.35 | mmu-mir-22 -3.05 | mmu-mir-193b -3.07 | mmu-mir-494 -3.68 | mmu-mir-761 -4.5 | mmu-mir-21 -5.58 | mmu-mir-193 -9.25 | mmu-mir-182 -11.47 | mmu-mir-218-2 -18.51 | mmu-mir-214 -24.25 |…
10582811	Irf2bp2	interferon regulatory factor 2 binding protein 2	NM_001164598	1.25	mmu-mir-145 1675.06 | mmu-mir-1192 21.26 | mmu-mir-17 16.91 | mmu-mir-374 11.39 | mmu-mir-374 9.06 | mmu-mir-17 4.03 | mmu-mir-431 3.58 | mmu-mir-294 2.13 | mmu-mir-294 1.73 | mmu-mir-93 1.68 | mmu-mir-495 1.3 | mmu-mir-150 1.19 | mmu-mir-295 1.17 | mmu-mir-93 1.09 | mmu-mir-211 -1.23 | mmu-mir-204 -2.36 | mmu-mir-106a -4.44 | mmu-mir-145 -6.63 | mmu-mir-431 -8.34 | mmu-mir-105 -15.67 | mmu-mir-2…
10581992	Maf	avian musculoaponeurotic fibrosarcoma (v-maf) AS42 oncogene homolog	NM_001025577	1.25	mmu-mir-590 (3') 7244383200140.5 | mmu-mir-145 1675.06 | mmu-mir-382 1105.13 | mmu-mir-154 809 | mmu-mir-143 315.17 | mmu-mir-200a 5.58 | mmu-mir-872 5.21 | mmu-mir-721 2.69 | mmu-mir-301b 2.5 | mmu-mir-338 (5') 1.47 | mmu-mir-429 1.43 | mmu-mir-30a 1.4 | mmu-mir-223 1.28 | mmu-mir-96 1.14 | mmu-mir-30b 1.1 | mmu-mir-410 -1.04 | mmu-mir-137 -1.41 | mmu-mir-152 -1.48 | mmu-mir-872 -1.56 | mmu-mir-…
10581737	Ddx19b	DEAD (Asp-Glu-Ala-Asp) box polypeptide 19b	NM_172284	1.25	mmu-mir-30a 1.4 | mmu-mir-30b 1.1 | mmu-mir-202 (5') -1.36 | mmu-mir-30b -2.48 | mmu-mir-30a -2.75 | mmu-mir-202 (3') -53.45
10580771	Ciapin1	cytokine induced apoptosis inhibitor 1	NM_134141	1.25	mmu-mir-195 24.59 | mmu-mir-497 -4.76 | mmu-mir-195 -5.62
10580349	Mylk3	myosin light chain kinase 3	NM_175441	1.25	mmu-mir-195 24.59 | mmu-mir-497 -4.76 | mmu-mir-195 -5.62
10577946	Prosc	proline synthetase co-transcribed	NM_054057	1.25	mmu-mir-195 24.59 | mmu-mir-1192 21.26 | mmu-mir-322 1.49 | mmu-mir-495 1.3 | mmu-mir-214 1.27 | mmu-mir-96 1.14 | mmu-mir-322 -1.54 | mmu-mir-16-2 -3.14 | mmu-mir-761 -4.5 | mmu-mir-497 -4.76 | mmu-mir-195 -5.62 | mmu-mir-218-2 -18.51 | mmu-mir-214 -24.25
10576854	Ctxn1	cortexin 1	NM_183315	1.25	mmu-mir-124-2 -3.56 | mmu-mir-124-2 -4.08
10575961	Usp10	ubiquitin specific peptidase 10	NM_009462	1.25	mmu-mir-138-1 -3.58
10575534	St3gal2	ST3 beta-galactoside alpha-2,3-sialyltransferase 2	NM_009179	1.25	mmu-mir-33 17.03 | mmu-mir-33 2.69 | mmu-mir-429 1.43 | mmu-mir-96 1.14 | mmu-mir-9-3 -8.28 | mmu-mir-182 -11.47
10571567	Sorbs2	sorbin and SH3 domain containing 2	NM_172752	1.25	mmu-mir-200a 5.58 | mmu-mir-141 -2.81 | mmu-mir-141 -3.03 | mmu-mir-320 -6.45
10565081	Timm17a	translocase of inner mitochondrial membrane 17a	NM_011590	1.25	mmu-mir-9-3 -8.28
10563685	Ptpn5	protein tyrosine phosphatase, non-receptor type 5	NM_013643	1.25	mmu-mir-137 -1.41 | mmu-mir-128-2 -4.63
10561004	Erf	Ets2 repressor factor	NM_010155	1.25	mmu-mir-145 1675.06 | mmu-mir-300 -1.57 | mmu-mir-300 -2.1 | mmu-mir-124-2 -3.56 | mmu-mir-124-2 -4.08 | mmu-mir-370 -4.08 | mmu-mir-300 -4.17 | mmu-mir-145 -6.63 | mmu-mir-708 -8.28 | mmu-mir-381 -58.49 | mmu-mir-708 -171.25
10560304	Calm3	calmodulin 3	NM_007590	1.25	mmu-mir-25 -1.16 | mmu-mir-122 -1.17 | mmu-mir-137 -1.41 | mmu-mir-367 -1.85 | mmu-mir-22 -3.05 | mmu-mir-25 -4.47 | mmu-mir-320 -6.45 | mmu-mir-361 -81.57 | mmu-mir-363 -14562.8 | mmu-mir-32 -253214.41
10560070	Ube2m	ubiquitin-conjugating enzyme E2M	NM_145578	1.25	mmu-mir-543 -1.74 | mmu-mir-543 -2.41
10553115	Lmtk3	lemur tyrosine kinase 3	NM_001005511	1.25	mmu-mir-382 1105.13 | mmu-mir-96 1.14 | mmu-mir-182 -11.47
10551104	Tmem145	transmembrane protein 145	NM_183311	1.25	mmu-mir-96 1.14 | mmu-mir-31 -1.48 | mmu-mir-31 -5.86 | mmu-mir-182 -11.47
10549700	Suv420h2	suppressor of variegation 4-20 homolog 2 (Drosophila)	NM_146177	1.25	mmu-mir-24-2 -4.38 | mmu-mir-670 -53.08 | mmu-mir-351 -174.85
10548899	Rerg	RAS-like, estrogen-regulated, growth-inhibitor	NM_181988	1.25	mmu-mir-17 16.91 | mmu-mir-17 4.03 | mmu-mir-93 1.68 | mmu-mir-203 1.47 | mmu-mir-93 1.09 | mmu-mir-203 -2.19
10547540	Mical3	microtubule associated monoxygenase, calponin and LIM domain containing 3	ENSMUST00000038002	1.25	mmu-mir-145 1675.06 | mmu-mir-195 24.59 | mmu-mir-17 16.91 | mmu-mir-329 4.86 | mmu-mir-17 4.03 | mmu-mir-294 2.13 | mmu-mir-294 1.73 | mmu-mir-93 1.68 | mmu-mir-322 1.49 | mmu-mir-295 1.17 | mmu-mir-96 1.14 | mmu-mir-93 1.09 | mmu-mir-137 -1.41 | mmu-mir-322 -1.54 | mmu-mir-543 -1.74 | mmu-mir-543 -2.41 | mmu-mir-140 -2.87 | mmu-mir-16-2 -3.14 | mmu-mir-138-1 -3.58 | mmu-mir-106a -4.44 | mmu-mir…
10546936	Prrt3	proline-rich transmembrane protein 3	NM_172487	1.25	mmu-mir-96 1.14 | mmu-mir-9-3 -8.28 | mmu-mir-182 -11.47
10546346	Chchd4	coiled-coil-helix-coiled-coil-helix domain containing 4	NM_133928	1.25	mmu-mir-152 -1.48
10545014	Vopp1	vesicular, overexpressed in cancer, prosurvival protein 1	NM_146168	1.25	mmu-mir-488 -9.38 | mmu-mir-488 -15.35 | mmu-mir-218-2 -18.51
10541545	Necap1	NECAP endocytosis associated 1	NM_026267	1.25	mmu-mir-143 315.17 | mmu-mir-294 2.13 | mmu-mir-294 1.73 | mmu-mir-93 1.68 | mmu-mir-30a 1.4 | mmu-mir-295 1.17 | mmu-mir-30b 1.1 | mmu-mir-93 1.09 | mmu-mir-25 -1.16 | mmu-mir-137 -1.41 | mmu-mir-367 -1.85 | mmu-mir-30b -2.48 | mmu-mir-30a -2.75 | mmu-mir-22 -3.05 | mmu-mir-106a -4.44 | mmu-mir-25 -4.47 | mmu-mir-539 -8.34 | mmu-mir-105 -15.67 | mmu-mir-295 -20.97 | mmu-mir-363 -14562.8 | mmu-mi…
10538617	Lancl2	LanC (bacterial lantibiotic synthetase component C)-like 2	NM_133737	1.25	mmu-mir-1192 21.26 | mmu-mir-495 1.3 | mmu-mir-494 -3.68
10536505	Met	met proto-oncogene	NM_008591	1.25	mmu-mir-144 82.71 | mmu-mir-374 11.39 | mmu-mir-374 9.06 | mmu-mir-203 1.47 | mmu-mir-429 1.43 | mmu-mir-34a -1.09 | mmu-mir-152 -1.48 | mmu-mir-203 -2.19 | mmu-mir-206 -2.38 | mmu-mir-34a -2.6 | mmu-mir-34c -2.69 | mmu-mir-128-2 -4.63 | mmu-mir-340 (3') -7.41 | mmu-mir-539 -8.34 | mmu-mir-340 (5') -22.63 | mmu-mir-34c -41.64
10535807	Flt1	FMS-like tyrosine kinase 1	NM_010228	1.25	mmu-mir-145 1675.06 | mmu-mir-17 16.91 | mmu-mir-17 4.03 | mmu-mir-377 2.75 | mmu-mir-93 1.68 | mmu-mir-429 1.43 | mmu-mir-96 1.14 | mmu-mir-93 1.09 | mmu-mir-410 -1.04 | mmu-mir-21 -2.35 | mmu-mir-377 -3.86 | mmu-mir-370 -4.08 | mmu-mir-21 -5.58 | mmu-mir-145 -6.63 | mmu-mir-9-3 -8.28 | mmu-mir-182 -11.47
10534640	Emid2	EMI domain containing 2	NM_024474	1.25	mmu-mir-491 4.14 | mmu-mir-491 -2.22 | mmu-mir-491 -22.47
10534531	Ywhag	tyrosine 3-monooxygenase/tryptophan 5-monooxygenase activation protein, gamma polypeptide	NM_018871	1.25	mmu-mir-145 1675.06 | mmu-mir-433 6.73 | mmu-mir-200a 5.58 | mmu-mir-221 1.96 | mmu-mir-429 1.43 | mmu-mir-96 1.14 | mmu-mir-222 -1.08 | mmu-mir-433 -1.21 | mmu-mir-217 -1.57 | mmu-mir-132 -1.85 | mmu-mir-141 -2.81 | mmu-mir-141 -3.03 | mmu-mir-145 -6.63 | mmu-mir-182 -11.47
10533751	Pitpnm2	phosphatidylinositol transfer protein, membrane-associated 2	NM_011256	1.25	mmu-mir-721 2.69 | mmu-mir-301b 2.5 | mmu-mir-194-2 2.31 | mmu-mir-30a 1.4 | mmu-mir-30b 1.1 | mmu-mir-25 -1.16 | mmu-mir-137 -1.41 | mmu-mir-367 -1.85 | mmu-mir-30b -2.48 | mmu-mir-30a -2.75 | mmu-mir-25 -4.47 | mmu-mir-128-2 -4.63 | mmu-mir-9-3 -8.28 | mmu-mir-363 -14562.8 | mmu-mir-32 -253214.41
10532472	Ulk1	unc-51 like kinase 1	NM_009469	1.25	mmu-mir-17 16.91 | mmu-mir-17 4.03 | mmu-mir-294 2.13 | mmu-mir-294 1.73 | mmu-mir-93 1.68 | mmu-mir-295 1.17 | mmu-mir-93 1.09 | mmu-mir-25 -1.16 | mmu-mir-367 -1.85 | mmu-mir-106a -4.44 | mmu-mir-25 -4.47 | mmu-mir-128-2 -4.63 | mmu-mir-320 -6.45 | mmu-mir-105 -15.67 | mmu-mir-295 -20.97 | mmu-mir-363 -14562.8 | mmu-mir-32 -253214.41
10532124	Gfi1	growth factor independent 1	NM_010278	1.25	mmu-mir-429 1.43 | mmu-mir-149 -4.41
10530759	Ube2n	ubiquitin-conjugating enzyme E2N	NM_080560	1.25	mmu-mir-590 (3') 7244383200140.5 | mmu-mir-653 25.63 | mmu-mir-1192 21.26 | mmu-mir-205 2.16 | mmu-mir-499 2.06 | mmu-mir-495 1.3 | mmu-mir-653 -2.14 | mmu-mir-22 -3.05 | mmu-mir-128-2 -4.63
10530257	N4bp2	NEDD4 binding protein 2	ENSMUST00000138239	1.25	mmu-mir-429 1.43 | mmu-mir-25 -1.16 | mmu-mir-367 -1.85 | mmu-mir-22 -3.05 | mmu-mir-25 -4.47 | mmu-mir-363 -14562.8 | mmu-mir-32 -253214.41
10529995	Dhx15	DEAH (Asp-Glu-Ala-His) box polypeptide 15	NM_007839	1.25	mmu-mir-145 1675.06 | mmu-mir-382 1105.13 | mmu-mir-186 17.03 | mmu-mir-194-2 2.31 | mmu-mir-186 -1.24 | mmu-mir-543 -1.74 | mmu-mir-206 -2.38 | mmu-mir-543 -2.41 | mmu-mir-592 -3.56 | mmu-mir-320 -6.45 | mmu-mir-145 -6.63
10526675	Tsc22d4	TSC22 domain family, member 4	NM_023910	1.25	mmu-mir-124-2 -3.56 | mmu-mir-124-2 -4.08
10525336	Fam109a	family with sequence similarity 109, member A	NM_175474	1.25	mmu-mir-30a 1.4 | mmu-mir-30b 1.1 | mmu-mir-30b -2.48 | mmu-mir-30a -2.75 | mmu-mir-218-2 -18.51
10521057	Maea	macrophage erythroblast attacher	NM_021500	1.25	mmu-mir-496 4.35 | mmu-mir-293 -1.36 | mmu-mir-9-3 -8.28 | mmu-mir-539 -8.34
10520862	Fosl2	fos-like antigen 2	NM_008037	1.25	mmu-mir-203 1.47 | mmu-mir-96 1.14 | mmu-mir-25 -1.16 | mmu-mir-367 -1.85 | mmu-mir-203 -2.19 | mmu-mir-124-2 -3.56 | mmu-mir-138-1 -3.58 | mmu-mir-124-2 -4.08 | mmu-mir-25 -4.47 | mmu-mir-182 -11.47 | mmu-mir-363 -14562.8 | mmu-mir-32 -253214.41
10520574	Agbl5	ATP/GTP binding protein-like 5	NM_001048192	1.25	mmu-mir-22 -3.05 | mmu-mir-218-2 -18.51
10517328	Tmem50a	transmembrane protein 50A	NM_027935	1.25	mmu-mir-433 6.73 | mmu-mir-433 -1.21
10517005	Gpr3	G-protein coupled receptor 3	NM_008154	1.25	mmu-mir-1192 21.26 | mmu-mir-495 1.3 | mmu-mir-543 -1.74 | mmu-mir-543 -2.41 | mmu-mir-138-1 -3.58
10512655	Rnf38	ring finger protein 38	NM_001038993	1.25	mmu-mir-144 82.71 | mmu-mir-17 16.91 | mmu-mir-374 11.39 | mmu-mir-374 9.06 | mmu-mir-17 4.03 | mmu-mir-377 2.75 | mmu-mir-721 2.69 | mmu-mir-301b 2.5 | mmu-mir-294 2.13 | mmu-mir-294 1.73 | mmu-mir-93 1.68 | mmu-mir-203 1.47 | mmu-mir-429 1.43 | mmu-mir-295 1.17 | mmu-mir-93 1.09 | mmu-mir-25 -1.16 | mmu-mir-202 (5') -1.36 | mmu-mir-137 -1.41 | mmu-mir-152 -1.48 | mmu-mir-107 -1.78 | mmu-mir-367…
10509113	Srsf10	serine/arginine-rich splicing factor 10	NM_010178	1.25	mmu-mir-144 82.71 | mmu-mir-346 1.42 | mmu-mir-223 1.28 | mmu-mir-9-3 -8.28 | mmu-mir-381 -58.49
10508907	Lin28a	lin-28 homolog A (C. elegans)	NM_145833	1.25	mmu-mir-721 2.69 | mmu-mir-301b 2.5 | mmu-mir-128-2 -4.63 | mmu-mir-9-3 -8.28 | mmu-mir-670 -53.08 | mmu-mir-381 -58.49
10508533	Col16a1	collagen, type XVI, alpha 1	NM_028266	1.25	mmu-mir-205 2.16 | mmu-mir-543 -1.74 | mmu-mir-543 -2.41
10508479	Ptp4a2	protein tyrosine phosphatase 4a2	NM_008974	1.25	mmu-mir-145 1675.06 | mmu-mir-17 16.91 | mmu-mir-17 4.03 | mmu-mir-93 1.68 | mmu-mir-93 1.09 | mmu-mir-489 -1.92 | mmu-mir-138-1 -3.58 | mmu-mir-455 -4.06 | mmu-mir-145 -6.63 | mmu-mir-425 -10.27
10503464	Cngb3	cyclic nucleotide gated channel beta 3	NM_013927	1.25	mmu-mir-9-3 -8.28 | mmu-mir-216b -45.25 | mmu-mir-361 -81.57
10498771	Pdcd10	programmed cell death 10	NM_019745	1.25	mmu-mir-1192 21.26 | mmu-mir-186 17.03 | mmu-mir-374 11.39 | mmu-mir-374 9.06 | mmu-mir-30a 1.4 | mmu-mir-495 1.3 | mmu-mir-30b 1.1 | mmu-mir-186 -1.24 | mmu-mir-107 -1.78 | mmu-mir-489 -1.92 | mmu-mir-206 -2.38 | mmu-mir-30b -2.48 | mmu-mir-30a -2.75 | mmu-mir-425 -10.27
10498160	Ufm1	ubiquitin-fold modifier 1	NM_026435	1.25	mmu-mir-488 -9.38 | mmu-mir-488 -15.35
10497994	Pabpc4l	poly(A) binding protein, cytoplasmic 4-like	NM_001101479	1.25	mmu-mir-410 -1.04 | mmu-mir-124-2 -3.56 | mmu-mir-124-2 -4.08 | mmu-mir-9-3 -8.28
10495820	Fabp2	fatty acid binding protein 2, intestinal	NM_007980	1.25	mmu-mir-132 -1.85
10495001	Rsbn1	rosbin, round spermatid basic protein 1	NM_172684	1.25	mmu-mir-195 24.59 | mmu-mir-17 16.91 | mmu-mir-433 6.73 | mmu-mir-17 4.03 | mmu-mir-377 2.75 | mmu-mir-294 2.13 | mmu-mir-499 2.06 | mmu-mir-294 1.73 | mmu-mir-93 1.68 | mmu-mir-322 1.49 | mmu-mir-295 1.17 | mmu-mir-93 1.09 | mmu-mir-25 -1.16 | mmu-mir-433 -1.21 | mmu-mir-137 -1.41 | mmu-mir-31 -1.48 | mmu-mir-322 -1.54 | mmu-mir-367 -1.85 | mmu-mir-206 -2.38 | mmu-mir-22 -3.05 | mmu-mir-16-2 -3.…
10493193	Cct3	chaperonin containing Tcp1, subunit 3 (gamma)	NM_009836	1.25	mmu-mir-223 1.28 | mmu-mir-152 -1.48 | mmu-mir-24-2 -4.38 | mmu-mir-149 -4.41
10492335	Rap2b	RAP2B, member of RAS oncogene family	NM_028712	1.25	mmu-mir-144 82.71 | mmu-mir-194-2 2.31 | mmu-mir-205 2.16 | mmu-mir-214 1.27 | mmu-mir-96 1.14 | mmu-mir-543 -1.74 | mmu-mir-132 -1.85 | mmu-mir-543 -2.41 | mmu-mir-124-2 -3.56 | mmu-mir-494 -3.68 | mmu-mir-124-2 -4.08 | mmu-mir-149 -4.41 | mmu-mir-761 -4.5 | mmu-mir-320 -6.45 | mmu-mir-153 -8.22 | mmu-mir-214 -24.25
10488623	Sox12	SRY-box containing gene 12	NM_011438	1.25	mmu-mir-486 5.86 | mmu-mir-326 1.84 | mmu-mir-429 1.43 | mmu-mir-346 1.42 | mmu-mir-30a 1.4 | mmu-mir-214 1.27 | mmu-mir-150 1.19 | mmu-mir-30b 1.1 | mmu-mir-330 1.09 | mmu-mir-34a -1.09 | mmu-mir-330 -1.59 | mmu-mir-375 -2.25 | mmu-mir-30b -2.48 | mmu-mir-486 -2.53 | mmu-mir-34a -2.6 | mmu-mir-34c -2.69 | mmu-mir-30a -2.75 | mmu-mir-124-2 -3.56 | mmu-mir-592 -3.56 | mmu-mir-138-1 -3.58 | mmu-mir…
10484941	Madd	MAP-kinase activating death domain	NM_001177721	1.25	mmu-mir-377 2.75 | mmu-mir-377 -3.86
10478495	Dbndd2	dysbindin (dystrobrevin binding protein 1) domain containing 2	NM_001048227	1.25	mmu-mir-214 1.27 | mmu-mir-761 -4.5 | mmu-mir-214 -24.25
10478421	Kcnk15	potassium channel, subfamily K, member 15	BC147256	1.25	mmu-mir-433 6.73 | mmu-mir-122 -1.17 | mmu-mir-433 -1.21
10477286	Pofut1	protein O-fucosyltransferase 1	NM_080463	1.25	mmu-mir-34a -1.09 | mmu-mir-34a -2.6 | mmu-mir-34c -2.69 | mmu-mir-34c -41.64
10471535	Fam129b	family with sequence similarity 129, member B	NM_146119	1.25	mmu-mir-17 16.91 | mmu-mir-17 4.03 | mmu-mir-93 1.68 | mmu-mir-93 1.09 | mmu-mir-124-2 -3.56 | mmu-mir-124-2 -4.08 | mmu-mir-153 -8.22 | mmu-mir-670 -53.08 | mmu-mir-351 -174.85
10471486	Eng	endoglin	NM_001146350	1.25	mmu-mir-34a -1.09 | mmu-mir-34a -2.6 | mmu-mir-34c -2.69 | mmu-mir-34c -41.64
10465686	Rtn3	reticulon 3	NM_001003934	1.25	mmu-mir-152 -1.48 | mmu-mir-22 -3.05 | mmu-mir-218-2 -18.51
10463945	Dusp5	dual specificity phosphatase 5	NM_001085390	1.25	mmu-mir-203 1.47 | mmu-mir-25 -1.16 | mmu-mir-137 -1.41 | mmu-mir-367 -1.85 | mmu-mir-203 -2.19 | mmu-mir-25 -4.47 | mmu-mir-128-2 -4.63 | mmu-mir-218-2 -18.51 | mmu-mir-363 -14562.8 | mmu-mir-32 -253214.41
10463457	Lzts2	leucine zipper, putative tumor suppressor 2	NM_145503	1.25	mmu-mir-300 -1.57 | mmu-mir-300 -2.1 | mmu-mir-300 -4.17 | mmu-mir-9-3 -8.28 | mmu-mir-381 -58.49
10457385	Ccny	cyclin Y	NM_026484	1.25	mmu-mir-721 2.69 | mmu-mir-301b 2.5 | mmu-mir-203 1.47 | mmu-mir-429 1.43 | mmu-mir-96 1.14 | mmu-mir-137 -1.41 | mmu-mir-300 -1.57 | mmu-mir-300 -2.1 | mmu-mir-203 -2.19 | mmu-mir-124-2 -3.56 | mmu-mir-124-2 -4.08 | mmu-mir-300 -4.17 | mmu-mir-128-2 -4.63 | mmu-mir-182 -11.47 | mmu-mir-381 -58.49
10454950	Slc35a4	solute carrier family 35, member A4	NM_026404	1.25	mmu-mir-143 315.17 | mmu-mir-499 2.06 | mmu-mir-122 -1.17 | mmu-mir-137 -1.41 | mmu-mir-124-2 -3.56 | mmu-mir-124-2 -4.08 | mmu-mir-670 -53.08 | mmu-mir-351 -174.85
10454782	Egr1	early growth response 1	NM_007913	1.25	mmu-mir-124-2 -3.56 | mmu-mir-124-2 -4.08
10454441	Syt4	synaptotagmin IV	NM_009308	1.25	mmu-mir-195 24.59 | mmu-mir-200a 5.58 | mmu-mir-322 1.49 | mmu-mir-293 -1.36 | mmu-mir-152 -1.48 | mmu-mir-322 -1.54 | mmu-mir-141 -2.81 | mmu-mir-141 -3.03 | mmu-mir-16-2 -3.14 | mmu-mir-411 -3.16 | mmu-mir-497 -4.76 | mmu-mir-195 -5.62 | mmu-mir-340 (3') -7.41 | mmu-mir-153 -8.22 | mmu-mir-9-3 -8.28 | mmu-mir-411 -15.35 | mmu-mir-340 (5') -22.63
10452147	Nrtn	neurturin	NM_008738	1.25	mmu-mir-202 (5') -1.36 | mmu-mir-202 (3') -53.45
10451597	Prickle4	prickle homolog 4 (Drosophila)	ENSMUST00000143789	1.25	mmu-mir-22 -3.05
10451248	Tjap1	tight junction associated protein 1	NM_028751	1.25	mmu-mir-194-2 2.31 | mmu-mir-132 -1.85 | mmu-mir-670 -53.08 | mmu-mir-351 -174.85
10448765	Mapk8ip3	mitogen-activated protein kinase 8 interacting protein 3	NM_013931	1.25	mmu-mir-874 1.4 | mmu-mir-22 -3.05 | mmu-mir-128-2 -4.63 | mmu-mir-320 -6.45 | mmu-mir-539 -8.34 | mmu-mir-218-2 -18.51
10446823	Yipf4	Yip1 domain family, member 4	NM_026417	1.25	mmu-mir-96 1.14 | mmu-mir-25 -1.16 | mmu-mir-367 -1.85 | mmu-mir-25 -4.47 | mmu-mir-182 -11.47 | mmu-mir-363 -14562.8 | mmu-mir-32 -253214.41
10442649	Mapk8ip3	mitogen-activated protein kinase 8 interacting protein 3	NM_013931	1.25	mmu-mir-874 1.4 | mmu-mir-22 -3.05 | mmu-mir-128-2 -4.63 | mmu-mir-320 -6.45 | mmu-mir-539 -8.34 | mmu-mir-218-2 -18.51
10436823	Olig2	oligodendrocyte transcription factor 2	NM_016967	1.25	mmu-mir-294 2.13 | mmu-mir-294 1.73 | mmu-mir-93 1.68 | mmu-mir-295 1.17 | mmu-mir-93 1.09 | mmu-mir-106a -4.44 | mmu-mir-216a -5.54 | mmu-mir-105 -15.67 | mmu-mir-295 -20.97
10432636	Smagp	small cell adhesion glycoprotein	NM_174992	1.25	mmu-mir-24-2 -4.38
10432404	Tuba1a	tubulin, alpha 1A	NM_011653	1.25	mmu-mir-195 24.59 | mmu-mir-322 1.49 | mmu-mir-322 -1.54 | mmu-mir-16-2 -3.14 | mmu-mir-497 -4.76 | mmu-mir-195 -5.62
10429176	St3gal1	ST3 beta-galactoside alpha-2,3-sialyltransferase 1	AK143207	1.25	mmu-mir-17 16.91 | mmu-mir-17 4.03 | mmu-mir-294 2.13 | mmu-mir-294 1.73 | mmu-mir-93 1.68 | mmu-mir-295 1.17 | mmu-mir-93 1.09 | mmu-mir-124-2 -3.56 | mmu-mir-124-2 -4.08 | mmu-mir-106a -4.44 | mmu-mir-105 -15.67 | mmu-mir-295 -20.97
10427280	Hoxc10	homeobox C10	NM_010462	1.25	mmu-mir-33 17.03 | mmu-mir-329 4.86 | mmu-mir-136 3.14 | mmu-mir-33 2.69 | mmu-mir-221 1.96 | mmu-mir-222 -1.08 | mmu-mir-107 -1.78
10425283	Maff	v-maf musculoaponeurotic fibrosarcoma oncogene family, protein F (avian)	NM_010755	1.25	mmu-mir-149 -4.41
10424743	Tigd5	tigger transposable element derived 5	NM_178646	1.25	mmu-mir-152 -1.48
10422504	Zic5	zinc finger protein of the cerebellum 5	NM_022987	1.25	mmu-mir-186 17.03 | mmu-mir-721 2.69 | mmu-mir-301b 2.5 | mmu-mir-34a -1.09 | mmu-mir-186 -1.24 | mmu-mir-34a -2.6 | mmu-mir-34c -2.69 | mmu-mir-9-3 -8.28 | mmu-mir-34c -41.64
10409551	Pitx1	paired-like homeodomain transcription factor 1	NM_011097	1.25	mmu-mir-30a 1.4 | mmu-mir-30b 1.1 | mmu-mir-30b -2.48 | mmu-mir-30a -2.75
10409365	Gprin1	G protein-regulated inducer of neurite outgrowth 1	NM_012014	1.25	mmu-mir-542 (5') 1.62 | mmu-mir-542 (3') -6.59
10408689	Nrn1	neuritin 1	NM_153529	1.25	mmu-mir-195 24.59 | mmu-mir-374 11.39 | mmu-mir-374 9.06 | mmu-mir-194-2 2.31 | mmu-mir-96 1.14 | mmu-mir-34a -1.09 | mmu-mir-543 -1.74 | mmu-mir-543 -2.41 | mmu-mir-34a -2.6 | mmu-mir-34c -2.69 | mmu-mir-497 -4.76 | mmu-mir-195 -5.62 | mmu-mir-182 -11.47 | mmu-mir-34c -41.64
10407390	Ptbp1	polypyrimidine tract binding protein 1	NM_001077363	1.25	mmu-mir-590 (3') 7244383200140.5 | mmu-mir-17 16.91 | mmu-mir-17 4.03 | mmu-mir-326 1.84 | mmu-mir-93 1.68 | mmu-mir-429 1.43 | mmu-mir-330 1.09 | mmu-mir-93 1.09 | mmu-mir-137 -1.41 | mmu-mir-330 -1.59 | mmu-mir-206 -2.38 | mmu-mir-124-2 -3.56 | mmu-mir-124-2 -4.08 | mmu-mir-340 (3') -7.41 | mmu-mir-153 -8.22 | mmu-mir-9-3 -8.28 | mmu-mir-340 (5') -22.63 | mmu-mir-216b -45.25
10406852	Cnn3	calponin 3, acidic	NM_028044	1.25	mmu-mir-429 1.43 | mmu-mir-96 1.14 | mmu-mir-206 -2.38 | mmu-mir-124-2 -3.56 | mmu-mir-124-2 -4.08 | mmu-mir-340 (3') -7.41 | mmu-mir-153 -8.22 | mmu-mir-340 (5') -22.63
10400926	Rtn1	reticulon 1	NM_153457	1.25	mmu-mir-721 2.69 | mmu-mir-301b 2.5 | mmu-mir-294 2.13 | mmu-mir-294 1.73 | mmu-mir-93 1.68 | mmu-mir-295 1.17 | mmu-mir-93 1.09 | mmu-mir-106a -4.44 | mmu-mir-105 -15.67 | mmu-mir-295 -20.97
10399559	Atp6v1c2	ATPase, H+ transporting, lysosomal V1 subunit C2	NM_001159632	1.25	mmu-mir-186 17.03 | mmu-mir-200a 5.58 | mmu-mir-338 (5') 1.47 | mmu-mir-186 -1.24 | mmu-mir-141 -2.81 | mmu-mir-141 -3.03 | mmu-mir-494 -3.68 | mmu-mir-338 (3') -8.11
10394971	Klf11	Kruppel-like factor 11	NM_178357	1.25	mmu-mir-17 16.91 | mmu-mir-17 4.03 | mmu-mir-93 1.68 | mmu-mir-30a 1.4 | mmu-mir-30b 1.1 | mmu-mir-93 1.09 | mmu-mir-137 -1.41 | mmu-mir-30b -2.48 | mmu-mir-30a -2.75 | mmu-mir-138-1 -3.58
10394392	Nfyc	nuclear transcription factor-Y gamma	NM_008692	1.25	mmu-mir-33 17.03 | mmu-mir-33 2.69 | mmu-mir-25 -1.16 | mmu-mir-137 -1.41 | mmu-mir-367 -1.85 | mmu-mir-25 -4.47 | mmu-mir-363 -14562.8 | mmu-mir-32 -253214.41
10391949	Gosr2	golgi SNAP receptor complex member 2	NM_019650	1.25	mmu-mir-145 1675.06 | mmu-mir-429 1.43 | mmu-mir-342 (5') -3.66 | mmu-mir-128-2 -4.63 | mmu-mir-145 -6.63
10390381	Npepps	aminopeptidase puromycin sensitive	NM_008942	1.25	mmu-mir-377 2.75 | mmu-mir-122 -1.17 | mmu-mir-377 -3.86 | mmu-mir-128-2 -4.63 | mmu-mir-873 -10.85
10390170	Nxph3	neurexophilin 3	NM_130858	1.25	mmu-mir-203 1.47 | mmu-mir-214 1.27 | mmu-mir-150 1.19 | mmu-mir-543 -1.74 | mmu-mir-203 -2.19 | mmu-mir-543 -2.41 | mmu-mir-149 -4.41 | mmu-mir-761 -4.5 | mmu-mir-214 -24.25
10389087	Rffl	ring finger and FYVE like domain containing protein	NM_001164570	1.25	mmu-mir-1192 21.26 | mmu-mir-194-2 2.31 | mmu-mir-30a 1.4 | mmu-mir-495 1.3 | mmu-mir-30b 1.1 | mmu-mir-21 -2.35 | mmu-mir-30b -2.48 | mmu-mir-30a -2.75 | mmu-mir-124-2 -3.56 | mmu-mir-124-2 -4.08 | mmu-mir-128-2 -4.63 | mmu-mir-21 -5.58 | mmu-mir-340 (3') -7.41 | mmu-mir-218-2 -18.51 | mmu-mir-340 (5') -22.63
10387909	Chrne	cholinergic receptor, nicotinic, epsilon polypeptide	NM_009603	1.25	mmu-mir-195 24.59 | mmu-mir-322 1.49 | mmu-mir-322 -1.54 | mmu-mir-543 -1.74 | mmu-mir-543 -2.41 | mmu-mir-16-2 -3.14 | mmu-mir-497 -4.76 | mmu-mir-195 -5.62
10385572	Sqstm1	sequestosome 1	NM_011018	1.25	mmu-mir-17 16.91 | mmu-mir-17 4.03 | mmu-mir-93 1.68 | mmu-mir-93 1.09 | mmu-mir-138-1 -3.58 | mmu-mir-378 -10.85
10384656	B3gnt2	UDP-GlcNAc:betaGal beta-1,3-N-acetylglucosaminyltransferase 2	NM_016888	1.25	mmu-mir-31 -1.48 | mmu-mir-300 -1.57 | mmu-mir-300 -2.1 | mmu-mir-300 -4.17 | mmu-mir-31 -5.86 | mmu-mir-381 -58.49
10380944	Zpbp2	zona pellucida binding protein 2	NM_027061	1.25	mmu-mir-192 8.22 | mmu-mir-192 3.84 | mmu-mir-215 -385.34
10380793	Mllt6	myeloid/lymphoid or mixed-lineage leukemia (trithorax homolog, Drosophila)		1.25	0
10377704	Dvl2	dishevelled 2, dsh homolog (Drosophila)	NM_007888	1.25	mmu-mir-128-2 -4.63
10376868	Trpv2	transient receptor potential cation channel, subfamily V, member 2	NM_011706	1.25	mmu-mir-370 -4.08
10375537	Mgat1	mannoside acetylglucosaminyltransferase 1	NM_001110148	1.25	mmu-mir-140 -2.87 | mmu-mir-128-2 -4.63 | mmu-mir-140 -8.69
10375396	Sox30	SRY-box containing gene 30	NM_173384	1.25	mmu-mir-342 (5') -3.66
10374068	Dbnl	drebrin-like	NM_001146308	1.25	mmu-mir-9-3 -8.28
10370931	Mknk2	MAP kinase-interacting serine/threonine kinase 2	NM_021462	1.25	mmu-mir-17 16.91 | mmu-mir-17 4.03 | mmu-mir-294 2.13 | mmu-mir-294 1.73 | mmu-mir-93 1.68 | mmu-mir-295 1.17 | mmu-mir-93 1.09 | mmu-mir-106a -4.44 | mmu-mir-128-2 -4.63 | mmu-mir-153 -8.22 | mmu-mir-105 -15.67 | mmu-mir-295 -20.97 | mmu-mir-670 -53.08 | mmu-mir-351 -174.85
10367400	Mmp19	matrix metallopeptidase 19	NM_021412	1.25	mmu-mir-193b -1.09 | mmu-mir-193b -3.07 | mmu-mir-193 -9.25
10366909	R3hdm2	R3H domain containing 2	NM_001168292	1.25	mmu-mir-1192 21.26 | mmu-mir-542 (5') 1.62 | mmu-mir-429 1.43 | mmu-mir-495 1.3 | mmu-mir-293 -1.36 | mmu-mir-300 -1.57 | mmu-mir-300 -2.1 | mmu-mir-455 -4.06 | mmu-mir-300 -4.17 | mmu-mir-542 (3') -6.59 | mmu-mir-381 -58.49
10364824	Csnk1g2	casein kinase 1, gamma 2	NM_134002	1.25	mmu-mir-107 -1.78 | mmu-mir-9-3 -8.28 | mmu-mir-378 -10.85 | mmu-mir-155 -46.53
10364702	Midn	midnolin	NM_021565	1.25	mmu-mir-17 16.91 | mmu-mir-17 4.03 | mmu-mir-221 1.96 | mmu-mir-93 1.68 | mmu-mir-93 1.09 | mmu-mir-222 -1.08 | mmu-mir-24-2 -4.38 | mmu-mir-503 -13.27 | mmu-mir-155 -46.53
10363743	Rtkn2	rhotekin 2	NM_001081346	1.25	mmu-mir-211 -1.23 | mmu-mir-107 -1.78 | mmu-mir-204 -2.36 | mmu-mir-494 -3.68
10361807	Hivep2	human immunodeficiency virus type I enhancer binding protein 2	NM_010437	1.25	mmu-mir-376c 98.36 | mmu-mir-1192 21.26 | mmu-mir-186 17.03 | mmu-mir-374 11.39 | mmu-mir-374 9.06 | mmu-mir-721 2.69 | mmu-mir-301b 2.5 | mmu-mir-294 2.13 | mmu-mir-294 1.73 | mmu-mir-93 1.68 | mmu-mir-338 (5') 1.47 | mmu-mir-495 1.3 | mmu-mir-295 1.17 | mmu-mir-376c 1.13 | mmu-mir-93 1.09 | mmu-mir-186 -1.24 | mmu-mir-300 -1.57 | mmu-mir-300 -2.1 | mmu-mir-206 -2.38 | mmu-mir-124-2 -3.56 | mmu-…
10360418	Rgs7	regulator of G protein signaling 7	NM_011880	1.25	mmu-mir-145 1675.06 | mmu-mir-145 -6.63
10358635	Hmcn1	hemicentin 1	NM_001024720	1.25	mmu-mir-206 -2.38
10357137	Gli2	GLI-Kruppel family member GLI2	NM_001081125	1.25	mmu-mir-200a 5.58 | mmu-mir-30a 1.4 | mmu-mir-30b 1.1 | mmu-mir-30b -2.48 | mmu-mir-30a -2.75 | mmu-mir-141 -2.81 | mmu-mir-141 -3.03
10355530	Tns1	tensin 1	NM_027884	1.25	mmu-mir-17 16.91 | mmu-mir-200a 5.58 | mmu-mir-17 4.03 | mmu-mir-205 2.16 | mmu-mir-294 2.13 | mmu-mir-294 1.73 | mmu-mir-93 1.68 | mmu-mir-295 1.17 | mmu-mir-96 1.14 | mmu-mir-93 1.09 | mmu-mir-31 -1.48 | mmu-mir-300 -1.57 | mmu-mir-300 -2.1 | mmu-mir-21 -2.35 | mmu-mir-141 -2.81 | mmu-mir-141 -3.03 | mmu-mir-300 -4.17 | mmu-mir-24-2 -4.38 | mmu-mir-106a -4.44 | mmu-mir-21 -5.58 | mmu-mir-31 -5.…
10353135	Ncoa2	nuclear receptor coactivator 2	NM_008678	1.25	mmu-mir-382 1105.13 | mmu-mir-186 17.03 | mmu-mir-429 1.43 | mmu-mir-186 -1.24 | mmu-mir-137 -1.41
10351293	Dpt	dermatopontin	NM_019759	1.25	mmu-mir-206 -2.38
10350188	Tmem9	transmembrane protein 9	NM_025439	1.25	mmu-mir-136 3.14 | mmu-mir-24-2 -4.38
10350146	Phlda3	pleckstrin homology-like domain, family A, member 3	NM_013750	1.25	mmu-mir-195 24.59 | mmu-mir-322 1.49 | mmu-mir-203 1.47 | mmu-mir-214 1.27 | mmu-mir-322 -1.54 | mmu-mir-203 -2.19 | mmu-mir-16-2 -3.14 | mmu-mir-761 -4.5 | mmu-mir-497 -4.76 | mmu-mir-195 -5.62 | mmu-mir-214 -24.25
10349102	Bcl2	B cell leukemia/lymphoma 2	NM_009741	1.25	mmu-mir-143 315.17 | mmu-mir-195 24.59 | mmu-mir-205 2.16 | mmu-mir-322 1.49 | mmu-mir-429 1.43 | mmu-mir-30a 1.4 | mmu-mir-96 1.14 | mmu-mir-30b 1.1 | mmu-mir-34a -1.09 | mmu-mir-211 -1.23 | mmu-mir-322 -1.54 | mmu-mir-21 -2.35 | mmu-mir-204 -2.36 | mmu-mir-30b -2.48 | mmu-mir-34a -2.6 | mmu-mir-34c -2.69 | mmu-mir-30a -2.75 | mmu-mir-16-2 -3.14 | mmu-mir-365-2 -4.44 | mmu-mir-497 -4.76 | mmu-mi…
10348432	Agap1	ArfGAP with GTPase domain, ankyrin repeat and PH domain 1	NM_178119	1.25	mmu-mir-9-3 -8.28 | mmu-mir-218-2 -18.51 | mmu-mir-381 -58.49
10347552	Stk16	serine/threonine kinase 16	NM_011494	1.25	mmu-mir-153 -8.22
10344805	Cspp1	centrosome and spindle pole associated protein 1	NM_026493	1.25	mmu-mir-124-2 -3.56 | mmu-mir-124-2 -4.08
10607189	Amot	angiomotin	NM_153319	1.24	mmu-mir-186 17.03 | mmu-mir-205 2.16 | mmu-mir-203 1.47 | mmu-mir-211 -1.23 | mmu-mir-186 -1.24 | mmu-mir-203 -2.19 | mmu-mir-204 -2.36 | mmu-mir-22 -3.05 | mmu-mir-124-2 -3.56 | mmu-mir-124-2 -4.08
10606315	Taf9b	TAF9B RNA polymerase II, TATA box binding protein (TBP)-associated factor	NM_001167988	1.24	mmu-mir-383 -1.39 | mmu-mir-543 -1.74 | mmu-mir-543 -2.41 | mmu-mir-140 -2.87 | mmu-mir-140 -8.69 | mmu-mir-670 -53.08 | mmu-mir-351 -174.85
10604542	Hs6st2	heparan sulfate 6-O-sulfotransferase 2	NM_001077202	1.24	mmu-mir-300 -1.57 | mmu-mir-300 -2.1 | mmu-mir-300 -4.17 | mmu-mir-216b -45.25
10600390	Gdi1	guanosine diphosphate (GDP) dissociation inhibitor 1	NM_010273	1.24	mmu-mir-150 1.19 | mmu-mir-206 -2.38 | mmu-mir-218-2 -18.51
10598872	Rbm10	RNA binding motif protein 10	NM_145627	1.24	mmu-mir-224 -29.65
10597427	Trim71	tripartite motif-containing 71	NM_001042503	1.24	mmu-mir-203 1.47 | mmu-mir-202 (5') -1.36 | mmu-mir-203 -2.19 | mmu-mir-670 -53.08 | mmu-mir-202 (3') -53.45 | mmu-mir-351 -174.85
10597136	Ptpn23	protein tyrosine phosphatase, non-receptor type 23	NM_001081043	1.24	mmu-mir-214 1.27 | mmu-mir-761 -4.5 | mmu-mir-214 -24.25
10596053	Pccb	propionyl Coenzyme A carboxylase, beta polypeptide	NM_025835	1.24	mmu-mir-433 6.73 | mmu-mir-433 -1.21
10594802	Fam63b	family with sequence similarity 63, member B	NM_172772	1.24	mmu-mir-194-2 2.31 | mmu-mir-34a -1.09 | mmu-mir-21 -2.35 | mmu-mir-34a -2.6 | mmu-mir-34c -2.69 | mmu-mir-21 -5.58 | mmu-mir-320 -6.45 | mmu-mir-218-2 -18.51 | mmu-mir-34c -41.64
10594517	Kbtbd13	kelch repeat and BTB (POZ) domain containing 13	NM_028974	1.24	mmu-mir-132 -1.85 | mmu-mir-758 -18.77
10592515	Ubash3b	ubiquitin associated and SH3 domain containing, B	NM_176860	1.24	mmu-mir-429 1.43 | mmu-mir-25 -1.16 | mmu-mir-367 -1.85 | mmu-mir-25 -4.47 | mmu-mir-9-3 -8.28 | mmu-mir-363 -14562.8 | mmu-mir-32 -253214.41
10592266	Slc37a2	solute carrier family 37 (glycerol-3-phosphate transporter), member 2	NM_001145960	1.24	mmu-mir-882 2.51 | mmu-mir-185 -4.35
10590892	Cep57	centrosomal protein 57	NM_026665	1.24	mmu-mir-17 16.91 | mmu-mir-17 4.03 | mmu-mir-93 1.68 | mmu-mir-93 1.09 | mmu-mir-340 (3') -7.41 | mmu-mir-340 (5') -22.63
10587746	Tmem41b	transmembrane protein 41B	NM_153525	1.24	mmu-mir-143 315.17 | mmu-mir-326 1.84 | mmu-mir-429 1.43 | mmu-mir-330 1.09 | mmu-mir-330 -1.59
10585180	Ncam1	neural cell adhesion molecule 1	BC011310	1.24	mmu-mir-653 25.63 | mmu-mir-200a 5.58 | mmu-mir-136 3.14 | mmu-mir-377 2.75 | mmu-mir-203 1.47 | mmu-mir-30a 1.4 | mmu-mir-96 1.14 | mmu-mir-30b 1.1 | mmu-mir-152 -1.48 | mmu-mir-300 -1.57 | mmu-mir-489 -1.92 | mmu-mir-300 -2.1 | mmu-mir-653 -2.14 | mmu-mir-203 -2.19 | mmu-mir-30b -2.48 | mmu-mir-30a -2.75 | mmu-mir-141 -2.81 | mmu-mir-141 -3.03 | mmu-mir-377 -3.86 | mmu-mir-300 -4.17 | mmu-mir-1…
10582376	Fam38a	family with sequence similarity 38, member A	NM_001037298	1.24	mmu-mir-144 82.71 | mmu-mir-195 24.59 | mmu-mir-205 2.16 | mmu-mir-322 1.49 | mmu-mir-322 -1.54 | mmu-mir-107 -1.78 | mmu-mir-16-2 -3.14 | mmu-mir-497 -4.76 | mmu-mir-195 -5.62
10582330	Rnf166	ring finger protein 166	NM_001033142	1.24	mmu-mir-384 (5') -4
10581835	Wdr59	WD repeat domain 59	NM_001170743	1.24	mmu-mir-24-2 -4.38
10581654	Calb2	calbindin 2	NM_007586	1.24	mmu-mir-30a 1.4 | mmu-mir-30b 1.1 | mmu-mir-30b -2.48 | mmu-mir-30a -2.75 | mmu-mir-9-3 -8.28
10580807	Kifc3	kinesin family member C3	NM_010631	1.24	mmu-mir-214 1.27 | mmu-mir-761 -4.5 | mmu-mir-214 -24.25
10580202	Dand5	DAN domain family, member 5	NM_201227	1.24	mmu-mir-122 -1.17
10579812	Ednra	endothelin receptor type A	NM_010332	1.24	mmu-mir-203 1.47 | mmu-mir-30a 1.4 | mmu-mir-30b 1.1 | mmu-mir-203 -2.19 | mmu-mir-30b -2.48 | mmu-mir-30a -2.75 | mmu-mir-128-2 -4.63
10575702	Clec3a	C-type lectin domain family 3, member a	NM_001007223	1.24	mmu-mir-383 -1.39
10574985	Slc7a6	solute carrier family 7 (cationic amino acid transporter, y+ system), member 6	NM_178798	1.24	mmu-mir-205 2.16 | mmu-mir-30a 1.4 | mmu-mir-96 1.14 | mmu-mir-30b 1.1 | mmu-mir-34a -1.09 | mmu-mir-21 -2.35 | mmu-mir-206 -2.38 | mmu-mir-30b -2.48 | mmu-mir-34a -2.6 | mmu-mir-34c -2.69 | mmu-mir-30a -2.75 | mmu-mir-21 -5.58 | mmu-mir-9-3 -8.28 | mmu-mir-182 -11.47 | mmu-mir-34c -41.64 | mmu-mir-670 -53.08 | mmu-mir-351 -174.85
10574213	Ccl22	chemokine (C-C motif) ligand 22	NM_009137	1.24	mmu-mir-374 11.39 | mmu-mir-374 9.06 | mmu-mir-491 4.14 | mmu-mir-542 (5') 1.62 | mmu-mir-410 -1.04 | mmu-mir-491 -2.22 | mmu-mir-21 -2.35 | mmu-mir-24-2 -4.38 | mmu-mir-21 -5.58 | mmu-mir-542 (3') -6.59 | mmu-mir-491 -22.47
10574155	Nlrc5	NLR family, CARD domain containing 5	NM_001033207	1.24	mmu-mir-370 -4.08
10574100	Nlrc5	NLR family, CARD domain containing 5	NM_001033207	1.24	mmu-mir-370 -4.08
10572605	Ankle1	ankyrin repeat and LEM domain containing 1	NM_172756	1.24	mmu-mir-206 -2.38
10570513	Kbtbd11	kelch repeat and BTB (POZ) domain containing 11	NM_029116	1.24	mmu-mir-214 1.27 | mmu-mir-22 -3.05 | mmu-mir-761 -4.5 | mmu-mir-214 -24.25
10568735	Ebf3	early B cell factor 3	NM_001113415	1.24	mmu-mir-590 (3') 7244383200140.5 | mmu-mir-328 189812531.25 | mmu-mir-145 1675.06 | mmu-mir-376c 98.36 | mmu-mir-653 25.63 | mmu-mir-1192 21.26 | mmu-mir-203 1.47 | mmu-mir-30a 1.4 | mmu-mir-495 1.3 | mmu-mir-223 1.28 | mmu-mir-96 1.14 | mmu-mir-376c 1.13 | mmu-mir-30b 1.1 | mmu-mir-31 -1.48 | mmu-mir-300 -1.57 | mmu-mir-299 -2.07 | mmu-mir-300 -2.1 | mmu-mir-653 -2.14 | mmu-mir-203 -2.19 | mmu-m…
10566730	Stk33	serine/threonine kinase 33	NM_054103	1.24	mmu-mir-382 1105.13 | mmu-mir-195 24.59 | mmu-mir-322 1.49 | mmu-mir-322 -1.54 | mmu-mir-16-2 -3.14 | mmu-mir-497 -4.76 | mmu-mir-195 -5.62
10565873	Ppme1	protein phosphatase methylesterase 1	NM_028292	1.24	mmu-mir-1192 21.26 | mmu-mir-495 1.3 | mmu-mir-214 1.27 | mmu-mir-761 -4.5 | mmu-mir-128-2 -4.63 | mmu-mir-488 -9.38 | mmu-mir-488 -15.35 | mmu-mir-218-2 -18.51 | mmu-mir-214 -24.25 | mmu-mir-670 -53.08 | mmu-mir-351 -174.85
10560655	Bcam	basal cell adhesion molecule	NM_020486	1.24	mmu-mir-214 1.27 | mmu-mir-761 -4.5 | mmu-mir-708 -8.28 | mmu-mir-214 -24.25 | mmu-mir-708 -171.25
10551644	Capn12	calpain 12	NM_001110807	1.24	mmu-mir-326 1.84 | mmu-mir-330 1.09 | mmu-mir-410 -1.04 | mmu-mir-330 -1.59
10547638	Rpl15	ribosomal protein L15	NM_025586	1.24	mmu-mir-590 (3') 7244383200140.5 | mmu-mir-25 -1.16 | mmu-mir-137 -1.41 | mmu-mir-367 -1.85 | mmu-mir-25 -4.47 | mmu-mir-320 -6.45 | mmu-mir-363 -14562.8 | mmu-mir-32 -253214.41
10546853	Srgap3	SLIT-ROBO Rho GTPase activating protein 3	NM_080448	1.24	mmu-mir-145 1675.06 | mmu-mir-17 16.91 | mmu-mir-192 8.22 | mmu-mir-329 4.86 | mmu-mir-17 4.03 | mmu-mir-192 3.84 | mmu-mir-93 1.68 | mmu-mir-338 (5') 1.47 | mmu-mir-30a 1.4 | mmu-mir-223 1.28 | mmu-mir-214 1.27 | mmu-mir-150 1.19 | mmu-mir-30b 1.1 | mmu-mir-93 1.09 | mmu-mir-202 (5') -1.36 | mmu-mir-137 -1.41 | mmu-mir-30b -2.48 | mmu-mir-30a -2.75 | mmu-mir-124-2 -3.56 | mmu-mir-138-1 -3.58 | m…
10544798	Hoxa10	homeobox A10	NM_008263	1.24	mmu-mir-144 82.71 | mmu-mir-195 24.59 | mmu-mir-374 11.39 | mmu-mir-374 9.06 | mmu-mir-322 1.49 | mmu-mir-322 -1.54 | mmu-mir-543 -1.74 | mmu-mir-543 -2.41 | mmu-mir-16-2 -3.14 | mmu-mir-128-2 -4.63 | mmu-mir-497 -4.76 | mmu-mir-195 -5.62 | mmu-mir-320 -6.45 | mmu-mir-340 (3') -7.41 | mmu-mir-218-2 -18.51 | mmu-mir-340 (5') -22.63
10542310	Cdkn1b	cyclin-dependent kinase inhibitor 1B	NM_009875	1.24	mmu-mir-377 2.75 | mmu-mir-221 1.96 | mmu-mir-222 -1.08 | mmu-mir-152 -1.48 | mmu-mir-377 -3.86 | mmu-mir-24-2 -4.38 | mmu-mir-190 -7.94
10538932	Amd1	S-adenosylmethionine decarboxylase 1	NM_009665	1.24	mmu-mir-374 11.39 | mmu-mir-374 9.06 | mmu-mir-491 4.14 | mmu-mir-132 -1.85 | mmu-mir-491 -2.22 | mmu-mir-491 -22.47
10528648	Abcf2	ATP-binding cassette, sub-family F (GCN20), member 2	NM_013853	1.24	mmu-mir-25 -1.16 | mmu-mir-107 -1.78 | mmu-mir-367 -1.85 | mmu-mir-25 -4.47 | mmu-mir-363 -14562.8 | mmu-mir-32 -253214.41
10527832	Pds5b	PDS5, regulator of cohesion maintenance, homolog B (S. cerevisiae)	NM_175310	1.24	mmu-mir-590 (3') 7244383200140.5 | mmu-mir-186 17.03 | mmu-mir-429 1.43 | mmu-mir-223 1.28 | mmu-mir-25 -1.16 | mmu-mir-186 -1.24 | mmu-mir-217 -1.57 | mmu-mir-300 -1.57 | mmu-mir-543 -1.74 | mmu-mir-367 -1.85 | mmu-mir-300 -2.1 | mmu-mir-543 -2.41 | mmu-mir-300 -4.17 | mmu-mir-25 -4.47 | mmu-mir-128-2 -4.63 | mmu-mir-340 (3') -7.41 | mmu-mir-340 (5') -22.63 | mmu-mir-381 -58.49 | mmu-mir-363 -14…
10520753	Krtcap3	keratinocyte associated protein 3	NM_027221	1.24	mmu-mir-370 -4.08
10520379	Rbm33	RNA binding motif protein 33	NM_028234	1.24	mmu-mir-1192 21.26 | mmu-mir-200a 5.58 | mmu-mir-329 4.86 | mmu-mir-136 3.14 | mmu-mir-721 2.69 | mmu-mir-882 2.51 | mmu-mir-301b 2.5 | mmu-mir-294 2.13 | mmu-mir-294 1.73 | mmu-mir-93 1.68 | mmu-mir-495 1.3 | mmu-mir-295 1.17 | mmu-mir-93 1.09 | mmu-mir-141 -2.81 | mmu-mir-141 -3.03 | mmu-mir-124-2 -3.56 | mmu-mir-124-2 -4.08 | mmu-mir-185 -4.35 | mmu-mir-106a -4.44 | mmu-mir-105 -15.67 | mmu-mi…
10517587	Alpl	alkaline phosphatase, liver/bone/kidney	NM_007431	1.24	mmu-mir-211 -1.23 | mmu-mir-204 -2.36 | mmu-mir-206 -2.38
10517090	Arid1a	AT rich interactive domain 1A (SWI-like)	NM_001080819	1.24	mmu-mir-144 82.71 | mmu-mir-377 2.75 | mmu-mir-221 1.96 | mmu-mir-223 1.28 | mmu-mir-222 -1.08 | mmu-mir-31 -1.48 | mmu-mir-217 -1.57 | mmu-mir-377 -3.86 | mmu-mir-216a -5.54 | mmu-mir-31 -5.86 | mmu-mir-340 (3') -7.41 | mmu-mir-153 -8.22 | mmu-mir-9-3 -8.28 | mmu-mir-873 -10.85 | mmu-mir-340 (5') -22.63
10508392	Rnf19b	ring finger protein 19B	NM_029219	1.24	mmu-mir-218-2 -18.51
10507826	Hpcal4	hippocalcin-like 4	NM_174998	1.24	mmu-mir-328 189812531.25 | mmu-mir-30a 1.4 | mmu-mir-30b 1.1 | mmu-mir-299 -2.07 | mmu-mir-30b -2.48 | mmu-mir-30a -2.75 | mmu-mir-592 -3.56 | mmu-mir-299 -6.63 | mmu-mir-873 -10.85
10502816	Gipc2	GIPC PDZ domain containing family, member 2	NM_016867	1.24	mmu-mir-338 (5') 1.47 | mmu-mir-338 (3') -8.11
10501492	Hectd1	HECT domain containing 1	ENSMUST00000042052	1.24	mmu-mir-195 24.59 | mmu-mir-374 11.39 | mmu-mir-374 9.06 | mmu-mir-721 2.69 | mmu-mir-301b 2.5 | mmu-mir-322 1.49 | mmu-mir-322 -1.54 | mmu-mir-300 -1.57 | mmu-mir-300 -2.1 | mmu-mir-16-2 -3.14 | mmu-mir-300 -4.17 | mmu-mir-128-2 -4.63 | mmu-mir-497 -4.76 | mmu-mir-195 -5.62 | mmu-mir-503 -13.27 | mmu-mir-381 -58.49
10500813	Hipk1	homeodomain interacting protein kinase 1	NM_010432	1.24	mmu-mir-1192 21.26 | mmu-mir-200a 5.58 | mmu-mir-329 4.86 | mmu-mir-221 1.96 | mmu-mir-429 1.43 | mmu-mir-30a 1.4 | mmu-mir-495 1.3 | mmu-mir-30b 1.1 | mmu-mir-410 -1.04 | mmu-mir-222 -1.08 | mmu-mir-300 -1.57 | mmu-mir-300 -2.1 | mmu-mir-30b -2.48 | mmu-mir-30a -2.75 | mmu-mir-141 -2.81 | mmu-mir-141 -3.03 | mmu-mir-124-2 -3.56 | mmu-mir-124-2 -4.08 | mmu-mir-300 -4.17 | mmu-mir-340 (3') -7.41 |…
10500736	Vangl1	vang-like 1 (van gogh, Drosophila)	NM_177545	1.24	mmu-mir-145 1675.06 | mmu-mir-17 16.91 | mmu-mir-17 4.03 | mmu-mir-183 2.39 | mmu-mir-93 1.68 | mmu-mir-93 1.09 | mmu-mir-183 -2.45 | mmu-mir-124-2 -3.56 | mmu-mir-124-2 -4.08 | mmu-mir-370 -4.08 | mmu-mir-128-2 -4.63 | mmu-mir-145 -6.63 | mmu-mir-9-3 -8.28
10500103	Gabpb2	GA repeat binding protein, beta 2	NM_029885	1.24	mmu-mir-320 -6.45 | mmu-mir-539 -8.34
10499716	Ubap2l	ubiquitin associated protein 2-like	NM_028475	1.24	mmu-mir-186 17.03 | mmu-mir-721 2.69 | mmu-mir-301b 2.5 | mmu-mir-214 1.27 | mmu-mir-186 -1.24 | mmu-mir-152 -1.48 | mmu-mir-300 -1.57 | mmu-mir-300 -2.1 | mmu-mir-494 -3.68 | mmu-mir-384 (5') -4 | mmu-mir-300 -4.17 | mmu-mir-761 -4.5 | mmu-mir-214 -24.25 | mmu-mir-381 -58.49
10499366	Pmf1	polyamine-modulated factor 1	NM_025928	1.24	mmu-mir-491 4.14 | mmu-mir-299 -2.07 | mmu-mir-491 -2.22 | mmu-mir-299 -6.63 | mmu-mir-491 -22.47
10499187	Ube2l3	ubiquitin-conjugating enzyme E2L 3	NM_009456	1.24	mmu-mir-96 1.14 | mmu-mir-34a -1.09 | mmu-mir-543 -1.74 | mmu-mir-543 -2.41 | mmu-mir-34a -2.6 | mmu-mir-34c -2.69 | mmu-mir-370 -4.08 | mmu-mir-182 -11.47 | mmu-mir-34c -41.64 | mmu-mir-670 -53.08 | mmu-mir-351 -174.85
10498885	Gria2	glutamate receptor, ionotropic, AMPA2 (alpha 2)	NM_001083806	1.24	mmu-mir-590 (3') 7244383200140.5 | mmu-mir-186 17.03 | mmu-mir-486 5.86 | mmu-mir-30a 1.4 | mmu-mir-30b 1.1 | mmu-mir-410 -1.04 | mmu-mir-186 -1.24 | mmu-mir-30b -2.48 | mmu-mir-486 -2.53 | mmu-mir-30a -2.75 | mmu-mir-124-2 -3.56 | mmu-mir-124-2 -4.08 | mmu-mir-340 (3') -7.41 | mmu-mir-218-2 -18.51 | mmu-mir-340 (5') -22.63
10498076	Maml3	mastermind like 3 (Drosophila)	NM_001004176	1.24	mmu-mir-144 82.71 | mmu-mir-1192 21.26 | mmu-mir-486 5.86 | mmu-mir-495 1.3 | mmu-mir-486 -2.53 | mmu-mir-411 -3.16 | mmu-mir-411 -15.35
10495685	Arhgap29	Rho GTPase activating protein 29	NM_172525	1.24	mmu-mir-145 1675.06 | mmu-mir-377 2.75 | mmu-mir-294 2.13 | mmu-mir-294 1.73 | mmu-mir-93 1.68 | mmu-mir-295 1.17 | mmu-mir-96 1.14 | mmu-mir-93 1.09 | mmu-mir-25 -1.16 | mmu-mir-211 -1.23 | mmu-mir-300 -1.57 | mmu-mir-367 -1.85 | mmu-mir-300 -2.1 | mmu-mir-204 -2.36 | mmu-mir-377 -3.86 | mmu-mir-300 -4.17 | mmu-mir-106a -4.44 | mmu-mir-25 -4.47 | mmu-mir-320 -6.45 | mmu-mir-145 -6.63 | mmu-mir-3…
10495257	Ampd2	adenosine monophosphate deaminase 2	NM_028779	1.24	mmu-mir-200a 5.58 | mmu-mir-141 -2.81 | mmu-mir-141 -3.03 | mmu-mir-494 -3.68
10494795	Nhlh2	nescient helix loop helix 2	NM_178777	1.24	mmu-mir-721 2.69 | mmu-mir-301b 2.5 | mmu-mir-30a 1.4 | mmu-mir-96 1.14 | mmu-mir-30b 1.1 | mmu-mir-30b -2.48 | mmu-mir-30a -2.75 | mmu-mir-494 -3.68 | mmu-mir-216a -5.54 | mmu-mir-340 (3') -7.41 | mmu-mir-9-3 -8.28 | mmu-mir-340 (5') -22.63
10493177	Mef2d	myocyte enhancer factor 2D	NM_133665	1.24	mmu-mir-144 82.71 | mmu-mir-1192 21.26 | mmu-mir-374 11.39 | mmu-mir-374 9.06 | mmu-mir-30a 1.4 | mmu-mir-495 1.3 | mmu-mir-96 1.14 | mmu-mir-30b 1.1 | mmu-mir-25 -1.16 | mmu-mir-122 -1.17 | mmu-mir-107 -1.78 | mmu-mir-367 -1.85 | mmu-mir-30b -2.48 | mmu-mir-30a -2.75 | mmu-mir-421 -2.79 | mmu-mir-149 -4.41 | mmu-mir-25 -4.47 | mmu-mir-216a -5.54 | mmu-mir-182 -11.47 | mmu-mir-670 -53.08 | mmu-mi…
10493009	Arhgef11	Rho guanine nucleotide exchange factor (GEF) 11	NM_001003912	1.24	mmu-mir-17 16.91 | mmu-mir-17 4.03 | mmu-mir-93 1.68 | mmu-mir-93 1.09 | mmu-mir-132 -1.85 | mmu-mir-128-2 -4.63 | mmu-mir-488 -9.38 | mmu-mir-488 -15.35
10490818	Stmn2	stathmin-like 2	NM_025285	1.24	mmu-mir-1192 21.26 | mmu-mir-374 11.39 | mmu-mir-374 9.06 | mmu-mir-495 1.3 | mmu-mir-96 1.14 | mmu-mir-153 -8.22
10489498	Dbndd2	dysbindin (dystrobrevin binding protein 1) domain containing 2	NM_001048227	1.24	mmu-mir-214 1.27 | mmu-mir-761 -4.5 | mmu-mir-214 -24.25
10489261	Emilin3	elastin microfibril interfacer 3	NM_182840	1.24	mmu-mir-491 4.14 | mmu-mir-296 (3') 2.31 | mmu-mir-491 -2.22 | mmu-mir-22 -3.05 | mmu-mir-296 (5') -3.27 | mmu-mir-491 -22.47
10488362	Nkx2-4	NK2 transcription factor related, locus 4 (Drosophila)	NM_023504	1.24	mmu-mir-150 1.19 | mmu-mir-25 -1.16 | mmu-mir-367 -1.85 | mmu-mir-25 -4.47 | mmu-mir-320 -6.45 | mmu-mir-9-3 -8.28 | mmu-mir-363 -14562.8 | mmu-mir-32 -253214.41
10485395	Trim44	tripartite motif-containing 44	NM_020267	1.24	mmu-mir-429 1.43 | mmu-mir-214 1.27 | mmu-mir-217 -1.57 | mmu-mir-761 -4.5 | mmu-mir-214 -24.25 | mmu-mir-155 -46.53
10483584	Mettl8	methyltransferase like 8	NM_145524	1.24	mmu-mir-590 (3') 7244383200140.5 | mmu-mir-96 1.14 | mmu-mir-421 -2.79 | mmu-mir-140 -2.87 | mmu-mir-592 -3.56 | mmu-mir-140 -8.69 | mmu-mir-182 -11.47
10480288	Nebl	nebulette	BC119802	1.24	mmu-mir-154 809 | mmu-mir-195 24.59 | mmu-mir-1192 21.26 | mmu-mir-872 5.21 | mmu-mir-542 (5') 1.62 | mmu-mir-322 1.49 | mmu-mir-495 1.3 | mmu-mir-322 -1.54 | mmu-mir-872 -1.56 | mmu-mir-16-2 -3.14 | mmu-mir-124-2 -3.56 | mmu-mir-138-1 -3.58 | mmu-mir-124-2 -4.08 | mmu-mir-154 -4.23 | mmu-mir-128-2 -4.63 | mmu-mir-497 -4.76 | mmu-mir-195 -5.62 | mmu-mir-542 (3') -6.59 | mmu-mir-153 -8.22 | mmu-mi…
10475362	Wdr76	WD repeat domain 76	NM_030234	1.24	mmu-mir-374 11.39 | mmu-mir-374 9.06 | mmu-mir-182 -11.47
10472916	Cdca7	cell division cycle associated 7	NM_025866	1.24	mmu-mir-294 2.13 | mmu-mir-294 1.73 | mmu-mir-93 1.68 | mmu-mir-30a 1.4 | mmu-mir-295 1.17 | mmu-mir-30b 1.1 | mmu-mir-93 1.09 | mmu-mir-30b -2.48 | mmu-mir-30a -2.75 | mmu-mir-106a -4.44 | mmu-mir-105 -15.67 | mmu-mir-295 -20.97
10470936	Tbc1d13	TBC1 domain family, member 13	NM_146252	1.24	mmu-mir-421 -2.79
10470027	Npdc1	neural proliferation, differentiation and control gene 1	NM_008721	1.24	mmu-mir-145 1675.06 | mmu-mir-145 -6.63
10468217	Actr1a	ARP1 actin-related protein 1A, centractin alpha	NM_016860	1.24	mmu-mir-195 24.59 | mmu-mir-1192 21.26 | mmu-mir-17 16.91 | mmu-mir-329 4.86 | mmu-mir-17 4.03 | mmu-mir-93 1.68 | mmu-mir-322 1.49 | mmu-mir-429 1.43 | mmu-mir-30a 1.4 | mmu-mir-495 1.3 | mmu-mir-30b 1.1 | mmu-mir-93 1.09 | mmu-mir-34a -1.09 | mmu-mir-322 -1.54 | mmu-mir-30b -2.48 | mmu-mir-34a -2.6 | mmu-mir-34c -2.69 | mmu-mir-30a -2.75 | mmu-mir-16-2 -3.14 | mmu-mir-497 -4.76 | mmu-mir-195 -5…
10467068	Sgms1	sphingomyelin synthase 1	NM_001168525	1.24	mmu-mir-882 2.51 | mmu-mir-150 1.19 | mmu-mir-31 -1.48 | mmu-mir-124-2 -3.56 | mmu-mir-124-2 -4.08 | mmu-mir-185 -4.35 | mmu-mir-128-2 -4.63 | mmu-mir-31 -5.86 | mmu-mir-182 -11.47
10465571	Dnajc4	DnaJ (Hsp40) homolog, subfamily C, member 4	NM_020566	1.24	mmu-mir-25 -1.16 | mmu-mir-137 -1.41 | mmu-mir-367 -1.85 | mmu-mir-25 -4.47 | mmu-mir-363 -14562.8 | mmu-mir-32 -253214.41
10464932	Klc2	kinesin light chain 2	NM_008451	1.24	mmu-mir-143 315.17 | mmu-mir-195 24.59 | mmu-mir-322 1.49 | mmu-mir-214 1.27 | mmu-mir-152 -1.48 | mmu-mir-322 -1.54 | mmu-mir-16-2 -3.14 | mmu-mir-370 -4.08 | mmu-mir-761 -4.5 | mmu-mir-497 -4.76 | mmu-mir-195 -5.62 | mmu-mir-214 -24.25 | mmu-mir-670 -53.08 | mmu-mir-351 -174.85
10463265	Cnnm1	cyclin M1	NM_031396	1.24	mmu-mir-33 17.03 | mmu-mir-33 2.69 | mmu-mir-542 (5') 1.62 | mmu-mir-214 1.27 | mmu-mir-342 (5') -3.66 | mmu-mir-149 -4.41 | mmu-mir-761 -4.5 | mmu-mir-542 (3') -6.59 | mmu-mir-9-3 -8.28 | mmu-mir-214 -24.25 | mmu-mir-670 -53.08 | mmu-mir-351 -174.85
10458569	Nr3c1	nuclear receptor subfamily 3, group C, member 1	NM_008173	1.24	mmu-mir-328 189812531.25 | mmu-mir-144 82.71 | mmu-mir-433 6.73 | mmu-mir-200a 5.58 | mmu-mir-377 2.75 | mmu-mir-183 2.39 | mmu-mir-429 1.43 | mmu-mir-30a 1.4 | mmu-mir-30b 1.1 | mmu-mir-410 -1.04 | mmu-mir-433 -1.21 | mmu-mir-211 -1.23 | mmu-mir-137 -1.41 | mmu-mir-300 -1.57 | mmu-mir-543 -1.74 | mmu-mir-300 -2.1 | mmu-mir-204 -2.36 | mmu-mir-543 -2.41 | mmu-mir-183 -2.45 | mmu-mir-30b -2.48 | m…
10458534	Pcdh1	protocadherin 1	NM_029357	1.24	mmu-mir-214 1.27 | mmu-mir-124-2 -3.56 | mmu-mir-124-2 -4.08 | mmu-mir-761 -4.5 | mmu-mir-504 -5.06 | mmu-mir-9-3 -8.28 | mmu-mir-214 -24.25
10458355	Apbb3	amyloid beta (A4) precursor protein-binding, family B, member 3	NM_146085	1.24	mmu-mir-202 (5') -1.36 | mmu-mir-340 (3') -7.41 | mmu-mir-340 (5') -22.63 | mmu-mir-202 (3') -53.45
10454877	Pura	purine rich element binding protein A	NM_008989	1.24	mmu-mir-145 1675.06 | mmu-mir-144 82.71 | mmu-mir-195 24.59 | mmu-mir-1192 21.26 | mmu-mir-17 16.91 | mmu-mir-17 4.03 | mmu-mir-93 1.68 | mmu-mir-322 1.49 | mmu-mir-495 1.3 | mmu-mir-223 1.28 | mmu-mir-96 1.14 | mmu-mir-93 1.09 | mmu-mir-322 -1.54 | mmu-mir-300 -1.57 | mmu-mir-543 -1.74 | mmu-mir-300 -2.1 | mmu-mir-543 -2.41 | mmu-mir-16-2 -3.14 | mmu-mir-124-2 -3.56 | mmu-mir-384 (5') -4 | mmu-m…
10454771	Reep2	receptor accessory protein 2	NM_144865	1.24	mmu-mir-96 1.14 | mmu-mir-124-2 -3.56 | mmu-mir-124-2 -4.08 | mmu-mir-24-2 -4.38
10454601	Tslp	thymic stromal lymphopoietin	NM_021367	1.24	mmu-mir-17 16.91 | mmu-mir-17 4.03 | mmu-mir-294 2.13 | mmu-mir-294 1.73 | mmu-mir-93 1.68 | mmu-mir-295 1.17 | mmu-mir-93 1.09 | mmu-mir-106a -4.44 | mmu-mir-105 -15.67 | mmu-mir-295 -20.97
10453006	Cebpz	CCAAT/enhancer binding protein zeta	NM_001024806	1.24	mmu-mir-206 -2.38
10452257	Slc25a23	solute carrier family 25 (mitochondrial carrier		1.24	0
10452047	Ptprs	protein tyrosine phosphatase, receptor type, S	NM_011218	1.24	mmu-mir-190 -7.94
10448034	Dll1	delta-like 1 (Drosophila)	NM_007865	1.24	mmu-mir-376c 98.36 | mmu-mir-195 24.59 | mmu-mir-1192 21.26 | mmu-mir-721 2.69 | mmu-mir-301b 2.5 | mmu-mir-322 1.49 | mmu-mir-495 1.3 | mmu-mir-214 1.27 | mmu-mir-376c 1.13 | mmu-mir-322 -1.54 | mmu-mir-300 -1.57 | mmu-mir-107 -1.78 | mmu-mir-300 -2.1 | mmu-mir-16-2 -3.14 | mmu-mir-300 -4.17 | mmu-mir-24-2 -4.38 | mmu-mir-149 -4.41 | mmu-mir-761 -4.5 | mmu-mir-497 -4.76 | mmu-mir-195 -5.62 | mmu…
10446777	Ehd3	EH-domain containing 3	NM_020578	1.24	mmu-mir-124-2 -3.56 | mmu-mir-124-2 -4.08 | mmu-mir-128-2 -4.63
10445325	Rcan2	regulator of calcineurin 2	NM_030598	1.24	mmu-mir-137 -1.41 | mmu-mir-300 -1.57 | mmu-mir-300 -2.1 | mmu-mir-206 -2.38 | mmu-mir-138-1 -3.58 | mmu-mir-300 -4.17 | mmu-mir-128-2 -4.63 | mmu-mir-153 -8.22 | mmu-mir-9-3 -8.28 | mmu-mir-381 -58.49
10442311	Ccdc64b	coiled-coil domain containing 64B	NM_153784	1.24	mmu-mir-320 -6.45
10440993	Rcan1	regulator of calcineurin 1	NM_001081549	1.24	mmu-mir-124-2 -3.56 | mmu-mir-124-2 -4.08
10439218	Pdia5	protein disulfide isomerase associated 5	NM_028295	1.24	mmu-mir-128-2 -4.63
10437330	Crebbp	CREB binding protein	ENSMUST00000100216	1.24	mmu-mir-590 (3') 7244383200140.5 | mmu-mir-376c 98.36 | mmu-mir-653 25.63 | mmu-mir-1192 21.26 | mmu-mir-186 17.03 | mmu-mir-429 1.43 | mmu-mir-495 1.3 | mmu-mir-376c 1.13 | mmu-mir-410 -1.04 | mmu-mir-186 -1.24 | mmu-mir-300 -1.57 | mmu-mir-543 -1.74 | mmu-mir-300 -2.1 | mmu-mir-653 -2.14 | mmu-mir-543 -2.41 | mmu-mir-300 -4.17 | mmu-mir-340 (3') -7.41 | mmu-mir-153 -8.22 | mmu-mir-340 (5') -22.…
10433578	Snn	stannin	NM_009223	1.24	mmu-mir-590 (3') 7244383200140.5 | mmu-mir-144 82.71 | mmu-mir-205 2.16 | mmu-mir-203 1.47 | mmu-mir-25 -1.16 | mmu-mir-137 -1.41 | mmu-mir-152 -1.48 | mmu-mir-31 -1.48 | mmu-mir-543 -1.74 | mmu-mir-367 -1.85 | mmu-mir-203 -2.19 | mmu-mir-543 -2.41 | mmu-mir-24-2 -4.38 | mmu-mir-25 -4.47 | mmu-mir-31 -5.86 | mmu-mir-363 -14562.8 | mmu-mir-32 -253214.41
10433311	Mgrn1	mahogunin, ring finger 1	NM_029657	1.24	mmu-mir-144 82.71 | mmu-mir-205 2.16 | mmu-mir-137 -1.41 | mmu-mir-149 -4.41
10433163	Ppp1r1a	protein phosphatase 1, regulatory (inhibitor) subunit 1A	NM_021391	1.24	mmu-mir-338 (5') 1.47 | mmu-mir-338 (3') -8.11
10431528	Lmf2	lipase maturation factor 2	NM_178919	1.24	mmu-mir-124-2 -3.56 | mmu-mir-124-2 -4.08
10431147	Ldoc1l	leucine zipper, down-regulated in cancer 1-like	NM_177630	1.24	mmu-mir-96 1.14 | mmu-mir-182 -11.47 | mmu-mir-224 -29.65
10430596	Sun2	Sad1 and UNC84 domain containing 2	NM_194342	1.24	mmu-mir-182 -11.47
10429495	Jrk	jerky	NM_008415	1.24	mmu-mir-377 2.75 | mmu-mir-377 -3.86
10429128	Sla	src-like adaptor	NM_001029841	1.24	mmu-mir-383 -1.39 | mmu-mir-873 -10.85 | mmu-mir-155 -46.53
10428008	Ankrd33b	ankyrin repeat domain 33B	NM_026153	1.24	mmu-mir-195 24.59 | mmu-mir-17 16.91 | mmu-mir-17 4.03 | mmu-mir-93 1.68 | mmu-mir-322 1.49 | mmu-mir-93 1.09 | mmu-mir-137 -1.41 | mmu-mir-322 -1.54 | mmu-mir-16-2 -3.14 | mmu-mir-365-2 -4.44 | mmu-mir-497 -4.76 | mmu-mir-195 -5.62 | mmu-mir-670 -53.08 | mmu-mir-351 -174.85
10427862	Cdh6	cadherin 6	NM_007666	1.24	mmu-mir-144 82.71 | mmu-mir-294 2.13 | mmu-mir-294 1.73 | mmu-mir-93 1.68 | mmu-mir-203 1.47 | mmu-mir-295 1.17 | mmu-mir-93 1.09 | mmu-mir-203 -2.19 | mmu-mir-106a -4.44 | mmu-mir-539 -8.34 | mmu-mir-105 -15.67 | mmu-mir-295 -20.97
10427323	Copz1	coatomer protein complex, subunit zeta 1	NM_019817	1.24	mmu-mir-504 -5.06 | mmu-mir-224 -29.65
10427241	Pcbp2	poly(rC) binding protein 2	NM_001103165	1.24	mmu-mir-145 1675.06 | mmu-mir-376c 98.36 | mmu-mir-17 16.91 | mmu-mir-433 6.73 | mmu-mir-17 4.03 | mmu-mir-93 1.68 | mmu-mir-203 1.47 | mmu-mir-376c 1.13 | mmu-mir-93 1.09 | mmu-mir-410 -1.04 | mmu-mir-433 -1.21 | mmu-mir-203 -2.19 | mmu-mir-21 -2.35 | mmu-mir-24-2 -4.38 | mmu-mir-21 -5.58 | mmu-mir-145 -6.63 | mmu-mir-340 (3') -7.41 | mmu-mir-539 -8.34 | mmu-mir-340 (5') -22.63
10427026	Grasp	GRP1 (general receptor for phosphoinositides 1)-associated scaffold protein	NM_019518	1.24	mmu-mir-150 1.19 | mmu-mir-132 -1.85 | mmu-mir-124-2 -3.56 | mmu-mir-124-2 -4.08
10420362	Gjb2	gap junction protein, beta 2	NM_008125	1.24	mmu-mir-138-1 -3.58
10420155	Dhrs1	dehydrogenase/reductase (SDR family) member 1	NM_026819	1.24	mmu-mir-124-2 -3.56 | mmu-mir-124-2 -4.08
10419274	Gmfb	glia maturation factor, beta	NM_022023	1.24	mmu-mir-145 1675.06 | mmu-mir-144 82.71 | mmu-mir-183 2.39 | mmu-mir-194-2 2.31 | mmu-mir-34a -1.09 | mmu-mir-152 -1.48 | mmu-mir-217 -1.57 | mmu-mir-132 -1.85 | mmu-mir-183 -2.45 | mmu-mir-34a -2.6 | mmu-mir-34c -2.69 | mmu-mir-124-2 -3.56 | mmu-mir-124-2 -4.08 | mmu-mir-320 -6.45 | mmu-mir-145 -6.63 | mmu-mir-182 -11.47 | mmu-mir-34c -41.64
10417950	Ndst2	N-deacetylase/N-sulfotransferase (heparan glucosaminyl) 2	NM_010811	1.24	mmu-mir-202 (5') -1.36 | mmu-mir-202 (3') -53.45
10417869	Anxa7	annexin A7	NM_009674	1.24	mmu-mir-543 -1.74 | mmu-mir-543 -2.41 | mmu-mir-124-2 -3.56 | mmu-mir-124-2 -4.08
10416199	Entpd4	ectonucleoside triphosphate diphosphohydrolase 4	NM_026174	1.24	mmu-mir-670 -53.08 | mmu-mir-351 -174.85
10412773	Slc4a7	solute carrier family 4, sodium bicarbonate cotransporter, member 7	NM_001033270	1.24	mmu-mir-195 24.59 | mmu-mir-17 16.91 | mmu-mir-17 4.03 | mmu-mir-431 3.58 | mmu-mir-93 1.68 | mmu-mir-322 1.49 | mmu-mir-93 1.09 | mmu-mir-34a -1.09 | mmu-mir-137 -1.41 | mmu-mir-322 -1.54 | mmu-mir-34a -2.6 | mmu-mir-34c -2.69 | mmu-mir-16-2 -3.14 | mmu-mir-124-2 -3.56 | mmu-mir-124-2 -4.08 | mmu-mir-497 -4.76 | mmu-mir-195 -5.62 | mmu-mir-431 -8.34 | mmu-mir-488 -9.38 | mmu-mir-182 -11.47 | mmu…
10411432	Utp15	UTP15, U3 small nucleolar ribonucleoprotein, homolog (yeast)	NM_178918	1.24	mmu-mir-488 -9.38 | mmu-mir-488 -15.35
10410207	Cbx3	chromobox 3	ENSMUST00000114446	1.24	mmu-mir-186 17.03 | mmu-mir-429 1.43 | mmu-mir-410 -1.04 | mmu-mir-186 -1.24
10409579	Cxcl14	chemokine (C-X-C motif) ligand 14	NM_019568	1.24	mmu-mir-504 -5.06 | mmu-mir-320 -6.45 | mmu-mir-340 (3') -7.41 | mmu-mir-539 -8.34 | mmu-mir-340 (5') -22.63
10409240	Sema4d	sema domain, immunoglobulin domain (Ig), transmembrane domain (TM) and short cytoplasmic domain, (semaphorin) 4D	NM_013660	1.24	mmu-mir-340 (3') -7.41 | mmu-mir-340 (5') -22.63 | mmu-mir-670 -53.08 | mmu-mir-351 -174.85
10405874	Cbx3	chromobox 3	ENSMUST00000114446	1.24	mmu-mir-186 17.03 | mmu-mir-429 1.43 | mmu-mir-410 -1.04 | mmu-mir-186 -1.24
10405013	Ippk	inositol 1,3,4,5,6-pentakisphosphate 2-kinase	NM_199056	1.24	mmu-mir-145 1675.06 | mmu-mir-195 24.59 | mmu-mir-205 2.16 | mmu-mir-322 1.49 | mmu-mir-322 -1.54 | mmu-mir-16-2 -3.14 | mmu-mir-370 -4.08 | mmu-mir-497 -4.76 | mmu-mir-195 -5.62 | mmu-mir-145 -6.63 | mmu-mir-503 -13.27 | mmu-mir-224 -29.65
10404612	Rreb1	ras responsive element binding protein 1	NR_033218	1.24	mmu-mir-145 1675.06 | mmu-mir-144 82.71 | mmu-mir-195 24.59 | mmu-mir-882 2.51 | mmu-mir-183 2.39 | mmu-mir-221 1.96 | mmu-mir-322 1.49 | mmu-mir-410 -1.04 | mmu-mir-222 -1.08 | mmu-mir-211 -1.23 | mmu-mir-137 -1.41 | mmu-mir-31 -1.48 | mmu-mir-322 -1.54 | mmu-mir-543 -1.74 | mmu-mir-204 -2.36 | mmu-mir-543 -2.41 | mmu-mir-183 -2.45 | mmu-mir-16-2 -3.14 | mmu-mir-124-2 -3.56 | mmu-mir-124-2 -4.08…
10402750	Hmgb1	high mobility group box 1	NM_010439	1.24	mmu-mir-200a 5.58 | mmu-mir-410 -1.04 | mmu-mir-300 -1.57 | mmu-mir-300 -2.1 | mmu-mir-141 -2.81 | mmu-mir-141 -3.03 | mmu-mir-300 -4.17 | mmu-mir-216a -5.54 | mmu-mir-218-2 -18.51 | mmu-mir-381 -58.49
10402211	Fbln5	fibulin 5	NM_011812	1.24	mmu-mir-214 1.27 | mmu-mir-370 -4.08 | mmu-mir-761 -4.5 | mmu-mir-214 -24.25
10401684	Angel1	angel homolog 1 (Drosophila)	NM_144524	1.24	mmu-mir-195 24.59 | mmu-mir-322 1.49 | mmu-mir-322 -1.54 | mmu-mir-16-2 -3.14 | mmu-mir-124-2 -3.56 | mmu-mir-124-2 -4.08 | mmu-mir-370 -4.08 | mmu-mir-24-2 -4.38 | mmu-mir-497 -4.76 | mmu-mir-195 -5.62
10400155	Nova1	neuro-oncological ventral antigen 1	NM_021361	1.24	mmu-mir-143 315.17 | mmu-mir-144 82.71 | mmu-mir-653 25.63 | mmu-mir-1192 21.26 | mmu-mir-374 11.39 | mmu-mir-374 9.06 | mmu-mir-433 6.73 | mmu-mir-496 4.35 | mmu-mir-499 2.06 | mmu-mir-221 1.96 | mmu-mir-203 1.47 | mmu-mir-338 (5') 1.47 | mmu-mir-429 1.43 | mmu-mir-30a 1.4 | mmu-mir-495 1.3 | mmu-mir-96 1.14 | mmu-mir-30b 1.1 | mmu-mir-222 -1.08 | mmu-mir-193b -1.09 | mmu-mir-25 -1.16 | mmu-mir-…
10395612	G2e3	G2/M-phase specific E3 ubiquitin ligase	NM_001015099	1.24	mmu-mir-322 1.49 | mmu-mir-322 -1.54 | mmu-mir-16-2 -3.14
10395136	Fam150b	family with sequence similarity 150, member B	NM_001159743	1.24	mmu-mir-206 -2.38 | mmu-mir-124-2 -3.56 | mmu-mir-124-2 -4.08 | mmu-mir-216b -45.25
10393045	Itgb4	integrin beta 4	NM_001005608	1.24	mmu-mir-294 2.13 | mmu-mir-294 1.73 | mmu-mir-93 1.68 | mmu-mir-295 1.17 | mmu-mir-93 1.09 | mmu-mir-106a -4.44 | mmu-mir-105 -15.67 | mmu-mir-295 -20.97
10391746	Gpatch8	G patch domain containing 8	NM_001159492	1.24	mmu-mir-154 809 | mmu-mir-195 24.59 | mmu-mir-872 5.21 | mmu-mir-721 2.69 | mmu-mir-301b 2.5 | mmu-mir-322 1.49 | mmu-mir-429 1.43 | mmu-mir-25 -1.16 | mmu-mir-137 -1.41 | mmu-mir-152 -1.48 | mmu-mir-322 -1.54 | mmu-mir-872 -1.56 | mmu-mir-107 -1.78 | mmu-mir-367 -1.85 | mmu-mir-16-2 -3.14 | mmu-mir-124-2 -3.56 | mmu-mir-124-2 -4.08 | mmu-mir-154 -4.23 | mmu-mir-25 -4.47 | mmu-mir-497 -4.76 | mmu…
10390618	Neurod2	neurogenic differentiation 2	NM_010895	1.24	mmu-mir-17 16.91 | mmu-mir-17 4.03 | mmu-mir-882 2.51 | mmu-mir-93 1.68 | mmu-mir-93 1.09 | mmu-mir-137 -1.41 | mmu-mir-210 -2.36 | mmu-mir-592 -3.56 | mmu-mir-185 -4.35 | mmu-mir-24-2 -4.38 | mmu-mir-153 -8.22
10389387	Ppm1d	protein phosphatase 1D magnesium-dependent, delta isoform	NM_016910	1.24	mmu-mir-145 1675.06 | mmu-mir-195 24.59 | mmu-mir-374 11.39 | mmu-mir-374 9.06 | mmu-mir-329 4.86 | mmu-mir-322 1.49 | mmu-mir-203 1.47 | mmu-mir-322 -1.54 | mmu-mir-217 -1.57 | mmu-mir-203 -2.19 | mmu-mir-16-2 -3.14 | mmu-mir-494 -3.68 | mmu-mir-365-2 -4.44 | mmu-mir-497 -4.76 | mmu-mir-195 -5.62 | mmu-mir-145 -6.63 | mmu-mir-153 -8.22 | mmu-mir-503 -13.27
10386352	Gjc2	gap junction protein, gamma 2	NM_080454	1.24	mmu-mir-30a 1.4 | mmu-mir-30b 1.1 | mmu-mir-30b -2.48 | mmu-mir-30a -2.75
10386033	Fat2	FAT tumor suppressor homolog 2 (Drosophila)	NM_001029988	1.24	mmu-mir-17 16.91 | mmu-mir-200a 5.58 | mmu-mir-17 4.03 | mmu-mir-221 1.96 | mmu-mir-93 1.68 | mmu-mir-93 1.09 | mmu-mir-222 -1.08 | mmu-mir-132 -1.85 | mmu-mir-141 -2.81 | mmu-mir-141 -3.03 | mmu-mir-592 -3.56 | mmu-mir-153 -8.22
10385043	Npm1	nucleophosmin 1	NM_008722	1.24	mmu-mir-543 -1.74 | mmu-mir-543 -2.41 | mmu-mir-182 -11.47
10383479	Hmga1	high mobility group AT-hook 1	NM_016660	1.24	mmu-mir-195 24.59 | mmu-mir-322 1.49 | mmu-mir-214 1.27 | mmu-mir-322 -1.54 | mmu-mir-107 -1.78 | mmu-mir-16-2 -3.14 | mmu-mir-138-1 -3.58 | mmu-mir-761 -4.5 | mmu-mir-497 -4.76 | mmu-mir-195 -5.62 | mmu-mir-758 -18.77 | mmu-mir-214 -24.25
10383214	Rnf213	ring finger protein 213	AK173199	1.24	mmu-mir-34a -1.09 | mmu-mir-206 -2.38 | mmu-mir-34a -2.6 | mmu-mir-34c -2.69 | mmu-mir-34c -41.64
10382470	Tmem104	transmembrane protein 104	NM_001033393	1.24	mmu-mir-124-2 -3.56 | mmu-mir-124-2 -4.08
10382449	Rab37	RAB37, member of RAS oncogene family	NM_021411	1.24	mmu-mir-429 1.43 | mmu-mir-217 -1.57 | mmu-mir-488 -9.38 | mmu-mir-488 -15.35
10381898	Mrc2	mannose receptor, C type 2	NM_008626	1.24	mmu-mir-214 1.27 | mmu-mir-24-2 -4.38 | mmu-mir-761 -4.5 | mmu-mir-214 -24.25
10380840	Cdk12	cyclin-dependent kinase 12	NM_001109626	1.24	mmu-mir-322 1.49 | mmu-mir-293 -1.36 | mmu-mir-322 -1.54 | mmu-mir-16-2 -3.14 | mmu-mir-370 -4.08
10377612	Plscr3	phospholipid scramblase 3	NR_033133	1.24	mmu-mir-124-2 -3.56 | mmu-mir-124-2 -4.08 | mmu-mir-9-3 -8.28
10376832	Adora2b	adenosine A2b receptor	NM_007413	1.24	mmu-mir-128-2 -4.63
10376455	Hist3h2a	histone cluster 3, H2a	NM_178218	1.24	mmu-mir-9-3 -8.28
10376216	Slc36a1	solute carrier family 36 (proton/amino acid symporter), member 1	NM_153139	1.24	mmu-mir-195 24.59 | mmu-mir-17 16.91 | mmu-mir-17 4.03 | mmu-mir-93 1.68 | mmu-mir-322 1.49 | mmu-mir-30a 1.4 | mmu-mir-214 1.27 | mmu-mir-30b 1.1 | mmu-mir-93 1.09 | mmu-mir-322 -1.54 | mmu-mir-30b -2.48 | mmu-mir-30a -2.75 | mmu-mir-140 -2.87 | mmu-mir-16-2 -3.14 | mmu-mir-761 -4.5 | mmu-mir-497 -4.76 | mmu-mir-195 -5.62 | mmu-mir-9-3 -8.28 | mmu-mir-140 -8.69 | mmu-mir-214 -24.25
10375650	Rasgef1c	RasGEF domain family, member 1C	NM_029004	1.24	mmu-mir-214 1.27 | mmu-mir-761 -4.5 | mmu-mir-214 -24.25
10375234	Nudcd2	NudC domain containing 2	NM_026023	1.24	mmu-mir-124-2 -3.56 | mmu-mir-124-2 -4.08
10373964	Thoc5	THO complex 5	NM_172438	1.24	mmu-mir-9-3 -8.28
10373358	Il23a	interleukin 23, alpha subunit p19	NM_031252	1.24	mmu-mir-211 -1.23 | mmu-mir-204 -2.36
10371987	Metap2	methionine aminopeptidase 2	NM_019648	1.24	mmu-mir-124-2 -3.56 | mmu-mir-384 (5') -4 | mmu-mir-124-2 -4.08
10370632	Rnf126	ring finger protein 126	NM_144528	1.24	mmu-mir-138-1 -3.58
10369833	Slc16a9	solute carrier family 16 (monocarboxylic acid transporters), member 9	NM_025807	1.24	mmu-mir-17 16.91 | mmu-mir-17 4.03 | mmu-mir-294 2.13 | mmu-mir-294 1.73 | mmu-mir-93 1.68 | mmu-mir-295 1.17 | mmu-mir-96 1.14 | mmu-mir-93 1.09 | mmu-mir-202 (5') -1.36 | mmu-mir-106a -4.44 | mmu-mir-182 -11.47 | mmu-mir-105 -15.67 | mmu-mir-295 -20.97 | mmu-mir-202 (3') -53.45
10367697	Ppp1r14c	protein phosphatase 1, regulatory (inhibitor) subunit 14c	NM_133485	1.24	mmu-mir-30a 1.4 | mmu-mir-30b 1.1 | mmu-mir-300 -1.57 | mmu-mir-300 -2.1 | mmu-mir-30b -2.48 | mmu-mir-30a -2.75 | mmu-mir-300 -4.17 | mmu-mir-381 -58.49
10366277	E2f7	E2F transcription factor 7	NM_178609	1.24	mmu-mir-195 24.59 | mmu-mir-721 2.69 | mmu-mir-301b 2.5 | mmu-mir-294 2.13 | mmu-mir-294 1.73 | mmu-mir-93 1.68 | mmu-mir-322 1.49 | mmu-mir-30a 1.4 | mmu-mir-295 1.17 | mmu-mir-30b 1.1 | mmu-mir-93 1.09 | mmu-mir-152 -1.48 | mmu-mir-322 -1.54 | mmu-mir-543 -1.74 | mmu-mir-543 -2.41 | mmu-mir-30b -2.48 | mmu-mir-30a -2.75 | mmu-mir-16-2 -3.14 | mmu-mir-106a -4.44 | mmu-mir-128-2 -4.63 | mmu-mir-4…
10365918	Ube2n	ubiquitin-conjugating enzyme E2N	NM_080560	1.24	mmu-mir-590 (3') 7244383200140.5 | mmu-mir-653 25.63 | mmu-mir-1192 21.26 | mmu-mir-205 2.16 | mmu-mir-499 2.06 | mmu-mir-495 1.3 | mmu-mir-653 -2.14 | mmu-mir-22 -3.05 | mmu-mir-128-2 -4.63
10359422	Prdx6	peroxiredoxin 6	NM_007453	1.24	mmu-mir-186 17.03 | mmu-mir-186 -1.24 | mmu-mir-124-2 -3.56 | mmu-mir-124-2 -4.08
10358589	Hmcn1	hemicentin 1	NM_001024720	1.24	mmu-mir-206 -2.38
10358389	Rgs2	regulator of G-protein signaling 2	NM_009061	1.24	mmu-mir-30a 1.4 | mmu-mir-96 1.14 | mmu-mir-30b 1.1 | mmu-mir-30b -2.48 | mmu-mir-30a -2.75 | mmu-mir-22 -3.05
10355864	Chpf	chondroitin polymerizing factor	NM_001001565	1.24	mmu-mir-214 1.27 | mmu-mir-761 -4.5 | mmu-mir-503 -13.27 | mmu-mir-214 -24.25
10354220	Mfsd9	major facilitator superfamily domain containing 9	NM_172499	1.24	mmu-mir-539 -8.34
10353117	Slco5a1	solute carrier organic anion transporter family, member 5A1	NM_172841	1.24	mmu-mir-202 (5') -1.36 | mmu-mir-124-2 -3.56 | mmu-mir-124-2 -4.08 | mmu-mir-128-2 -4.63 | mmu-mir-153 -8.22 | mmu-mir-218-2 -18.51 | mmu-mir-202 (3') -53.45
10351623	F11r	F11 receptor	NM_172647	1.24	mmu-mir-338 (5') 1.47 | mmu-mir-124-2 -3.56 | mmu-mir-124-2 -4.08 | mmu-mir-338 (3') -8.11
10350136	Csrp1	cysteine and glycine-rich protein 1	NM_007791	1.24	mmu-mir-326 1.84 | mmu-mir-330 1.09 | mmu-mir-330 -1.59
10344807	Cspp1	centrosome and spindle pole associated protein 1	NM_026493	1.24	mmu-mir-124-2 -3.56 | mmu-mir-124-2 -4.08
10608156	Usp9y	ubiquitin specific peptidase 9, Y chromosome	NM_148943	1.23	mmu-mir-758 -18.77
10604380	Zdhhc9	zinc finger, DHHC domain containing 9	NM_172465	1.23	mmu-mir-145 1675.06 | mmu-mir-17 16.91 | mmu-mir-17 4.03 | mmu-mir-377 2.75 | mmu-mir-882 2.51 | mmu-mir-205 2.16 | mmu-mir-294 2.13 | mmu-mir-326 1.84 | mmu-mir-294 1.73 | mmu-mir-93 1.68 | mmu-mir-295 1.17 | mmu-mir-330 1.09 | mmu-mir-93 1.09 | mmu-mir-383 -1.39 | mmu-mir-300 -1.57 | mmu-mir-330 -1.59 | mmu-mir-300 -2.1 | mmu-mir-377 -3.86 | mmu-mir-300 -4.17 | mmu-mir-185 -4.35 | mmu-mir-106a …
10603598	Rpgr	retinitis pigmentosa GTPase regulator	NM_001177950	1.23	mmu-mir-200a 5.58 | mmu-mir-141 -2.81 | mmu-mir-141 -3.03
10603099	Figf	c-fos induced growth factor	NM_010216	1.23	mmu-mir-542 (5') 1.62 | mmu-mir-152 -1.48 | mmu-mir-542 (3') -6.59
10601416	P2ry10	purinergic receptor P2Y, G-protein coupled 10	NM_172435	1.23	mmu-mir-494 -3.68
10600210	Slc6a8	solute carrier family 6 (neurotransmitter transporter, creatine), member 8	NM_133987	1.23	mmu-mir-137 -1.41 | mmu-mir-300 -1.57 | mmu-mir-300 -2.1 | mmu-mir-138-1 -3.58 | mmu-mir-300 -4.17 | mmu-mir-149 -4.41 | mmu-mir-340 (3') -7.41 | mmu-mir-340 (5') -22.63 | mmu-mir-381 -58.49
10598240	Shroom4	shroom family member 4	NM_001040459	1.23	mmu-mir-200a 5.58 | mmu-mir-141 -2.81 | mmu-mir-141 -3.03 | mmu-mir-124-2 -3.56 | mmu-mir-124-2 -4.08 | mmu-mir-9-3 -8.28
10593213	Rbm7	RNA binding motif protein 7	NM_144948	1.23	mmu-mir-1192 21.26 | mmu-mir-495 1.3 | mmu-mir-670 -53.08 | mmu-mir-351 -174.85
10592734	Cbl	Casitas B-lineage lymphoma	NM_007619	1.23	mmu-mir-653 25.63 | mmu-mir-1192 21.26 | mmu-mir-192 8.22 | mmu-mir-200a 5.58 | mmu-mir-192 3.84 | mmu-mir-136 3.14 | mmu-mir-221 1.96 | mmu-mir-542 (5') 1.62 | mmu-mir-203 1.47 | mmu-mir-338 (5') 1.47 | mmu-mir-495 1.3 | mmu-mir-214 1.27 | mmu-mir-410 -1.04 | mmu-mir-222 -1.08 | mmu-mir-122 -1.17 | mmu-mir-202 (5') -1.36 | mmu-mir-300 -1.57 | mmu-mir-543 -1.74 | mmu-mir-300 -2.1 | mmu-mir-653 -2…
10591773	Hmgn2	high mobility group nucleosomal binding domain 2	NM_016957	1.23	mmu-mir-326 1.84 | mmu-mir-330 1.09 | mmu-mir-300 -1.57 | mmu-mir-330 -1.59 | mmu-mir-300 -2.1 | mmu-mir-21 -2.35 | mmu-mir-300 -4.17 | mmu-mir-504 -5.06 | mmu-mir-21 -5.58 | mmu-mir-340 (3') -7.41 | mmu-mir-340 (5') -22.63
10591009	Med17	mediator complex subunit 17	NM_144933	1.23	mmu-mir-17 16.91 | mmu-mir-17 4.03 | mmu-mir-93 1.68 | mmu-mir-93 1.09 | mmu-mir-340 (3') -7.41 | mmu-mir-218-2 -18.51 | mmu-mir-340 (5') -22.63
10590586	Limd1	LIM domains containing 1	NM_013860	1.23	mmu-mir-377 2.75 | mmu-mir-202 (5') -1.36 | mmu-mir-592 -3.56 | mmu-mir-342 (5') -3.66 | mmu-mir-377 -3.86 | mmu-mir-202 (3') -53.45
10587637	Tbx18	T-box18	NM_023814	1.23	mmu-mir-421 -2.79
10585842	Nptn	neuroplastin	NM_009145	1.23	mmu-mir-721 2.69 | mmu-mir-301b 2.5 | mmu-mir-25 -1.16 | mmu-mir-152 -1.48 | mmu-mir-543 -1.74 | mmu-mir-367 -1.85 | mmu-mir-543 -2.41 | mmu-mir-25 -4.47 | mmu-mir-340 (3') -7.41 | mmu-mir-153 -8.22 | mmu-mir-873 -10.85 | mmu-mir-340 (5') -22.63 | mmu-mir-363 -14562.8 | mmu-mir-32 -253214.41
10585535	Isl2	insulin related protein 2 (islet 2)	NM_027397	1.23	mmu-mir-375 -2.25 | mmu-mir-206 -2.38
10584280	Hepacam	hepatocyte cell adhesion molecule	NM_175189	1.23	mmu-mir-124-2 -3.56 | mmu-mir-124-2 -4.08 | mmu-mir-488 -9.38 | mmu-mir-488 -15.35
10583992	Igsf9b	immunoglobulin superfamily, member 9B	NM_001129787	1.23	mmu-mir-328 189812531.25 | mmu-mir-200a 5.58 | mmu-mir-141 -2.81 | mmu-mir-141 -3.03
10583286	Gpr83	G protein-coupled receptor 83	NM_010287	1.23	mmu-mir-206 -2.38 | mmu-mir-384 (5') -4 | mmu-mir-873 -10.85
10582835	Hmgb1	high mobility group box 1	NM_010439	1.23	mmu-mir-200a 5.58 | mmu-mir-410 -1.04 | mmu-mir-300 -1.57 | mmu-mir-300 -2.1 | mmu-mir-141 -2.81 | mmu-mir-141 -3.03 | mmu-mir-300 -4.17 | mmu-mir-216a -5.54 | mmu-mir-218-2 -18.51 | mmu-mir-381 -58.49
10581151	Rrad	Ras-related associated with diabetes	NM_019662	1.23	mmu-mir-30a 1.4 | mmu-mir-30b 1.1 | mmu-mir-30b -2.48 | mmu-mir-30a -2.75
10578287	Cnot7	CCR4-NOT transcription complex, subunit 7	NM_011135	1.23	mmu-mir-17 16.91 | mmu-mir-17 4.03 | mmu-mir-721 2.69 | mmu-mir-301b 2.5 | mmu-mir-93 1.68 | mmu-mir-93 1.09 | mmu-mir-300 -1.57 | mmu-mir-300 -2.1 | mmu-mir-300 -4.17 | mmu-mir-320 -6.45
10578045	Nrg1	neuregulin 1	NM_178591	1.23	mmu-mir-195 24.59 | mmu-mir-183 2.39 | mmu-mir-221 1.96 | mmu-mir-322 1.49 | mmu-mir-203 1.47 | mmu-mir-429 1.43 | mmu-mir-410 -1.04 | mmu-mir-222 -1.08 | mmu-mir-322 -1.54 | mmu-mir-203 -2.19 | mmu-mir-183 -2.45 | mmu-mir-16-2 -3.14 | mmu-mir-124-2 -3.56 | mmu-mir-124-2 -4.08 | mmu-mir-497 -4.76 | mmu-mir-195 -5.62
10574438	Cdh5	cadherin 5	NM_009868	1.23	mmu-mir-143 315.17 | mmu-mir-144 82.71 | mmu-mir-128-2 -4.63 | mmu-mir-670 -53.08 | mmu-mir-351 -174.85
10574166	Cpne2	copine II	NM_153507	1.23	mmu-mir-300 -1.57 | mmu-mir-300 -2.1 | mmu-mir-300 -4.17 | mmu-mir-381 -58.49
10574157	Nlrc5	NLR family, CARD domain containing 5	NM_001033207	1.23	mmu-mir-370 -4.08
10574104	Nlrc5	NLR family, CARD domain containing 5	NM_001033207	1.23	mmu-mir-370 -4.08
10571321	Ppp1r3b	protein phosphatase 1, regulatory (inhibitor) subunit 3B	NM_177741	1.23	mmu-mir-17 16.91 | mmu-mir-17 4.03 | mmu-mir-93 1.68 | mmu-mir-93 1.09 | mmu-mir-21 -2.35 | mmu-mir-206 -2.38 | mmu-mir-124-2 -3.56 | mmu-mir-124-2 -4.08 | mmu-mir-21 -5.58 | mmu-mir-320 -6.45
10571319	Tnks	tankyrase, TRF1-interacting ankyrin-related ADP-ribose polymerase	NM_175091	1.23	mmu-mir-33 17.03 | mmu-mir-33 2.69 | mmu-mir-203 1.47 | mmu-mir-203 -2.19 | mmu-mir-21 -2.35 | mmu-mir-24-2 -4.38 | mmu-mir-149 -4.41 | mmu-mir-21 -5.58 | mmu-mir-320 -6.45 | mmu-mir-340 (3') -7.41 | mmu-mir-153 -8.22 | mmu-mir-9-3 -8.28 | mmu-mir-340 (5') -22.63
10568586	Fam53b	family with sequence similarity 53, member B	NM_175268	1.23	mmu-mir-721 2.69 | mmu-mir-882 2.51 | mmu-mir-301b 2.5 | mmu-mir-221 1.96 | mmu-mir-222 -1.08 | mmu-mir-31 -1.48 | mmu-mir-124-2 -3.56 | mmu-mir-124-2 -4.08 | mmu-mir-370 -4.08 | mmu-mir-185 -4.35 | mmu-mir-31 -5.86
10568139	Maz	MYC-associated zinc finger protein (purine-binding transcription factor)	NM_010772	1.23	mmu-mir-421 -2.79 | mmu-mir-873 -10.85
10566934	Lyve1	lymphatic vessel endothelial hyaluronan receptor 1	NM_053247	1.23	mmu-mir-9-3 -8.28
10566161	Trim68	tripartite motif-containing 68	NM_198012	1.23	mmu-mir-195 24.59 | mmu-mir-322 1.49 | mmu-mir-322 -1.54 | mmu-mir-16-2 -3.14 | mmu-mir-497 -4.76 | mmu-mir-195 -5.62
10564839	Ap3s2	adaptor-related protein complex 3, sigma 2 subunit	NM_009682	1.23	mmu-mir-145 1675.06 | mmu-mir-149 -4.41 | mmu-mir-145 -6.63
10564262	Mkrn3	makorin, ring finger protein, 3	NM_011746	1.23	mmu-mir-30a 1.4 | mmu-mir-30b 1.1 | mmu-mir-30b -2.48 | mmu-mir-30a -2.75
10563050	Prr12	proline rich 12	NM_175022	1.23	mmu-mir-376c 98.36 | mmu-mir-329 4.86 | mmu-mir-376c 1.13 | mmu-mir-410 -1.04 | mmu-mir-300 -1.57 | mmu-mir-300 -2.1 | mmu-mir-384 (5') -4 | mmu-mir-300 -4.17 | mmu-mir-128-2 -4.63 | mmu-mir-381 -58.49
10562687	Iglon5	IgLON family member 5	NM_001164518	1.23	mmu-mir-138-1 -3.58 | mmu-mir-128-2 -4.63
10558535	Gpr123	G protein-coupled receptor 123	NM_177469	1.23	mmu-mir-9-3 -8.28
10555892	Twf1	twinfilin, actin-binding protein, homolog 1 (Drosophila)	NM_008971	1.23	mmu-mir-653 25.63 | mmu-mir-1192 21.26 | mmu-mir-17 16.91 | mmu-mir-17 4.03 | mmu-mir-294 2.13 | mmu-mir-294 1.73 | mmu-mir-93 1.68 | mmu-mir-203 1.47 | mmu-mir-30a 1.4 | mmu-mir-495 1.3 | mmu-mir-214 1.27 | mmu-mir-295 1.17 | mmu-mir-30b 1.1 | mmu-mir-93 1.09 | mmu-mir-107 -1.78 | mmu-mir-653 -2.14 | mmu-mir-203 -2.19 | mmu-mir-206 -2.38 | mmu-mir-30b -2.48 | mmu-mir-30a -2.75 | mmu-mir-106a -4.…
10553773	Gabrb3	gamma-aminobutyric acid (GABA) A receptor, subunit beta 3	NM_008071	1.23	mmu-mir-382 1105.13 | mmu-mir-486 5.86 | mmu-mir-211 -1.23 | mmu-mir-204 -2.36 | mmu-mir-486 -2.53 | mmu-mir-539 -8.34 | mmu-mir-488 -9.38 | mmu-mir-488 -15.35 | mmu-mir-218-2 -18.51
10553015	Bcat2	branched chain aminotransferase 2, mitochondrial	NM_009737	1.23	mmu-mir-96 1.14 | mmu-mir-25 -1.16 | mmu-mir-122 -1.17 | mmu-mir-367 -1.85 | mmu-mir-25 -4.47 | mmu-mir-9-3 -8.28 | mmu-mir-182 -11.47 | mmu-mir-363 -14562.8 | mmu-mir-32 -253214.41
10552796	Tsks	testis-specific serine kinase substrate	NM_001077591	1.23	mmu-mir-338 (5') 1.47 | mmu-mir-338 (3') -8.11
10551155	Lipe	lipase, hormone sensitive	NM_010719	1.23	mmu-mir-195 24.59 | mmu-mir-322 1.49 | mmu-mir-322 -1.54 | mmu-mir-16-2 -3.14 | mmu-mir-124-2 -3.56 | mmu-mir-124-2 -4.08 | mmu-mir-497 -4.76 | mmu-mir-195 -5.62
10550980	Lypd3	Ly6/Plaur domain containing 3	NM_133743	1.23	mmu-mir-152 -1.48 | mmu-mir-128-2 -4.63
10548118	Prmt8	protein arginine N-methyltransferase 8	NM_201371	1.23	mmu-mir-107 -1.78
10546891	Camk1	calcium/calmodulin-dependent protein kinase I	NM_133926	1.23	mmu-mir-211 -1.23 | mmu-mir-204 -2.36 | mmu-mir-494 -3.68
10545771	Cyp26b1	cytochrome P450, family 26, subfamily b, polypeptide 1	NM_175475	1.23	mmu-mir-195 24.59 | mmu-mir-1192 21.26 | mmu-mir-17 16.91 | mmu-mir-374 11.39 | mmu-mir-374 9.06 | mmu-mir-200a 5.58 | mmu-mir-496 4.35 | mmu-mir-491 4.14 | mmu-mir-17 4.03 | mmu-mir-294 2.13 | mmu-mir-294 1.73 | mmu-mir-93 1.68 | mmu-mir-322 1.49 | mmu-mir-495 1.3 | mmu-mir-295 1.17 | mmu-mir-93 1.09 | mmu-mir-100 -1.14 | mmu-mir-322 -1.54 | mmu-mir-543 -1.74 | mmu-mir-491 -2.22 | mmu-mir-543 -2…
10545458	Tcf7l1	transcription factor 7 like 1 (T cell specific, HMG box)	NM_001079822	1.23	mmu-mir-590 (3') 7244383200140.5 | mmu-mir-329 4.86 | mmu-mir-431 3.58 | mmu-mir-211 -1.23 | mmu-mir-132 -1.85 | mmu-mir-204 -2.36 | mmu-mir-431 -8.34
10544746	Hoxa1	homeobox A1	NM_010449	1.23	mmu-mir-433 6.73 | mmu-mir-30a 1.4 | mmu-mir-30b 1.1 | mmu-mir-100 -1.14 | mmu-mir-433 -1.21 | mmu-mir-30b -2.48 | mmu-mir-30a -2.75 | mmu-mir-218-2 -18.51 | mmu-mir-216b -45.25
10541741	Mlf2	myeloid leukemia factor 2	NM_145385	1.23	mmu-mir-195 24.59 | mmu-mir-322 1.49 | mmu-mir-322 -1.54 | mmu-mir-16-2 -3.14 | mmu-mir-497 -4.76 | mmu-mir-195 -5.62 | mmu-mir-670 -53.08 | mmu-mir-351 -174.85
10541268	Slc25a18	solute carrier family 25 (mitochondrial carrier), member 18	NM_001081048	1.23	mmu-mir-202 (5') -1.36 | mmu-mir-202 (3') -53.45
10540168	Fgd5	FYVE, RhoGEF and PH domain containing 5	NM_172731	1.23	mmu-mir-17 16.91 | mmu-mir-17 4.03 | mmu-mir-294 2.13 | mmu-mir-294 1.73 | mmu-mir-93 1.68 | mmu-mir-295 1.17 | mmu-mir-93 1.09 | mmu-mir-106a -4.44 | mmu-mir-105 -15.67 | mmu-mir-295 -20.97
10539169	Lrrtm1	leucine rich repeat transmembrane neuronal 1	NM_028880	1.23	mmu-mir-320 -6.45
10536976	Nrf1	nuclear respiratory factor 1	NM_001164226	1.23	mmu-mir-25 -1.16 | mmu-mir-293 -1.36 | mmu-mir-367 -1.85 | mmu-mir-411 -3.16 | mmu-mir-342 (5') -3.66 | mmu-mir-25 -4.47 | mmu-mir-504 -5.06 | mmu-mir-9-3 -8.28 | mmu-mir-182 -11.47 | mmu-mir-411 -15.35 | mmu-mir-363 -14562.8 | mmu-mir-32 -253214.41
10535524	Ocm	oncomodulin	NM_033039	1.23	mmu-mir-539 -8.34
10535372	Fbxl18	F-box and leucine-rich repeat protein 18	NM_001033312	1.23	mmu-mir-107 -1.78
[truncated: 6,730 more rows]
[truncated: 1 more columns]
