# Supplementary material for: Spinal miRNA-124 regulates synaptopodin and nociception in an animal model of bone cancer pain
Source: Sci Rep. 2017 Sep 8;7:10949. doi: 10.1038/s41598-017-10224-1 (PMC5591226; doi:10.1038/s41598-017-10224-1)
Supplement: Supplementary file 3 — supp table 2 [file 41598_2017_10224_MOESM3_ESM.xls]

## Sheet: miR-124_targets
10380591	Snf8	SNF8, ESCRT-II complex subunit, homolog (S. cerevisiae)	NM_033568	1.66	mmu-mir-154 809 | mmu-mir-872 5.21 | mmu-mir-872 -1.56 | mmu-mir-124-2 -3.56 | mmu-mir-124-2 -4.08 | mmu-mir-154 -4.23
10488608	Trib3	tribbles homolog 3 (Drosophila)	NM_175093	1.58	mmu-mir-96 1.14 | mmu-mir-124-2 -3.56 | mmu-mir-124-2 -4.08 | mmu-mir-320 -6.45 | mmu-mir-182 -11.47
10551355	Sertad3	SERTA domain containing 3	NM_133210	1.56	mmu-mir-25 -1.16 | mmu-mir-367 -1.85 | mmu-mir-124-2 -3.56 | mmu-mir-124-2 -4.08 | mmu-mir-25 -4.47 | mmu-mir-670 -53.08 | mmu-mir-351 -174.85 | mmu-mir-363 -14562.8 | mmu-mir-32 -253214.41
10369474	Eif4ebp2	eukaryotic translation initiation factor 4E binding protein 2	NM_010124	1.55	mmu-mir-145 1675.06 | mmu-mir-377 2.75 | mmu-mir-194-2 2.31 | mmu-mir-96 1.14 | mmu-mir-21 -2.35 | mmu-mir-22 -3.05 | mmu-mir-124-2 -3.56 | mmu-mir-377 -3.86 | mmu-mir-124-2 -4.08 | mmu-mir-21 -5.58 | mmu-mir-145 -6.63 | mmu-mir-182 -11.47 | mmu-mir-361 -81.57
10461257	Ubxn1	UBX domain protein 1	NM_146093	1.52	mmu-mir-124-2 -3.56 | mmu-mir-124-2 -4.08
10355152	Fzd5	frizzled homolog 5 (Drosophila)	NM_022721	1.51	mmu-mir-191 24.59 | mmu-mir-374 11.39 | mmu-mir-374 9.06 | mmu-mir-329 4.86 | mmu-mir-136 3.14 | mmu-mir-194-2 2.31 | mmu-mir-326 1.84 | mmu-mir-874 1.4 | mmu-mir-330 1.09 | mmu-mir-410 -1.04 | mmu-mir-100 -1.14 | mmu-mir-330 -1.59 | mmu-mir-124-2 -3.56 | mmu-mir-384 (5') -4 | mmu-mir-455 -4.06 | mmu-mir-124-2 -4.08 | mmu-mir-24-2 -4.38 | mmu-mir-149 -4.41 | mmu-mir-365-2 -4.44 | mmu-mir-216a -5.…
10591563	Kank2	KN motif and ankyrin repeat domains 2	NM_145611	1.51	mmu-mir-145 1675.06 | mmu-mir-124-2 -3.56 | mmu-mir-124-2 -4.08 | mmu-mir-145 -6.63
10409282	Ror2	receptor tyrosine kinase-like orphan receptor 2	NM_013846	1.5	mmu-mir-203 1.47 | mmu-mir-429 1.43 | mmu-mir-543 -1.74 | mmu-mir-203 -2.19 | mmu-mir-543 -2.41 | mmu-mir-124-2 -3.56 | mmu-mir-124-2 -4.08
10397482	Tmem63c	transmembrane protein 63c	NM_172583	1.5	mmu-mir-140 -2.87 | mmu-mir-22 -3.05 | mmu-mir-124-2 -3.56 | mmu-mir-124-2 -4.08 | mmu-mir-140 -8.69
10474851	Bahd1	bromo adjacent homology domain containing 1	NM_001045523	1.49	mmu-mir-186 17.03 | mmu-mir-17 16.91 | mmu-mir-200a 5.58 | mmu-mir-17 4.03 | mmu-mir-721 2.69 | mmu-mir-301b 2.5 | mmu-mir-294 2.13 | mmu-mir-294 1.73 | mmu-mir-93 1.68 | mmu-mir-203 1.47 | mmu-mir-30a 1.4 | mmu-mir-295 1.17 | mmu-mir-30b 1.1 | mmu-mir-93 1.09 | mmu-mir-186 -1.24 | mmu-mir-202 (5') -1.36 | mmu-mir-293 -1.36 | mmu-mir-31 -1.48 | mmu-mir-203 -2.19 | mmu-mir-21 -2.35 | mmu-mir-30b -…
10385591	Maml1	mastermind like 1 (Drosophila)	NM_175334	1.49	mmu-mir-17 16.91 | mmu-mir-17 4.03 | mmu-mir-721 2.69 | mmu-mir-301b 2.5 | mmu-mir-294 2.13 | mmu-mir-294 1.73 | mmu-mir-93 1.68 | mmu-mir-30a 1.4 | mmu-mir-379 1.22 | mmu-mir-295 1.17 | mmu-mir-30b 1.1 | mmu-mir-93 1.09 | mmu-mir-137 -1.41 | mmu-mir-107 -1.78 | mmu-mir-489 -1.92 | mmu-mir-30b -2.48 | mmu-mir-30a -2.75 | mmu-mir-124-2 -3.56 | mmu-mir-124-2 -4.08 | mmu-mir-106a -4.44 | mmu-mir-379…
10393836	Arhgdia	Rho GDP dissociation inhibitor (GDI) alpha	NM_133796	1.48	mmu-mir-195 24.59 | mmu-mir-322 1.49 | mmu-mir-429 1.43 | mmu-mir-150 1.19 | mmu-mir-96 1.14 | mmu-mir-322 -1.54 | mmu-mir-16-2 -3.14 | mmu-mir-124-2 -3.56 | mmu-mir-124-2 -4.08 | mmu-mir-497 -4.76 | mmu-mir-195 -5.62 | mmu-mir-9-3 -8.28 | mmu-mir-182 -11.47
10358027	Elf3	E74-like factor 3	NM_001163131	1.48	mmu-mir-124-2 -3.56 | mmu-mir-124-2 -4.08
10443000	Neurl1b	neuralized homolog 1b (Drosophila)	NM_001081656	1.48	mmu-mir-382 1105.13 | mmu-mir-144 82.71 | mmu-mir-195 24.59 | mmu-mir-17 16.91 | mmu-mir-17 4.03 | mmu-mir-93 1.68 | mmu-mir-322 1.49 | mmu-mir-93 1.09 | mmu-mir-25 -1.16 | mmu-mir-322 -1.54 | mmu-mir-367 -1.85 | mmu-mir-16-2 -3.14 | mmu-mir-124-2 -3.56 | mmu-mir-124-2 -4.08 | mmu-mir-25 -4.47 | mmu-mir-128-2 -4.63 | mmu-mir-497 -4.76 | mmu-mir-195 -5.62 | mmu-mir-503 -13.27 | mmu-mir-363 -14562.…
10373218	Nxph4	neurexophilin 4	NM_183297	1.47	mmu-mir-375 -2.25 | mmu-mir-124-2 -4.08
10445826	Mocs1	molybdenum cofactor synthesis 1	NM_020042	1.47	mmu-mir-195 24.59 | mmu-mir-322 1.49 | mmu-mir-429 1.43 | mmu-mir-322 -1.54 | mmu-mir-16-2 -3.14 | mmu-mir-124-2 -3.56 | mmu-mir-138-1 -3.58 | mmu-mir-124-2 -4.08 | mmu-mir-370 -4.08 | mmu-mir-24-2 -4.38 | mmu-mir-497 -4.76 | mmu-mir-195 -5.62 | mmu-mir-378 -10.85 | mmu-mir-218-2 -18.51
10386460	Pemt	phosphatidylethanolamine N-methyltransferase	NM_008819	1.47	mmu-mir-124-2 -3.56 | mmu-mir-124-2 -4.08
10445422	Slc35b2	solute carrier family 35, member B2	NM_028662	1.47	mmu-mir-124-2 -3.56 | mmu-mir-124-2 -4.08
10543058	Dlx5	distal-less homeobox 5	NM_010056	1.46	mmu-mir-590 (3') 7244383200140.5 | mmu-mir-203 1.47 | mmu-mir-203 -2.19 | mmu-mir-124-2 -3.56 | mmu-mir-124-2 -4.08
10433776	Snai2	snail homolog 2 (Drosophila)	NM_011415	1.46	mmu-mir-203 1.47 | mmu-mir-203 -2.19 | mmu-mir-206 -2.38 | mmu-mir-124-2 -3.56 | mmu-mir-124-2 -4.08
10462918	Tmem20	transmembrane protein 20	NM_175507	1.46	mmu-mir-195 24.59 | mmu-mir-322 1.49 | mmu-mir-96 1.14 | mmu-mir-322 -1.54 | mmu-mir-107 -1.78 | mmu-mir-16-2 -3.14 | mmu-mir-124-2 -3.56 | mmu-mir-124-2 -4.08 | mmu-mir-497 -4.76 | mmu-mir-195 -5.62 | mmu-mir-539 -8.34 | mmu-mir-182 -11.47
10574246	Gpr114	G protein-coupled receptor 114	NM_001145972	1.45	mmu-mir-124-2 -3.56 | mmu-mir-124-2 -4.08 | mmu-mir-149 -4.41
10367440	Itga7	integrin alpha 7	NM_008398	1.45	mmu-mir-124-2 -3.56 | mmu-mir-124-2 -4.08 | mmu-mir-670 -53.08 | mmu-mir-351 -174.85
10467599	Slit1	slit homolog 1 (Drosophila)	NM_015748	1.44	mmu-mir-1192 21.26 | mmu-mir-874 1.4 | mmu-mir-495 1.3 | mmu-mir-214 1.27 | mmu-mir-421 -2.79 | mmu-mir-124-2 -3.56 | mmu-mir-124-2 -4.08 | mmu-mir-761 -4.5 | mmu-mir-214 -24.25
10426157	Trabd	TraB domain containing	NM_026485	1.44	mmu-mir-124-2 -3.56 | mmu-mir-124-2 -4.08 | mmu-mir-128-2 -4.63
10560644	Pvrl2	poliovirus receptor-related 2	NM_008990	1.43	mmu-mir-150 1.19 | mmu-mir-124-2 -3.56 | mmu-mir-124-2 -4.08 | mmu-mir-24-2 -4.38 | mmu-mir-224 -29.65
10365056	Apba3	amyloid beta (A4) precursor protein-binding, family A, member 3	NM_018758	1.42	mmu-mir-124-2 -3.56 | mmu-mir-124-2 -4.08
10483626	Dlx2	distal-less homeobox 2	NM_010054	1.42	mmu-mir-300 -1.57 | mmu-mir-300 -2.1 | mmu-mir-21 -2.35 | mmu-mir-124-2 -3.56 | mmu-mir-124-2 -4.08 | mmu-mir-300 -4.17 | mmu-mir-216a -5.54 | mmu-mir-21 -5.58 | mmu-mir-216b -45.25 | mmu-mir-381 -58.49
10454172	Dsg2	desmoglein 2	NM_007883	1.42	mmu-mir-124-2 -3.56 | mmu-mir-494 -3.68 | mmu-mir-124-2 -4.08
10388389	Hic1	hypermethylated in cancer 1	NM_010430	1.42	mmu-mir-328 189812531.25 | mmu-mir-137 -1.41 | mmu-mir-300 -1.57 | mmu-mir-300 -2.1 | mmu-mir-124-2 -3.56 | mmu-mir-124-2 -4.08 | mmu-mir-300 -4.17 | mmu-mir-24-2 -4.38 | mmu-mir-128-2 -4.63 | mmu-mir-9-3 -8.28 | mmu-mir-381 -58.49
10449236	Nme4	NME/NM23 nucleoside diphosphate kinase 4	NM_019731	1.42	mmu-mir-590 (3') 7244383200140.5 | mmu-mir-124-2 -3.56 | mmu-mir-124-2 -4.08
10391454	Vat1	vesicle amine transport protein 1 homolog (T californica)	NM_012037	1.42	mmu-mir-195 24.59 | mmu-mir-322 1.49 | mmu-mir-30a 1.4 | mmu-mir-96 1.14 | mmu-mir-30b 1.1 | mmu-mir-34a -1.09 | mmu-mir-322 -1.54 | mmu-mir-30b -2.48 | mmu-mir-34a -2.6 | mmu-mir-34c -2.69 | mmu-mir-30a -2.75 | mmu-mir-16-2 -3.14 | mmu-mir-124-2 -3.56 | mmu-mir-124-2 -4.08 | mmu-mir-497 -4.76 | mmu-mir-195 -5.62 | mmu-mir-9-3 -8.28 | mmu-mir-378 -10.85 | mmu-mir-182 -11.47 | mmu-mir-218-2 -18.51…
10497817	Anxa5	annexin A5	NM_009673	1.41	mmu-mir-124-2 -3.56 | mmu-mir-124-2 -4.08
10600936	Efnb1	ephrin B1	NM_010110	1.41	mmu-mir-17 16.91 | mmu-mir-17 4.03 | mmu-mir-882 2.51 | mmu-mir-499 2.06 | mmu-mir-93 1.68 | mmu-mir-150 1.19 | mmu-mir-93 1.09 | mmu-mir-300 -1.57 | mmu-mir-300 -2.1 | mmu-mir-124-2 -3.56 | mmu-mir-124-2 -4.08 | mmu-mir-300 -4.17 | mmu-mir-185 -4.35 | mmu-mir-340 (3') -7.41 | mmu-mir-340 (5') -22.63 | mmu-mir-381 -58.49
10506118	Usp1	ubiquitin specific peptidase 1	NM_146144	1.41	mmu-mir-300 -1.57 | mmu-mir-300 -2.1 | mmu-mir-124-2 -3.56 | mmu-mir-124-2 -4.08 | mmu-mir-300 -4.17 | mmu-mir-381 -58.49
10415866	Xkr6	X Kell blood group precursor related family member 6 homolog	NM_173393	1.41	mmu-mir-376c 98.36 | mmu-mir-429 1.43 | mmu-mir-376c 1.13 | mmu-mir-31 -1.48 | mmu-mir-375 -2.25 | mmu-mir-21 -2.35 | mmu-mir-124-2 -3.56 | mmu-mir-124-2 -4.08 | mmu-mir-21 -5.58 | mmu-mir-31 -5.86
10576973	Col4a1	collagen, type IV, alpha 1	NM_009931	1.4	mmu-mir-410 -1.04 | mmu-mir-202 (5') -1.36 | mmu-mir-152 -1.48 | mmu-mir-124-2 -3.56 | mmu-mir-124-2 -4.08 | mmu-mir-153 -8.22 | mmu-mir-758 -18.77 | mmu-mir-202 (3') -53.45
10465427	Rps6ka4	ribosomal protein S6 kinase, polypeptide 4	NM_019924	1.4	mmu-mir-17 16.91 | mmu-mir-17 4.03 | mmu-mir-93 1.68 | mmu-mir-93 1.09 | mmu-mir-34a -1.09 | mmu-mir-25 -1.16 | mmu-mir-367 -1.85 | mmu-mir-34a -2.6 | mmu-mir-34c -2.69 | mmu-mir-124-2 -3.56 | mmu-mir-124-2 -4.08 | mmu-mir-25 -4.47 | mmu-mir-128-2 -4.63 | mmu-mir-340 (3') -7.41 | mmu-mir-9-3 -8.28 | mmu-mir-340 (5') -22.63 | mmu-mir-34c -41.64 | mmu-mir-363 -14562.8 | mmu-mir-32 -253214.41
10545751	Tex261	testis expressed gene 261	NM_009357	1.4	mmu-mir-721 2.69 | mmu-mir-301b 2.5 | mmu-mir-202 (5') -1.36 | mmu-mir-31 -1.48 | mmu-mir-421 -2.79 | mmu-mir-124-2 -3.56 | mmu-mir-124-2 -4.08 | mmu-mir-31 -5.86 | mmu-mir-708 -8.28 | mmu-mir-378 -10.85 | mmu-mir-202 (3') -53.45 | mmu-mir-708 -171.25
10345037	Paqr8	progestin and adipoQ receptor family member VIII	NM_028829	1.39	mmu-mir-96 1.14 | mmu-mir-124-2 -3.56 | mmu-mir-124-2 -4.08
10561461	Samd4b	sterile alpha motif domain containing 4B	NM_175021	1.39	mmu-mir-1192 21.26 | mmu-mir-326 1.84 | mmu-mir-495 1.3 | mmu-mir-451 1.23 | mmu-mir-330 1.09 | mmu-mir-410 -1.04 | mmu-mir-383 -1.39 | mmu-mir-330 -1.59 | mmu-mir-543 -1.74 | mmu-mir-543 -2.41 | mmu-mir-124-2 -3.56 | mmu-mir-124-2 -4.08 | mmu-mir-24-2 -4.38 | mmu-mir-504 -5.06
10499529	Slc50a1	solute carrier family 50 (sugar transporter), member 1	NM_009057	1.39	mmu-mir-124-2 -3.56 | mmu-mir-124-2 -4.08 | mmu-mir-9-3 -8.28
10488482	Acss1	acyl-CoA synthetase short-chain family member 1	NM_080575	1.38	mmu-mir-124-2 -3.56 | mmu-mir-124-2 -4.08
10387944	Camta2	calmodulin binding transcription activator 2	NM_178116	1.38	mmu-mir-17 16.91 | mmu-mir-17 4.03 | mmu-mir-294 2.13 | mmu-mir-294 1.73 | mmu-mir-93 1.68 | mmu-mir-295 1.17 | mmu-mir-93 1.09 | mmu-mir-299 -2.07 | mmu-mir-22 -3.05 | mmu-mir-124-2 -3.56 | mmu-mir-138-1 -3.58 | mmu-mir-494 -3.68 | mmu-mir-124-2 -4.08 | mmu-mir-106a -4.44 | mmu-mir-299 -6.63 | mmu-mir-105 -15.67 | mmu-mir-295 -20.97
10450669	Prr3	proline-rich polypeptide 3	NR_028516	1.38	mmu-mir-96 1.14 | mmu-mir-383 -1.39 | mmu-mir-124-2 -3.56 | mmu-mir-124-2 -4.08 | mmu-mir-182 -11.47
10529305	Tmem129	transmembrane protein 129	NM_026698	1.38	mmu-mir-200a 5.58 | mmu-mir-141 -2.81 | mmu-mir-141 -3.03 | mmu-mir-124-2 -3.56 | mmu-mir-124-2 -4.08 | mmu-mir-378 -10.85
10446074	Uhrf1	ubiquitin-like, containing PHD and RING finger domains, 1	NM_010931	1.38	mmu-mir-124-2 -3.56 | mmu-mir-124-2 -4.08 | mmu-mir-9-3 -8.28
10362886	Bend3	BEN domain containing 3	NM_199028	1.37	mmu-mir-410 -1.04 | mmu-mir-124-2 -3.56 | mmu-mir-124-2 -4.08 | mmu-mir-128-2 -4.63 | mmu-mir-9-3 -8.28 | mmu-mir-218-2 -18.51
10540935	Cand2	cullin-associated and neddylation-dissociated 2 (putative)	NM_025958	1.37	mmu-mir-124-2 -3.56 | mmu-mir-124-2 -4.08
10399841	Cbll1	Casitas B-lineage lymphoma-like 1	NM_134048	1.37	mmu-mir-1192 21.26 | mmu-mir-495 1.3 | mmu-mir-152 -1.48 | mmu-mir-132 -1.85 | mmu-mir-124-2 -3.56 | mmu-mir-494 -3.68 | mmu-mir-124-2 -4.08 | mmu-mir-670 -53.08 | mmu-mir-351 -174.85
10600341	Emd	emerin	NM_007927	1.37	mmu-mir-124-2 -3.56 | mmu-mir-124-2 -4.08
10383932	Gas2l1	growth arrest-specific 2 like 1	NM_144560	1.37	mmu-mir-206 -2.38 | mmu-mir-124-2 -3.56 | mmu-mir-124-2 -4.08 | mmu-mir-670 -53.08 | mmu-mir-351 -174.85
10579125	Gatad2a	GATA zinc finger domain containing 2A	NM_145596	1.37	mmu-mir-195 24.59 | mmu-mir-322 1.49 | mmu-mir-322 -1.54 | mmu-mir-300 -1.57 | mmu-mir-300 -2.1 | mmu-mir-16-2 -3.14 | mmu-mir-124-2 -3.56 | mmu-mir-138-1 -3.58 | mmu-mir-124-2 -4.08 | mmu-mir-300 -4.17 | mmu-mir-128-2 -4.63 | mmu-mir-497 -4.76 | mmu-mir-195 -5.62 | mmu-mir-153 -8.22 | mmu-mir-381 -58.49
10482788	Gpd2	glycerol phosphate dehydrogenase 2, mitochondrial	ENSMUST00000028167	1.37	mmu-mir-721 2.69 | mmu-mir-301b 2.5 | mmu-mir-326 1.84 | mmu-mir-330 1.09 | mmu-mir-152 -1.48 | mmu-mir-330 -1.59 | mmu-mir-132 -1.85 | mmu-mir-206 -2.38 | mmu-mir-124-2 -3.56 | mmu-mir-124-2 -4.08 | mmu-mir-128-2 -4.63 | mmu-mir-340 (3') -7.41 | mmu-mir-340 (5') -22.63
10390117	Itga3	integrin alpha 3	NM_013565	1.37	mmu-mir-96 1.14 | mmu-mir-300 -1.57 | mmu-mir-300 -2.1 | mmu-mir-124-2 -3.56 | mmu-mir-138-1 -3.58 | mmu-mir-124-2 -4.08 | mmu-mir-300 -4.17 | mmu-mir-24-2 -4.38 | mmu-mir-381 -58.49
10590169	Acvr2b	activin receptor IIB	NM_007397	1.36	mmu-mir-154 809 | mmu-mir-144 82.71 | mmu-mir-195 24.59 | mmu-mir-1192 21.26 | mmu-mir-186 17.03 | mmu-mir-374 11.39 | mmu-mir-374 9.06 | mmu-mir-872 5.21 | mmu-mir-377 2.75 | mmu-mir-183 2.39 | mmu-mir-194-2 2.31 | mmu-mir-221 1.96 | mmu-mir-322 1.49 | mmu-mir-429 1.43 | mmu-mir-346 1.42 | mmu-mir-495 1.3 | mmu-mir-410 -1.04 | mmu-mir-222 -1.08 | mmu-mir-34a -1.09 | mmu-mir-186 -1.24 | mmu-mir-2…
10592050	Barx2	BarH-like homeobox 2	NM_013800	1.36	mmu-mir-211 -1.23 | mmu-mir-204 -2.36 | mmu-mir-124-2 -3.56 | mmu-mir-124-2 -4.08
10347351	Ctdsp1	CTD (carboxy-terminal domain, RNA polymerase II, polypeptide A) small phosphatase 1	NM_153088	1.36	mmu-mir-183 2.39 | mmu-mir-96 1.14 | mmu-mir-183 -2.45 | mmu-mir-124-2 -3.56 | mmu-mir-124-2 -4.08 | mmu-mir-182 -11.47
10464672	Ssh3	slingshot homolog 3 (Drosophila)	NM_198113	1.36	mmu-mir-124-2 -3.56 | mmu-mir-124-2 -4.08
10561063	Bckdha	branched chain ketoacid dehydrogenase E1, alpha polypeptide	NM_007533	1.35	mmu-mir-194-2 2.31 | mmu-mir-124-2 -3.56 | mmu-mir-124-2 -4.08
10551534	Fbxo27	F-box protein 27	NM_207238	1.35	mmu-mir-195 24.59 | mmu-mir-124-2 -3.56 | mmu-mir-124-2 -4.08 | mmu-mir-497 -4.76 | mmu-mir-195 -5.62
10348653	Gpc1	glypican 1	NM_016696	1.35	mmu-mir-300 -1.57 | mmu-mir-300 -2.1 | mmu-mir-124-2 -3.56 | mmu-mir-124-2 -4.08 | mmu-mir-300 -4.17 | mmu-mir-381 -58.49
10401028	Sgpp1	sphingosine-1-phosphate phosphatase 1	NM_030750	1.35	mmu-mir-144 82.71 | mmu-mir-124-2 -3.56 | mmu-mir-124-2 -4.08
10604375	Apln	apelin	NM_013912	1.34	mmu-mir-195 24.59 | mmu-mir-322 1.49 | mmu-mir-214 1.27 | mmu-mir-322 -1.54 | mmu-mir-16-2 -3.14 | mmu-mir-124-2 -3.56 | mmu-mir-124-2 -4.08 | mmu-mir-370 -4.08 | mmu-mir-761 -4.5 | mmu-mir-497 -4.76 | mmu-mir-195 -5.62 | mmu-mir-340 (3') -7.41 | mmu-mir-182 -11.47 | mmu-mir-503 -13.27 | mmu-mir-340 (5') -22.63 | mmu-mir-214 -24.25
10377569	Fxr2	fragile X mental retardation, autosomal homolog 2	NM_011814	1.34	mmu-mir-329 4.86 | mmu-mir-429 1.43 | mmu-mir-124-2 -3.56 | mmu-mir-124-2 -4.08 | mmu-mir-128-2 -4.63 | mmu-mir-504 -5.06
10535759	Lnx2	ligand of numb-protein X 2	NM_080795	1.34	mmu-mir-203 1.47 | mmu-mir-96 1.14 | mmu-mir-203 -2.19 | mmu-mir-124-2 -3.56 | mmu-mir-124-2 -4.08
10356172	Pid1	phosphotyrosine interaction domain containing 1	NM_001003948	1.34	mmu-mir-195 24.59 | mmu-mir-186 17.03 | mmu-mir-322 1.49 | mmu-mir-34a -1.09 | mmu-mir-211 -1.23 | mmu-mir-186 -1.24 | mmu-mir-322 -1.54 | mmu-mir-543 -1.74 | mmu-mir-204 -2.36 | mmu-mir-543 -2.41 | mmu-mir-34a -2.6 | mmu-mir-34c -2.69 | mmu-mir-16-2 -3.14 | mmu-mir-124-2 -3.56 | mmu-mir-124-2 -4.08 | mmu-mir-497 -4.76 | mmu-mir-195 -5.62 | mmu-mir-34c -41.64
10545827	Rab11fip5	RAB11 family interacting protein 5 (class I)	NM_001003955	1.34	mmu-mir-17 16.91 | mmu-mir-17 4.03 | mmu-mir-294 2.13 | mmu-mir-294 1.73 | mmu-mir-93 1.68 | mmu-mir-874 1.4 | mmu-mir-295 1.17 | mmu-mir-96 1.14 | mmu-mir-93 1.09 | mmu-mir-124-2 -3.56 | mmu-mir-124-2 -4.08 | mmu-mir-106a -4.44 | mmu-mir-182 -11.47 | mmu-mir-105 -15.67 | mmu-mir-295 -20.97
10479041	Rbm38	RNA binding motif protein 38	NM_019547	1.34	mmu-mir-186 17.03 | mmu-mir-429 1.43 | mmu-mir-186 -1.24 | mmu-mir-202 (5') -1.36 | mmu-mir-543 -1.74 | mmu-mir-543 -2.41 | mmu-mir-124-2 -3.56 | mmu-mir-124-2 -4.08 | mmu-mir-670 -53.08 | mmu-mir-202 (3') -53.45 | mmu-mir-351 -174.85
10375893	Sar1b	SAR1 gene homolog B (S. cerevisiae)	NM_025535	1.34	mmu-mir-17 16.91 | mmu-mir-17 4.03 | mmu-mir-294 2.13 | mmu-mir-294 1.73 | mmu-mir-93 1.68 | mmu-mir-295 1.17 | mmu-mir-93 1.09 | mmu-mir-25 -1.16 | mmu-mir-137 -1.41 | mmu-mir-367 -1.85 | mmu-mir-124-2 -3.56 | mmu-mir-124-2 -4.08 | mmu-mir-106a -4.44 | mmu-mir-25 -4.47 | mmu-mir-153 -8.22 | mmu-mir-105 -15.67 | mmu-mir-295 -20.97 | mmu-mir-363 -14562.8 | mmu-mir-32 -253214.41
10533386	Sh2b3	SH2B adaptor protein 3	NM_008507	1.34	mmu-mir-144 82.71 | mmu-mir-33 17.03 | mmu-mir-33 2.69 | mmu-mir-326 1.84 | mmu-mir-30a 1.4 | mmu-mir-223 1.28 | mmu-mir-214 1.27 | mmu-mir-30b 1.1 | mmu-mir-330 1.09 | mmu-mir-202 (5') -1.36 | mmu-mir-152 -1.48 | mmu-mir-330 -1.59 | mmu-mir-30b -2.48 | mmu-mir-30a -2.75 | mmu-mir-124-2 -3.56 | mmu-mir-138-1 -3.58 | mmu-mir-124-2 -4.08 | mmu-mir-761 -4.5 | mmu-mir-320 -6.45 | mmu-mir-9-3 -8.28 | …
10399308	Fkbp1b	FK506 binding protein 1b	NM_016863	1.33	mmu-mir-124-2 -3.56 | mmu-mir-124-2 -4.08 | mmu-mir-149 -4.41
10598638	Mid1ip1	Mid1 interacting protein 1 (gastrulation specific G12-like (zebrafish))	NM_001166635	1.33	mmu-mir-721 2.69 | mmu-mir-301b 2.5 | mmu-mir-194-2 2.31 | mmu-mir-205 2.16 | mmu-mir-410 -1.04 | mmu-mir-210 -2.36 | mmu-mir-124-2 -3.56 | mmu-mir-124-2 -4.08
10576639	Nrp1	neuropilin 1	NM_008737	1.33	mmu-mir-186 17.03 | mmu-mir-200a 5.58 | mmu-mir-721 2.69 | mmu-mir-301b 2.5 | mmu-mir-194-2 2.31 | mmu-mir-186 -1.24 | mmu-mir-137 -1.41 | mmu-mir-152 -1.48 | mmu-mir-206 -2.38 | mmu-mir-141 -2.81 | mmu-mir-141 -3.03 | mmu-mir-124-2 -3.56 | mmu-mir-124-2 -4.08 | mmu-mir-320 -6.45 | mmu-mir-9-3 -8.28 | mmu-mir-539 -8.34
10357249	Steap3	STEAP family member 3	NM_001085409	1.33	mmu-mir-377 2.75 | mmu-mir-214 1.27 | mmu-mir-124-2 -3.56 | mmu-mir-377 -3.86 | mmu-mir-124-2 -4.08 | mmu-mir-761 -4.5 | mmu-mir-128-2 -4.63 | mmu-mir-214 -24.25
10457409	Usp14	ubiquitin specific peptidase 14	NM_021522	1.33	mmu-mir-195 24.59 | mmu-mir-433 6.73 | mmu-mir-377 2.75 | mmu-mir-322 1.49 | mmu-mir-433 -1.21 | mmu-mir-322 -1.54 | mmu-mir-16-2 -3.14 | mmu-mir-124-2 -3.56 | mmu-mir-377 -3.86 | mmu-mir-124-2 -4.08 | mmu-mir-497 -4.76 | mmu-mir-195 -5.62 | mmu-mir-155 -46.53
10499612	Zbtb7b	zinc finger and BTB domain containing 7B	NM_009565	1.33	mmu-mir-721 2.69 | mmu-mir-301b 2.5 | mmu-mir-203 1.47 | mmu-mir-338 (5') 1.47 | mmu-mir-137 -1.41 | mmu-mir-203 -2.19 | mmu-mir-206 -2.38 | mmu-mir-124-2 -3.56 | mmu-mir-124-2 -4.08 | mmu-mir-338 (3') -8.11 | mmu-mir-153 -8.22
10443589	Zfand3	zinc finger, AN1-type domain 3	NM_148926	1.33	mmu-mir-590 (3') 7244383200140.5 | mmu-mir-144 82.71 | mmu-mir-1192 21.26 | mmu-mir-186 17.03 | mmu-mir-338 (5') 1.47 | mmu-mir-495 1.3 | mmu-mir-214 1.27 | mmu-mir-186 -1.24 | mmu-mir-300 -1.57 | mmu-mir-543 -1.74 | mmu-mir-300 -2.1 | mmu-mir-543 -2.41 | mmu-mir-124-2 -3.56 | mmu-mir-124-2 -4.08 | mmu-mir-300 -4.17 | mmu-mir-149 -4.41 | mmu-mir-761 -4.5 | mmu-mir-338 (3') -8.11 | mmu-mir-153 -8.…
10551030	Arhgef1	Rho guanine nucleotide exchange factor (GEF) 1	NM_001130150	1.32	mmu-mir-429 1.43 | mmu-mir-124-2 -3.56 | mmu-mir-124-2 -4.08 | mmu-mir-670 -53.08 | mmu-mir-351 -174.85
10442468	Caskin1	CASK interacting protein 1	NM_027937	1.32	mmu-mir-195 24.59 | mmu-mir-322 1.49 | mmu-mir-429 1.43 | mmu-mir-202 (5') -1.36 | mmu-mir-322 -1.54 | mmu-mir-21 -2.35 | mmu-mir-16-2 -3.14 | mmu-mir-124-2 -3.56 | mmu-mir-124-2 -4.08 | mmu-mir-497 -4.76 | mmu-mir-21 -5.58 | mmu-mir-195 -5.62 | mmu-mir-218-2 -18.51 | mmu-mir-202 (3') -53.45
10383055	Cbx2	chromobox 2	NM_007623	1.32	mmu-mir-30a 1.4 | mmu-mir-96 1.14 | mmu-mir-30b 1.1 | mmu-mir-30b -2.48 | mmu-mir-30a -2.75 | mmu-mir-124-2 -3.56 | mmu-mir-124-2 -4.08 | mmu-mir-149 -4.41 | mmu-mir-182 -11.47
10592067	Fli1	Friend leukemia integration 1	NM_008026	1.32	mmu-mir-145 1675.06 | mmu-mir-429 1.43 | mmu-mir-193b -1.09 | mmu-mir-293 -1.36 | mmu-mir-217 -1.57 | mmu-mir-193b -3.07 | mmu-mir-124-2 -3.56 | mmu-mir-124-2 -4.08 | mmu-mir-145 -6.63 | mmu-mir-153 -8.22 | mmu-mir-193 -9.25 | mmu-mir-758 -18.77
10493555	Kcnn3	potassium intermediate/small conductance calcium-activated channel, subfamily N, member 3	NM_080466	1.32	mmu-mir-145 1675.06 | mmu-mir-1192 21.26 | mmu-mir-136 3.14 | mmu-mir-377 2.75 | mmu-mir-882 2.51 | mmu-mir-499 2.06 | mmu-mir-203 1.47 | mmu-mir-495 1.3 | mmu-mir-150 1.19 | mmu-mir-31 -1.48 | mmu-mir-132 -1.85 | mmu-mir-203 -2.19 | mmu-mir-124-2 -3.56 | mmu-mir-377 -3.86 | mmu-mir-124-2 -4.08 | mmu-mir-185 -4.35 | mmu-mir-149 -4.41 | mmu-mir-128-2 -4.63 | mmu-mir-31 -5.86 | mmu-mir-145 -6.63 | …
10352143	Kif26b	kinesin family member 26B	NM_001161665	1.32	mmu-mir-17 16.91 | mmu-mir-17 4.03 | mmu-mir-205 2.16 | mmu-mir-294 2.13 | mmu-mir-294 1.73 | mmu-mir-93 1.68 | mmu-mir-295 1.17 | mmu-mir-93 1.09 | mmu-mir-124-2 -3.56 | mmu-mir-124-2 -4.08 | mmu-mir-106a -4.44 | mmu-mir-105 -15.67 | mmu-mir-295 -20.97
10528877	Lmbr1	limb region 1	NM_020295	1.32	mmu-mir-200a 5.58 | mmu-mir-206 -2.38 | mmu-mir-141 -2.81 | mmu-mir-141 -3.03 | mmu-mir-124-2 -3.56 | mmu-mir-124-2 -4.08 | mmu-mir-24-2 -4.38
10606554	Nap1l3	nucleosome assembly protein 1-like 3	NM_138742	1.32	mmu-mir-721 2.69 | mmu-mir-301b 2.5 | mmu-mir-30a 1.4 | mmu-mir-30b 1.1 | mmu-mir-30b -2.48 | mmu-mir-30a -2.75 | mmu-mir-124-2 -3.56 | mmu-mir-124-2 -4.08
10443527	Pim1	proviral integration site 1	NM_008842	1.32	mmu-mir-144 82.71 | mmu-mir-195 24.59 | mmu-mir-33 17.03 | mmu-mir-486 5.86 | mmu-mir-33 2.69 | mmu-mir-183 2.39 | mmu-mir-322 1.49 | mmu-mir-214 1.27 | mmu-mir-150 1.19 | mmu-mir-322 -1.54 | mmu-mir-206 -2.38 | mmu-mir-183 -2.45 | mmu-mir-486 -2.53 | mmu-mir-16-2 -3.14 | mmu-mir-124-2 -3.56 | mmu-mir-124-2 -4.08 | mmu-mir-24-2 -4.38 | mmu-mir-761 -4.5 | mmu-mir-497 -4.76 | mmu-mir-195 -5.62 | mm…
10519105	Ski	ski sarcoma viral oncogene homolog (avian)	NM_011385	1.32	mmu-mir-195 24.59 | mmu-mir-1192 21.26 | mmu-mir-17 16.91 | mmu-mir-17 4.03 | mmu-mir-93 1.68 | mmu-mir-322 1.49 | mmu-mir-495 1.3 | mmu-mir-93 1.09 | mmu-mir-25 -1.16 | mmu-mir-211 -1.23 | mmu-mir-137 -1.41 | mmu-mir-322 -1.54 | mmu-mir-367 -1.85 | mmu-mir-375 -2.25 | mmu-mir-21 -2.35 | mmu-mir-204 -2.36 | mmu-mir-421 -2.79 | mmu-mir-22 -3.05 | mmu-mir-16-2 -3.14 | mmu-mir-124-2 -3.56 | mmu-mir-…
10573956	Slc6a2	solute carrier family 6 (neurotransmitter transporter, noradrenalin), member 2	NM_009209	1.32	mmu-mir-124-2 -3.56 | mmu-mir-494 -3.68 | mmu-mir-124-2 -4.08 | mmu-mir-9-3 -8.28
10507131	Tal1	T cell acute lymphocytic leukemia 1	NM_011527	1.32	mmu-mir-144 82.71 | mmu-mir-17 16.91 | mmu-mir-329 4.86 | mmu-mir-17 4.03 | mmu-mir-294 2.13 | mmu-mir-294 1.73 | mmu-mir-93 1.68 | mmu-mir-295 1.17 | mmu-mir-93 1.09 | mmu-mir-193b -1.09 | mmu-mir-193b -3.07 | mmu-mir-124-2 -3.56 | mmu-mir-124-2 -4.08 | mmu-mir-106a -4.44 | mmu-mir-193 -9.25 | mmu-mir-105 -15.67 | mmu-mir-295 -20.97
10460344	Tmem134	transmembrane protein 134	NM_001078649	1.32	mmu-mir-124-2 -3.56 | mmu-mir-124-2 -4.08
10447502	Adcyap1	adenylate cyclase activating polypeptide 1	NM_009625	1.31	mmu-mir-145 1675.06 | mmu-mir-410 -1.04 | mmu-mir-107 -1.78 | mmu-mir-124-2 -3.56 | mmu-mir-124-2 -4.08 | mmu-mir-145 -6.63
10527441	Arpc1b	actin related protein 2/3 complex, subunit 1B	NM_023142	1.31	mmu-mir-338 (5') 1.47 | mmu-mir-124-2 -3.56 | mmu-mir-124-2 -4.08 | mmu-mir-338 (3') -8.11
10507677	Hivep3	human immunodeficiency virus type I enhancer binding protein 3	NM_010657	1.31	mmu-mir-152 -1.48 | mmu-mir-217 -1.57 | mmu-mir-124-2 -3.56 | mmu-mir-124-2 -4.08
10370911	Klf16	Kruppel-like factor 16	NM_078477	1.31	mmu-mir-124-2 -3.56 | mmu-mir-124-2 -4.08 | mmu-mir-670 -53.08 | mmu-mir-351 -174.85
10434782	Lpp	LIM domain containing preferred translocation partner in lipoma	NM_178665	1.31	mmu-mir-195 24.59 | mmu-mir-200a 5.58 | mmu-mir-431 3.58 | mmu-mir-326 1.84 | mmu-mir-542 (5') 1.62 | mmu-mir-322 1.49 | mmu-mir-203 1.47 | mmu-mir-30a 1.4 | mmu-mir-96 1.14 | mmu-mir-30b 1.1 | mmu-mir-330 1.09 | mmu-mir-25 -1.16 | mmu-mir-202 (5') -1.36 | mmu-mir-293 -1.36 | mmu-mir-137 -1.41 | mmu-mir-31 -1.48 | mmu-mir-322 -1.54 | mmu-mir-330 -1.59 | mmu-mir-367 -1.85 | mmu-mir-203 -2.19 | mmu…
10359754	Mpzl1	myelin protein zero-like 1	NM_001083897	1.31	mmu-mir-145 1675.06 | mmu-mir-124-2 -3.56 | mmu-mir-124-2 -4.08 | mmu-mir-145 -6.63 | mmu-mir-218-2 -18.51
10543944	Mtpn	myotrophin	NM_008098	1.31	mmu-mir-143 315.17 | mmu-mir-144 82.71 | mmu-mir-200a 5.58 | mmu-mir-136 3.14 | mmu-mir-542 (5') 1.62 | mmu-mir-223 1.28 | mmu-mir-202 (5') -1.36 | mmu-mir-217 -1.57 | mmu-mir-375 -2.25 | mmu-mir-206 -2.38 | mmu-mir-141 -2.81 | mmu-mir-140 -2.87 | mmu-mir-141 -3.03 | mmu-mir-124-2 -3.56 | mmu-mir-124-2 -4.08 | mmu-mir-542 (3') -6.59 | mmu-mir-340 (3') -7.41 | mmu-mir-9-3 -8.28 | mmu-mir-539 -8.34…
10413222	Ppif	peptidylprolyl isomerase F (cyclophilin F)	NM_134084	1.31	mmu-mir-195 24.59 | mmu-mir-124-2 -3.56 | mmu-mir-124-2 -4.08 | mmu-mir-128-2 -4.63 | mmu-mir-497 -4.76 | mmu-mir-195 -5.62
10463981	Rbm20	RNA binding motif protein 20	NM_001170847	1.31	mmu-mir-145 1675.06 | mmu-mir-1192 21.26 | mmu-mir-495 1.3 | mmu-mir-223 1.28 | mmu-mir-96 1.14 | mmu-mir-124-2 -3.56 | mmu-mir-124-2 -4.08 | mmu-mir-145 -6.63 | mmu-mir-670 -53.08 | mmu-mir-351 -174.85
10552824	Rras	Harvey rat sarcoma oncogene, subgroup R	NM_009101	1.31	mmu-mir-34a -1.09 | mmu-mir-34a -2.6 | mmu-mir-34c -2.69 | mmu-mir-124-2 -3.56 | mmu-mir-124-2 -4.08 | mmu-mir-128-2 -4.63 | mmu-mir-34c -41.64
10572647	Slc27a1	solute carrier family 27 (fatty acid transporter), member 1	NM_011977	1.31	mmu-mir-124-2 -3.56 | mmu-mir-124-2 -4.08
10432190	Adcy6	adenylate cyclase 6	NM_007405	1.3	mmu-mir-183 2.39 | mmu-mir-96 1.14 | mmu-mir-211 -1.23 | mmu-mir-31 -1.48 | mmu-mir-543 -1.74 | mmu-mir-375 -2.25 | mmu-mir-204 -2.36 | mmu-mir-543 -2.41 | mmu-mir-183 -2.45 | mmu-mir-140 -2.87 | mmu-mir-124-2 -3.56 | mmu-mir-494 -3.68 | mmu-mir-124-2 -4.08 | mmu-mir-149 -4.41 | mmu-mir-365-2 -4.44 | mmu-mir-128-2 -4.63 | mmu-mir-31 -5.86 | mmu-mir-340 (3') -7.41 | mmu-mir-9-3 -8.28 | mmu-mir-140…
10471247	Aif1l	allograft inflammatory factor 1-like	NM_145144	1.3	mmu-mir-193b -1.09 | mmu-mir-193b -3.07 | mmu-mir-124-2 -3.56 | mmu-mir-124-2 -4.08 | mmu-mir-193 -9.25
10538459	Aqp1	aquaporin 1	NM_007472	1.3	mmu-mir-124-2 -3.56 | mmu-mir-124-2 -4.08
10414623	Arhgef40	Rho guanine nucleotide exchange factor (GEF) 40	NM_198249	1.3	mmu-mir-124-2 -3.56 | mmu-mir-124-2 -4.08
10444895	Flot1	flotillin 1	NM_008027	1.3	mmu-mir-96 1.14 | mmu-mir-31 -1.48 | mmu-mir-124-2 -3.56 | mmu-mir-124-2 -4.08 | mmu-mir-31 -5.86 | mmu-mir-182 -11.47
10442069	Lix1	limb expression 1 homolog (chicken)	NM_025681	1.3	mmu-mir-590 (3') 7244383200140.5 | mmu-mir-203 1.47 | mmu-mir-203 -2.19 | mmu-mir-124-2 -3.56 | mmu-mir-124-2 -4.08
10589940	Osbpl10	oxysterol binding protein-like 10	NM_148958	1.3	mmu-mir-124-2 -3.56 | mmu-mir-124-2 -4.08
10517666	Otud3	OTU domain containing 3	NM_028453	1.3	mmu-mir-144 82.71 | mmu-mir-1192 21.26 | mmu-mir-17 16.91 | mmu-mir-17 4.03 | mmu-mir-721 2.69 | mmu-mir-301b 2.5 | mmu-mir-93 1.68 | mmu-mir-495 1.3 | mmu-mir-93 1.09 | mmu-mir-25 -1.16 | mmu-mir-300 -1.57 | mmu-mir-367 -1.85 | mmu-mir-300 -2.1 | mmu-mir-124-2 -3.56 | mmu-mir-124-2 -4.08 | mmu-mir-300 -4.17 | mmu-mir-25 -4.47 | mmu-mir-381 -58.49 | mmu-mir-363 -14562.8 | mmu-mir-32 -253214.41
10561561	Ryr1	ryanodine receptor 1, skeletal muscle	NM_009109	1.3	mmu-mir-124-2 -3.56 | mmu-mir-124-2 -4.08
10559681	Shisa7	shisa homolog 7 (Xenopus laevis)	NM_172737	1.3	mmu-mir-383 -1.39 | mmu-mir-124-2 -3.56 | mmu-mir-124-2 -4.08 | mmu-mir-504 -5.06 | mmu-mir-873 -10.85 | mmu-mir-218-2 -18.51
10534728	Slc12a9	solute carrier family 12 (potassium/chloride transporters), member 9	NM_031406	1.3	mmu-mir-202 (5') -1.36 | mmu-mir-124-2 -3.56 | mmu-mir-124-2 -4.08 | mmu-mir-202 (3') -53.45
10521892	Slc34a2	solute carrier family 34 (sodium phosphate), member 2	NM_011402	1.3	mmu-mir-300 -1.57 | mmu-mir-300 -2.1 | mmu-mir-124-2 -3.56 | mmu-mir-124-2 -4.08 | mmu-mir-300 -4.17 | mmu-mir-24-2 -4.38 | mmu-mir-381 -58.49
10599719	Slc9a6	solute carrier family 9 (sodium/hydrogen exchanger), member 6	NM_172780	1.3	mmu-mir-195 24.59 | mmu-mir-322 1.49 | mmu-mir-322 -1.54 | mmu-mir-16-2 -3.14 | mmu-mir-124-2 -3.56 | mmu-mir-124-2 -4.08 | mmu-mir-497 -4.76 | mmu-mir-195 -5.62 | mmu-mir-153 -8.22
10506569	Usp24	ubiquitin specific peptidase 24	NM_183225	1.3	mmu-mir-17 16.91 | mmu-mir-17 4.03 | mmu-mir-294 2.13 | mmu-mir-499 2.06 | mmu-mir-294 1.73 | mmu-mir-93 1.68 | mmu-mir-295 1.17 | mmu-mir-93 1.09 | mmu-mir-34a -1.09 | mmu-mir-137 -1.41 | mmu-mir-34a -2.6 | mmu-mir-34c -2.69 | mmu-mir-124-2 -3.56 | mmu-mir-124-2 -4.08 | mmu-mir-106a -4.44 | mmu-mir-340 (3') -7.41 | mmu-mir-182 -11.47 | mmu-mir-105 -15.67 | mmu-mir-295 -20.97 | mmu-mir-340 (5') -…
10523506	Bmp3	bone morphogenetic protein 3	NM_173404	1.29	mmu-mir-145 1675.06 | mmu-mir-186 17.03 | mmu-mir-374 11.39 | mmu-mir-374 9.06 | mmu-mir-186 -1.24 | mmu-mir-132 -1.85 | mmu-mir-124-2 -3.56 | mmu-mir-124-2 -4.08 | mmu-mir-128-2 -4.63 | mmu-mir-145 -6.63
10558948	Cd151	CD151 antigen	NM_009842	1.29	mmu-mir-124-2 -3.56 | mmu-mir-124-2 -4.08 | mmu-mir-9-3 -8.28
10552140	Cebpa	CCAAT/enhancer binding protein (C/EBP), alpha	NM_007678	1.29	mmu-mir-144 82.71 | mmu-mir-326 1.84 | mmu-mir-429 1.43 | mmu-mir-96 1.14 | mmu-mir-330 1.09 | mmu-mir-25 -1.16 | mmu-mir-31 -1.48 | mmu-mir-300 -1.57 | mmu-mir-330 -1.59 | mmu-mir-367 -1.85 | mmu-mir-300 -2.1 | mmu-mir-124-2 -3.56 | mmu-mir-124-2 -4.08 | mmu-mir-300 -4.17 | mmu-mir-25 -4.47 | mmu-mir-31 -5.86 | mmu-mir-190 -7.94 | mmu-mir-182 -11.47 | mmu-mir-218-2 -18.51 | mmu-mir-381 -58.49 | …
10554013	Chsy1	chondroitin sulfate synthase 1	NM_001081163	1.29	mmu-mir-221 1.96 | mmu-mir-222 -1.08 | mmu-mir-217 -1.57 | mmu-mir-375 -2.25 | mmu-mir-124-2 -3.56 | mmu-mir-124-2 -4.08 | mmu-mir-9-3 -8.28
10434003	Crkl	v-crk sarcoma virus CT10 oncogene homolog (avian)-like	NM_007764	1.29	mmu-mir-590 (3') 7244383200140.5 | mmu-mir-145 1675.06 | mmu-mir-195 24.59 | mmu-mir-322 1.49 | mmu-mir-429 1.43 | mmu-mir-30a 1.4 | mmu-mir-214 1.27 | mmu-mir-96 1.14 | mmu-mir-30b 1.1 | mmu-mir-211 -1.23 | mmu-mir-137 -1.41 | mmu-mir-322 -1.54 | mmu-mir-204 -2.36 | mmu-mir-30b -2.48 | mmu-mir-30a -2.75 | mmu-mir-16-2 -3.14 | mmu-mir-124-2 -3.56 | mmu-mir-124-2 -4.08 | mmu-mir-761 -4.5 | mmu-mir…
10396270	Dact1	dapper homolog 1, antagonist of beta-catenin (xenopus)	NM_001190466	1.29	mmu-mir-144 82.71 | mmu-mir-1192 21.26 | mmu-mir-429 1.43 | mmu-mir-30a 1.4 | mmu-mir-495 1.3 | mmu-mir-30b 1.1 | mmu-mir-410 -1.04 | mmu-mir-30b -2.48 | mmu-mir-30a -2.75 | mmu-mir-124-2 -3.56 | mmu-mir-124-2 -4.08
10381666	Dcakd	dephospho-CoA kinase domain containing	NM_026551	1.29	mmu-mir-143 315.17 | mmu-mir-124-2 -3.56 | mmu-mir-124-2 -4.08
10423963	Eny2	enhancer of yellow 2 homolog (Drosophila)	NM_175009	1.29	mmu-mir-192 8.22 | mmu-mir-433 6.73 | mmu-mir-192 3.84 | mmu-mir-183 2.39 | mmu-mir-433 -1.21 | mmu-mir-31 -1.48 | mmu-mir-183 -2.45 | mmu-mir-124-2 -3.56 | mmu-mir-124-2 -4.08 | mmu-mir-31 -5.86 | mmu-mir-215 -385.34
10526566	Ephb4	Eph receptor B4	NM_001159571	1.29	mmu-mir-17 16.91 | mmu-mir-17 4.03 | mmu-mir-721 2.69 | mmu-mir-301b 2.5 | mmu-mir-93 1.68 | mmu-mir-93 1.09 | mmu-mir-124-2 -3.56 | mmu-mir-124-2 -4.08 | mmu-mir-9-3 -8.28
10379013	Flot2	flotillin 2	NM_008028	1.29	mmu-mir-107 -1.78 | mmu-mir-124-2 -3.56 | mmu-mir-124-2 -4.08 | mmu-mir-670 -53.08 | mmu-mir-351 -174.85
10465246	Frmd8	FERM domain containing 8	NM_026169	1.29	mmu-mir-206 -2.38 | mmu-mir-124-2 -3.56 | mmu-mir-124-2 -4.08
10478374	Gdap1l1	ganglioside-induced differentiation-associated protein 1-like 1	NM_144891	1.29	mmu-mir-206 -2.38 | mmu-mir-124-2 -3.56 | mmu-mir-124-2 -4.08
10387014	Map2k4	mitogen-activated protein kinase kinase 4	NM_009157	1.29	mmu-mir-145 1675.06 | mmu-mir-195 24.59 | mmu-mir-374 11.39 | mmu-mir-374 9.06 | mmu-mir-200a 5.58 | mmu-mir-431 3.58 | mmu-mir-136 3.14 | mmu-mir-322 1.49 | mmu-mir-874 1.4 | mmu-mir-150 1.19 | mmu-mir-25 -1.16 | mmu-mir-137 -1.41 | mmu-mir-322 -1.54 | mmu-mir-367 -1.85 | mmu-mir-141 -2.81 | mmu-mir-141 -3.03 | mmu-mir-22 -3.05 | mmu-mir-16-2 -3.14 | mmu-mir-124-2 -3.56 | mmu-mir-124-2 -4.08 | m…
10399540	Pqlc3	PQ loop repeat containing	NM_172574	1.29	mmu-mir-124-2 -3.56 | mmu-mir-124-2 -4.08 | mmu-mir-218-2 -18.51
10574939	Pskh1	protein serine kinase H1	NM_173432	1.29	mmu-mir-195 24.59 | mmu-mir-136 3.14 | mmu-mir-322 1.49 | mmu-mir-96 1.14 | mmu-mir-31 -1.48 | mmu-mir-322 -1.54 | mmu-mir-16-2 -3.14 | mmu-mir-124-2 -3.56 | mmu-mir-124-2 -4.08 | mmu-mir-24-2 -4.38 | mmu-mir-497 -4.76 | mmu-mir-195 -5.62 | mmu-mir-31 -5.86 | mmu-mir-503 -13.27 | mmu-mir-155 -46.53
10494174	Sema6c	sema domain, transmembrane domain (TM), and cytoplasmic domain, (semaphorin) 6C	NM_011351	1.29	mmu-mir-205 2.16 | mmu-mir-124-2 -3.56 | mmu-mir-124-2 -4.08 | mmu-mir-873 -10.85
10405236	Sfxn1	sideroflexin 1	NM_027324	1.29	mmu-mir-124-2 -3.56 | mmu-mir-124-2 -4.08
10387791	Slc16a13	solute carrier family 16 (monocarboxylic acid transporters), member 13	NM_172371	1.29	mmu-mir-96 1.14 | mmu-mir-124-2 -3.56 | mmu-mir-124-2 -4.08
10576586	Slc35f3	solute carrier family 35, member F3	NM_175434	1.29	mmu-mir-124-2 -3.56 | mmu-mir-124-2 -4.08 | mmu-mir-128-2 -4.63
10445729	Tfeb	transcription factor EB	NM_011549	1.29	mmu-mir-377 2.75 | mmu-mir-124-2 -3.56 | mmu-mir-377 -3.86 | mmu-mir-124-2 -4.08 | mmu-mir-128-2 -4.63
10466087	Tmem109	transmembrane protein 109	NM_134142	1.29	mmu-mir-194-2 2.31 | mmu-mir-124-2 -3.56 | mmu-mir-124-2 -4.08 | mmu-mir-9-3 -8.28
10359181	Tor3a	torsin family 3, member A	NM_023141	1.29	mmu-mir-124-2 -3.56 | mmu-mir-124-2 -4.08
10396952	Ttc9	tetratricopeptide repeat domain 9	NM_001033149	1.29	mmu-mir-17 16.91 | mmu-mir-17 4.03 | mmu-mir-721 2.69 | mmu-mir-301b 2.5 | mmu-mir-294 2.13 | mmu-mir-294 1.73 | mmu-mir-93 1.68 | mmu-mir-295 1.17 | mmu-mir-93 1.09 | mmu-mir-25 -1.16 | mmu-mir-137 -1.41 | mmu-mir-367 -1.85 | mmu-mir-22 -3.05 | mmu-mir-124-2 -3.56 | mmu-mir-124-2 -4.08 | mmu-mir-106a -4.44 | mmu-mir-25 -4.47 | mmu-mir-128-2 -4.63 | mmu-mir-216a -5.54 | mmu-mir-105 -15.67 | mmu-m…
10552752	Akt1s1	AKT1 substrate 1 (proline-rich)	NM_026270	1.28	mmu-mir-124-2 -3.56 | mmu-mir-124-2 -4.08 | mmu-mir-216a -5.54
10585840	Cd276	CD276 antigen	DQ832276	1.28	mmu-mir-202 (5') -1.36 | mmu-mir-124-2 -3.56 | mmu-mir-124-2 -4.08 | mmu-mir-202 (3') -53.45
10399897	Hbp1	high mobility group box transcription factor 1	NM_153198	1.28	mmu-mir-17 16.91 | mmu-mir-17 4.03 | mmu-mir-721 2.69 | mmu-mir-301b 2.5 | mmu-mir-93 1.68 | mmu-mir-203 1.47 | mmu-mir-93 1.09 | mmu-mir-300 -1.57 | mmu-mir-300 -2.1 | mmu-mir-203 -2.19 | mmu-mir-124-2 -3.56 | mmu-mir-124-2 -4.08 | mmu-mir-300 -4.17 | mmu-mir-155 -46.53 | mmu-mir-381 -58.49
10356628	Hdac4	histone deacetylase 4	NM_207225	1.28	mmu-mir-17 16.91 | mmu-mir-200a 5.58 | mmu-mir-17 4.03 | mmu-mir-294 2.13 | mmu-mir-294 1.73 | mmu-mir-93 1.68 | mmu-mir-429 1.43 | mmu-mir-295 1.17 | mmu-mir-93 1.09 | mmu-mir-300 -1.57 | mmu-mir-300 -2.1 | mmu-mir-206 -2.38 | mmu-mir-421 -2.79 | mmu-mir-141 -2.81 | mmu-mir-140 -2.87 | mmu-mir-141 -3.03 | mmu-mir-22 -3.05 | mmu-mir-124-2 -3.56 | mmu-mir-138-1 -3.58 | mmu-mir-124-2 -4.08 | mmu-mi…
10520506	Kcnk3	potassium channel, subfamily K, member 3	NM_010608	1.28	mmu-mir-136 3.14 | mmu-mir-377 2.75 | mmu-mir-326 1.84 | mmu-mir-330 1.09 | mmu-mir-25 -1.16 | mmu-mir-330 -1.59 | mmu-mir-367 -1.85 | mmu-mir-124-2 -3.56 | mmu-mir-377 -3.86 | mmu-mir-124-2 -4.08 | mmu-mir-25 -4.47 | mmu-mir-153 -8.22 | mmu-mir-9-3 -8.28 | mmu-mir-363 -14562.8 | mmu-mir-32 -253214.41
10526656	Lrch4	leucine-rich repeats and calponin homology (CH) domain containing 4	NM_146164	1.28	mmu-mir-124-2 -3.56 | mmu-mir-124-2 -4.08 | mmu-mir-9-3 -8.28 | mmu-mir-503 -13.27
10463224	Marveld1	MARVEL (membrane-associating) domain containing 1	NM_183195	1.28	mmu-mir-124-2 -3.56 | mmu-mir-124-2 -4.08
10408543	Mylk4	myosin light chain kinase family, member 4	NM_001166030	1.28	mmu-mir-195 24.59 | mmu-mir-374 11.39 | mmu-mir-374 9.06 | mmu-mir-322 1.49 | mmu-mir-211 -1.23 | mmu-mir-322 -1.54 | mmu-mir-204 -2.36 | mmu-mir-16-2 -3.14 | mmu-mir-124-2 -3.56 | mmu-mir-592 -3.56 | mmu-mir-124-2 -4.08 | mmu-mir-497 -4.76 | mmu-mir-195 -5.62
10426110	Pim3	proviral integration site 3	NM_145478	1.28	mmu-mir-195 24.59 | mmu-mir-33 17.03 | mmu-mir-377 2.75 | mmu-mir-33 2.69 | mmu-mir-322 1.49 | mmu-mir-203 1.47 | mmu-mir-322 -1.54 | mmu-mir-203 -2.19 | mmu-mir-16-2 -3.14 | mmu-mir-124-2 -3.56 | mmu-mir-377 -3.86 | mmu-mir-124-2 -4.08 | mmu-mir-497 -4.76 | mmu-mir-195 -5.62 | mmu-mir-9-3 -8.28
10393866	Sirt7	sirtuin 7 (silent mating type information regulation 2, homolog) 7 (S. cerevisiae)	NM_153056	1.28	mmu-mir-17 16.91 | mmu-mir-17 4.03 | mmu-mir-93 1.68 | mmu-mir-93 1.09 | mmu-mir-152 -1.48 | mmu-mir-124-2 -3.56 | mmu-mir-124-2 -4.08 | mmu-mir-670 -53.08 | mmu-mir-351 -174.85
10433003	Sp7	Sp7 transcription factor 7	NM_130458	1.28	mmu-mir-145 1675.06 | mmu-mir-96 1.14 | mmu-mir-383 -1.39 | mmu-mir-124-2 -3.56 | mmu-mir-124-2 -4.08 | mmu-mir-149 -4.41 | mmu-mir-504 -5.06 | mmu-mir-145 -6.63 | mmu-mir-9-3 -8.28 | mmu-mir-224 -29.65 | mmu-mir-670 -53.08 | mmu-mir-351 -174.85
10598138	Spry3	sprouty homolog 3 (Drosophila)	NM_001030293	1.28	mmu-mir-28 3.97 | mmu-mir-183 2.39 | mmu-mir-326 1.84 | mmu-mir-542 (5') 1.62 | mmu-mir-346 1.42 | mmu-mir-223 1.28 | mmu-mir-96 1.14 | mmu-mir-330 1.09 | mmu-mir-34a -1.09 | mmu-mir-211 -1.23 | mmu-mir-28 -1.26 | mmu-mir-137 -1.41 | mmu-mir-152 -1.48 | mmu-mir-300 -1.57 | mmu-mir-330 -1.59 | mmu-mir-107 -1.78 | mmu-mir-299 -2.07 | mmu-mir-300 -2.1 | mmu-mir-375 -2.25 | mmu-mir-204 -2.36 | mmu-mi…
10478291	Srsf6	serine/arginine-rich splicing factor 6	NM_026499	1.28	mmu-mir-1192 21.26 | mmu-mir-495 1.3 | mmu-mir-193b -1.09 | mmu-mir-107 -1.78 | mmu-mir-193b -3.07 | mmu-mir-124-2 -3.56 | mmu-mir-138-1 -3.58 | mmu-mir-124-2 -4.08 | mmu-mir-9-3 -8.28 | mmu-mir-193 -9.25 | mmu-mir-670 -53.08 | mmu-mir-351 -174.85
10381250	Tubg1	tubulin, gamma 1	NM_134024	1.28	mmu-mir-124-2 -3.56 | mmu-mir-124-2 -4.08
10538377	Wipf3	WAS/WASL interacting protein family, member 3	NM_001167860	1.28	mmu-mir-124-2 -3.56 | mmu-mir-124-2 -4.08 | mmu-mir-216a -5.54
10442954	Axin1	axin 1	NM_009733	1.27	mmu-mir-328 189812531.25 | mmu-mir-377 2.75 | mmu-mir-137 -1.41 | mmu-mir-124-2 -3.56 | mmu-mir-377 -3.86 | mmu-mir-124-2 -4.08 | mmu-mir-128-2 -4.63 | mmu-mir-539 -8.34
10401267	Dcaf5	DDB1 and CUL4 associated factor 5	NM_177267	1.27	mmu-mir-322 1.49 | mmu-mir-214 1.27 | mmu-mir-322 -1.54 | mmu-mir-16-2 -3.14 | mmu-mir-124-2 -3.56 | mmu-mir-124-2 -4.08 | mmu-mir-761 -4.5 | mmu-mir-153 -8.22 | mmu-mir-214 -24.25
10380501	Dlx3	distal-less homeobox 3	NM_010055	1.27	mmu-mir-486 5.86 | mmu-mir-431 3.58 | mmu-mir-410 -1.04 | mmu-mir-486 -2.53 | mmu-mir-421 -2.79 | mmu-mir-124-2 -3.56 | mmu-mir-124-2 -4.08 | mmu-mir-365-2 -4.44 | mmu-mir-340 (3') -7.41 | mmu-mir-9-3 -8.28 | mmu-mir-431 -8.34 | mmu-mir-340 (5') -22.63
10581824	Fa2h	fatty acid 2-hydroxylase	NM_178086	1.27	mmu-mir-205 2.16 | mmu-mir-30a 1.4 | mmu-mir-223 1.28 | mmu-mir-30b 1.1 | mmu-mir-300 -1.57 | mmu-mir-300 -2.1 | mmu-mir-30b -2.48 | mmu-mir-30a -2.75 | mmu-mir-124-2 -3.56 | mmu-mir-124-2 -4.08 | mmu-mir-300 -4.17 | mmu-mir-340 (3') -7.41 | mmu-mir-340 (5') -22.63 | mmu-mir-381 -58.49
10364494	Fstl3	follistatin-like 3	NM_031380	1.27	mmu-mir-124-2 -3.56 | mmu-mir-124-2 -4.08
10392990	Grb2	growth factor receptor bound protein 2	NM_008163	1.27	mmu-mir-376c 98.36 | mmu-mir-433 6.73 | mmu-mir-200a 5.58 | mmu-mir-329 4.86 | mmu-mir-882 2.51 | mmu-mir-96 1.14 | mmu-mir-376c 1.13 | mmu-mir-433 -1.21 | mmu-mir-141 -2.81 | mmu-mir-141 -3.03 | mmu-mir-124-2 -3.56 | mmu-mir-124-2 -4.08 | mmu-mir-185 -4.35 | mmu-mir-128-2 -4.63 | mmu-mir-216a -5.54 | mmu-mir-320 -6.45 | mmu-mir-153 -8.22 | mmu-mir-378 -10.85 | mmu-mir-182 -11.47 | mmu-mir-216b -…
10555510	Pde2a	phosphodiesterase 2A, cGMP-stimulated	NM_001143848	1.27	mmu-mir-326 1.84 | mmu-mir-379 1.22 | mmu-mir-330 1.09 | mmu-mir-330 -1.59 | mmu-mir-124-2 -3.56 | mmu-mir-124-2 -4.08 | mmu-mir-379 -4.56
10373101	Pip4k2c	phosphatidylinositol-5-phosphate 4-kinase, type II, gamma	NM_054097	1.27	mmu-mir-33 17.03 | mmu-mir-17 16.91 | mmu-mir-200a 5.58 | mmu-mir-17 4.03 | mmu-mir-33 2.69 | mmu-mir-326 1.84 | mmu-mir-93 1.68 | mmu-mir-330 1.09 | mmu-mir-93 1.09 | mmu-mir-25 -1.16 | mmu-mir-137 -1.41 | mmu-mir-330 -1.59 | mmu-mir-367 -1.85 | mmu-mir-421 -2.79 | mmu-mir-141 -2.81 | mmu-mir-141 -3.03 | mmu-mir-124-2 -3.56 | mmu-mir-124-2 -4.08 | mmu-mir-25 -4.47 | mmu-mir-363 -14562.8 | mmu-mi…
10501778	Ptbp2	polypyrimidine tract binding protein 2	NM_019550	1.27	mmu-mir-590 (3') 7244383200140.5 | mmu-mir-376c 98.36 | mmu-mir-329 4.86 | mmu-mir-499 2.06 | mmu-mir-221 1.96 | mmu-mir-223 1.28 | mmu-mir-150 1.19 | mmu-mir-376c 1.13 | mmu-mir-222 -1.08 | mmu-mir-132 -1.85 | mmu-mir-124-2 -3.56 | mmu-mir-455 -4.06 | mmu-mir-124-2 -4.08 | mmu-mir-9-3 -8.28
10566132	Rhog	ras homolog gene family, member G	NM_019566	1.27	mmu-mir-882 2.51 | mmu-mir-124-2 -3.56 | mmu-mir-124-2 -4.08 | mmu-mir-185 -4.35
10512308	Sigmar1	sigma non-opioid intracellular receptor 1	NM_011014	1.27	mmu-mir-124-2 -3.56 | mmu-mir-124-2 -4.08
10369531	Tspan15	tetraspanin 15	NM_197996	1.27	mmu-mir-124-2 -3.56 | mmu-mir-124-2 -4.08 | mmu-mir-9-3 -8.28
10573077	Usp38	ubiquitin specific peptidase 38	NM_027554	1.27	mmu-mir-144 82.71 | mmu-mir-217 -1.57 | mmu-mir-124-2 -3.56 | mmu-mir-124-2 -4.08 | mmu-mir-670 -53.08 | mmu-mir-351 -174.85
10580331	Vps35	vacuolar protein sorting 35	NM_022997	1.27	mmu-mir-124-2 -3.56 | mmu-mir-124-2 -4.08 | mmu-mir-488 -9.38 | mmu-mir-488 -15.35
10480570	Arrdc1	arrestin domain containing 1	NM_001162485	1.26	mmu-mir-124-2 -3.56 | mmu-mir-124-2 -4.08
10530683	Chic2	cysteine-rich hydrophobic domain 2	NM_028850	1.26	mmu-mir-124-2 -3.56 | mmu-mir-124-2 -4.08
10565089	Cpeb1	cytoplasmic polyadenylation element binding protein 1	NM_007755	1.26	mmu-mir-145 1675.06 | mmu-mir-144 82.71 | mmu-mir-431 3.58 | mmu-mir-377 2.75 | mmu-mir-721 2.69 | mmu-mir-301b 2.5 | mmu-mir-183 2.39 | mmu-mir-214 1.27 | mmu-mir-96 1.14 | mmu-mir-25 -1.16 | mmu-mir-202 (5') -1.36 | mmu-mir-367 -1.85 | mmu-mir-489 -1.92 | mmu-mir-206 -2.38 | mmu-mir-183 -2.45 | mmu-mir-22 -3.05 | mmu-mir-124-2 -3.56 | mmu-mir-377 -3.86 | mmu-mir-455 -4.06 | mmu-mir-124-2 -4.08 …
10367544	Ctdsp2	CTD (carboxy-terminal domain, RNA polymerase II, polypeptide A) small phosphatase 2	NM_001113470	1.26	mmu-mir-326 1.84 | mmu-mir-330 1.09 | mmu-mir-34a -1.09 | mmu-mir-137 -1.41 | mmu-mir-330 -1.59 | mmu-mir-34a -2.6 | mmu-mir-34c -2.69 | mmu-mir-124-2 -3.56 | mmu-mir-124-2 -4.08 | mmu-mir-128-2 -4.63 | mmu-mir-9-3 -8.28 | mmu-mir-34c -41.64 | mmu-mir-670 -53.08 | mmu-mir-351 -174.85
10418096	Dlg5	discs, large homolog 5 (Drosophila)	NM_001163513	1.26	mmu-mir-144 82.71 | mmu-mir-203 1.47 | mmu-mir-30a 1.4 | mmu-mir-30b 1.1 | mmu-mir-211 -1.23 | mmu-mir-203 -2.19 | mmu-mir-204 -2.36 | mmu-mir-30b -2.48 | mmu-mir-30a -2.75 | mmu-mir-124-2 -3.56 | mmu-mir-124-2 -4.08
10590909	Endod1	endonuclease domain containing 1	NM_028013	1.26	mmu-mir-721 2.69 | mmu-mir-301b 2.5 | mmu-mir-293 -1.36 | mmu-mir-124-2 -3.56 | mmu-mir-124-2 -4.08
10360972	Kcnk2	potassium channel, subfamily K, member 2	NM_001159850	1.26	mmu-mir-183 2.39 | mmu-mir-132 -1.85 | mmu-mir-183 -2.45 | mmu-mir-124-2 -3.56 | mmu-mir-124-2 -4.08 | mmu-mir-24-2 -4.38 | mmu-mir-128-2 -4.63
10392063	Limd2	LIM domain containing 2	NM_172397	1.26	mmu-mir-382 1105.13 | mmu-mir-195 24.59 | mmu-mir-721 2.69 | mmu-mir-301b 2.5 | mmu-mir-322 1.49 | mmu-mir-203 1.47 | mmu-mir-34a -1.09 | mmu-mir-152 -1.48 | mmu-mir-322 -1.54 | mmu-mir-203 -2.19 | mmu-mir-34a -2.6 | mmu-mir-34c -2.69 | mmu-mir-16-2 -3.14 | mmu-mir-124-2 -3.56 | mmu-mir-384 (5') -4 | mmu-mir-124-2 -4.08 | mmu-mir-24-2 -4.38 | mmu-mir-497 -4.76 | mmu-mir-504 -5.06 | mmu-mir-195 -5…
10529375	Mxd4	Max dimerization protein 4	NM_010753	1.26	mmu-mir-183 2.39 | mmu-mir-429 1.43 | mmu-mir-202 (5') -1.36 | mmu-mir-206 -2.38 | mmu-mir-183 -2.45 | mmu-mir-22 -3.05 | mmu-mir-124-2 -3.56 | mmu-mir-138-1 -3.58 | mmu-mir-124-2 -4.08 | mmu-mir-670 -53.08 | mmu-mir-202 (3') -53.45 | mmu-mir-351 -174.85
10589113	Nckipsd	NCK interacting protein with SH3 domain	NM_030729	1.26	mmu-mir-195 24.59 | mmu-mir-322 1.49 | mmu-mir-214 1.27 | mmu-mir-322 -1.54 | mmu-mir-16-2 -3.14 | mmu-mir-124-2 -3.56 | mmu-mir-124-2 -4.08 | mmu-mir-761 -4.5 | mmu-mir-497 -4.76 | mmu-mir-195 -5.62 | mmu-mir-214 -24.25
10563852	Nipa1	non imprinted in Prader-Willi/Angelman syndrome 1 homolog (human)	NM_153578	1.26	mmu-mir-721 2.69 | mmu-mir-301b 2.5 | mmu-mir-124-2 -3.56 | mmu-mir-124-2 -4.08 | mmu-mir-539 -8.34 | mmu-mir-670 -53.08 | mmu-mir-351 -174.85
10592891	Phldb1	pleckstrin homology-like domain, family B, member 1	NM_153537	1.26	mmu-mir-143 315.17 | mmu-mir-882 2.51 | mmu-mir-203 1.47 | mmu-mir-429 1.43 | mmu-mir-96 1.14 | mmu-mir-203 -2.19 | mmu-mir-124-2 -3.56 | mmu-mir-124-2 -4.08 | mmu-mir-185 -4.35 | mmu-mir-149 -4.41 | mmu-mir-9-3 -8.28 | mmu-mir-182 -11.47
10511795	Prdm13	PR domain containing 13	NM_001080771	1.26	mmu-mir-25 -1.16 | mmu-mir-367 -1.85 | mmu-mir-124-2 -3.56 | mmu-mir-124-2 -4.08 | mmu-mir-25 -4.47 | mmu-mir-363 -14562.8 | mmu-mir-32 -253214.41
10560015	Rnf141	ring finger protein 141	NM_025999	1.26	mmu-mir-25 -1.16 | mmu-mir-137 -1.41 | mmu-mir-367 -1.85 | mmu-mir-124-2 -3.56 | mmu-mir-124-2 -4.08 | mmu-mir-25 -4.47 | mmu-mir-128-2 -4.63 | mmu-mir-363 -14562.8 | mmu-mir-32 -253214.41
10479887	Sec61a2	Sec61, alpha subunit 2 (S. cerevisiae)	NM_021305	1.26	mmu-mir-377 2.75 | mmu-mir-429 1.43 | mmu-mir-211 -1.23 | mmu-mir-204 -2.36 | mmu-mir-124-2 -3.56 | mmu-mir-377 -3.86 | mmu-mir-124-2 -4.08
10458843	Sema6a	sema domain, transmembrane domain (TM), and cytoplasmic domain, (semaphorin) 6A	NM_018744	1.26	mmu-mir-145 1675.06 | mmu-mir-143 315.17 | mmu-mir-144 82.71 | mmu-mir-433 6.73 | mmu-mir-200a 5.58 | mmu-mir-377 2.75 | mmu-mir-194-2 2.31 | mmu-mir-203 1.47 | mmu-mir-338 (5') 1.47 | mmu-mir-214 1.27 | mmu-mir-96 1.14 | mmu-mir-433 -1.21 | mmu-mir-132 -1.85 | mmu-mir-489 -1.92 | mmu-mir-203 -2.19 | mmu-mir-141 -2.81 | mmu-mir-141 -3.03 | mmu-mir-124-2 -3.56 | mmu-mir-342 (5') -3.66 | mmu-mir-37…
10391669	Slc25a39	solute carrier family 25, member 39	NM_026542	1.26	mmu-mir-124-2 -3.56 | mmu-mir-124-2 -4.08 | mmu-mir-24-2 -4.38
10538755	Smarcad1	SWI/SNF-related, matrix-associated actin-dependent regulator of chromatin, subfamily a, containing DEAD/H box 1	NM_007958	1.26	mmu-mir-382 1105.13 | mmu-mir-329 4.86 | mmu-mir-429 1.43 | mmu-mir-300 -1.57 | mmu-mir-300 -2.1 | mmu-mir-124-2 -3.56 | mmu-mir-124-2 -4.08 | mmu-mir-300 -4.17 | mmu-mir-340 (3') -7.41 | mmu-mir-340 (5') -22.63 | mmu-mir-381 -58.49
10517540	Zbtb40	zinc finger and BTB domain containing 40	NM_198248	1.26	mmu-mir-25 -1.16 | mmu-mir-367 -1.85 | mmu-mir-124-2 -3.56 | mmu-mir-124-2 -4.08 | mmu-mir-25 -4.47 | mmu-mir-363 -14562.8 | mmu-mir-32 -253214.41
10457385	Ccny	cyclin Y	NM_026484	1.25	mmu-mir-721 2.69 | mmu-mir-301b 2.5 | mmu-mir-203 1.47 | mmu-mir-429 1.43 | mmu-mir-96 1.14 | mmu-mir-137 -1.41 | mmu-mir-300 -1.57 | mmu-mir-300 -2.1 | mmu-mir-203 -2.19 | mmu-mir-124-2 -3.56 | mmu-mir-124-2 -4.08 | mmu-mir-300 -4.17 | mmu-mir-128-2 -4.63 | mmu-mir-182 -11.47 | mmu-mir-381 -58.49
10576854	Ctxn1	cortexin 1	NM_183315	1.25	mmu-mir-124-2 -3.56 | mmu-mir-124-2 -4.08
10454782	Egr1	early growth response 1	NM_007913	1.25	mmu-mir-124-2 -3.56 | mmu-mir-124-2 -4.08
10561004	Erf	Ets2 repressor factor	NM_010155	1.25	mmu-mir-145 1675.06 | mmu-mir-300 -1.57 | mmu-mir-300 -2.1 | mmu-mir-124-2 -3.56 | mmu-mir-124-2 -4.08 | mmu-mir-370 -4.08 | mmu-mir-300 -4.17 | mmu-mir-145 -6.63 | mmu-mir-708 -8.28 | mmu-mir-381 -58.49 | mmu-mir-708 -171.25
10520862	Fosl2	fos-like antigen 2	NM_008037	1.25	mmu-mir-203 1.47 | mmu-mir-96 1.14 | mmu-mir-25 -1.16 | mmu-mir-367 -1.85 | mmu-mir-203 -2.19 | mmu-mir-124-2 -3.56 | mmu-mir-138-1 -3.58 | mmu-mir-124-2 -4.08 | mmu-mir-25 -4.47 | mmu-mir-182 -11.47 | mmu-mir-363 -14562.8 | mmu-mir-32 -253214.41
10361807	Hivep2	human immunodeficiency virus type I enhancer binding protein 2	NM_010437	1.25	mmu-mir-376c 98.36 | mmu-mir-1192 21.26 | mmu-mir-186 17.03 | mmu-mir-374 11.39 | mmu-mir-374 9.06 | mmu-mir-721 2.69 | mmu-mir-301b 2.5 | mmu-mir-294 2.13 | mmu-mir-294 1.73 | mmu-mir-93 1.68 | mmu-mir-338 (5') 1.47 | mmu-mir-495 1.3 | mmu-mir-295 1.17 | mmu-mir-376c 1.13 | mmu-mir-93 1.09 | mmu-mir-186 -1.24 | mmu-mir-300 -1.57 | mmu-mir-300 -2.1 | mmu-mir-206 -2.38 | mmu-mir-124-2 -3.56 | mmu-…
10497994	Pabpc4l	poly(A) binding protein, cytoplasmic 4-like	NM_001101479	1.25	mmu-mir-410 -1.04 | mmu-mir-124-2 -3.56 | mmu-mir-124-2 -4.08 | mmu-mir-9-3 -8.28
10492335	Rap2b	RAP2B, member of RAS oncogene family	NM_028712	1.25	mmu-mir-144 82.71 | mmu-mir-194-2 2.31 | mmu-mir-205 2.16 | mmu-mir-214 1.27 | mmu-mir-96 1.14 | mmu-mir-543 -1.74 | mmu-mir-132 -1.85 | mmu-mir-543 -2.41 | mmu-mir-124-2 -3.56 | mmu-mir-494 -3.68 | mmu-mir-124-2 -4.08 | mmu-mir-149 -4.41 | mmu-mir-761 -4.5 | mmu-mir-320 -6.45 | mmu-mir-153 -8.22 | mmu-mir-214 -24.25
10389087	Rffl	ring finger and FYVE like domain containing protein	NM_001164570	1.25	mmu-mir-1192 21.26 | mmu-mir-194-2 2.31 | mmu-mir-30a 1.4 | mmu-mir-495 1.3 | mmu-mir-30b 1.1 | mmu-mir-21 -2.35 | mmu-mir-30b -2.48 | mmu-mir-30a -2.75 | mmu-mir-124-2 -3.56 | mmu-mir-124-2 -4.08 | mmu-mir-128-2 -4.63 | mmu-mir-21 -5.58 | mmu-mir-340 (3') -7.41 | mmu-mir-218-2 -18.51 | mmu-mir-340 (5') -22.63
10454950	Slc35a4	solute carrier family 35, member A4	NM_026404	1.25	mmu-mir-143 315.17 | mmu-mir-499 2.06 | mmu-mir-122 -1.17 | mmu-mir-137 -1.41 | mmu-mir-124-2 -3.56 | mmu-mir-124-2 -4.08 | mmu-mir-670 -53.08 | mmu-mir-351 -174.85
10488623	Sox12	SRY-box containing gene 12	NM_011438	1.25	mmu-mir-486 5.86 | mmu-mir-326 1.84 | mmu-mir-429 1.43 | mmu-mir-346 1.42 | mmu-mir-30a 1.4 | mmu-mir-214 1.27 | mmu-mir-150 1.19 | mmu-mir-30b 1.1 | mmu-mir-330 1.09 | mmu-mir-34a -1.09 | mmu-mir-330 -1.59 | mmu-mir-375 -2.25 | mmu-mir-30b -2.48 | mmu-mir-486 -2.53 | mmu-mir-34a -2.6 | mmu-mir-34c -2.69 | mmu-mir-30a -2.75 | mmu-mir-124-2 -3.56 | mmu-mir-592 -3.56 | mmu-mir-138-1 -3.58 | mmu-mir…
10526675	Tsc22d4	TSC22 domain family, member 4	NM_023910	1.25	mmu-mir-124-2 -3.56 | mmu-mir-124-2 -4.08
10607189	Amot	angiomotin	NM_153319	1.24	mmu-mir-186 17.03 | mmu-mir-205 2.16 | mmu-mir-203 1.47 | mmu-mir-211 -1.23 | mmu-mir-186 -1.24 | mmu-mir-203 -2.19 | mmu-mir-204 -2.36 | mmu-mir-22 -3.05 | mmu-mir-124-2 -3.56 | mmu-mir-124-2 -4.08
10401684	Angel1	angel homolog 1 (Drosophila)	NM_144524	1.24	mmu-mir-195 24.59 | mmu-mir-322 1.49 | mmu-mir-322 -1.54 | mmu-mir-16-2 -3.14 | mmu-mir-124-2 -3.56 | mmu-mir-124-2 -4.08 | mmu-mir-370 -4.08 | mmu-mir-24-2 -4.38 | mmu-mir-497 -4.76 | mmu-mir-195 -5.62
10417869	Anxa7	annexin A7	NM_009674	1.24	mmu-mir-543 -1.74 | mmu-mir-543 -2.41 | mmu-mir-124-2 -3.56 | mmu-mir-124-2 -4.08
10420155	Dhrs1	dehydrogenase/reductase (SDR family) member 1	NM_026819	1.24	mmu-mir-124-2 -3.56 | mmu-mir-124-2 -4.08
10568735	Ebf3	early B cell factor 3	NM_001113415	1.24	mmu-mir-590 (3') 7244383200140.5 | mmu-mir-328 189812531.25 | mmu-mir-145 1675.06 | mmu-mir-376c 98.36 | mmu-mir-653 25.63 | mmu-mir-1192 21.26 | mmu-mir-203 1.47 | mmu-mir-30a 1.4 | mmu-mir-495 1.3 | mmu-mir-223 1.28 | mmu-mir-96 1.14 | mmu-mir-376c 1.13 | mmu-mir-30b 1.1 | mmu-mir-31 -1.48 | mmu-mir-300 -1.57 | mmu-mir-299 -2.07 | mmu-mir-300 -2.1 | mmu-mir-653 -2.14 | mmu-mir-203 -2.19 | mmu-m…
10446777	Ehd3	EH-domain containing 3	NM_020578	1.24	mmu-mir-124-2 -3.56 | mmu-mir-124-2 -4.08 | mmu-mir-128-2 -4.63
10351623	F11r	F11 receptor	NM_172647	1.24	mmu-mir-338 (5') 1.47 | mmu-mir-124-2 -3.56 | mmu-mir-124-2 -4.08 | mmu-mir-338 (3') -8.11
10419274	Gmfb	glia maturation factor, beta	NM_022023	1.24	mmu-mir-145 1675.06 | mmu-mir-144 82.71 | mmu-mir-183 2.39 | mmu-mir-194-2 2.31 | mmu-mir-34a -1.09 | mmu-mir-152 -1.48 | mmu-mir-217 -1.57 | mmu-mir-132 -1.85 | mmu-mir-183 -2.45 | mmu-mir-34a -2.6 | mmu-mir-34c -2.69 | mmu-mir-124-2 -3.56 | mmu-mir-124-2 -4.08 | mmu-mir-320 -6.45 | mmu-mir-145 -6.63 | mmu-mir-182 -11.47 | mmu-mir-34c -41.64
10427026	Grasp	GRP1 (general receptor for phosphoinositides 1)-associated scaffold protein	NM_019518	1.24	mmu-mir-150 1.19 | mmu-mir-132 -1.85 | mmu-mir-124-2 -3.56 | mmu-mir-124-2 -4.08
10498885	Gria2	glutamate receptor, ionotropic, AMPA2 (alpha 2)	NM_001083806	1.24	mmu-mir-590 (3') 7244383200140.5 | mmu-mir-186 17.03 | mmu-mir-486 5.86 | mmu-mir-30a 1.4 | mmu-mir-30b 1.1 | mmu-mir-410 -1.04 | mmu-mir-186 -1.24 | mmu-mir-30b -2.48 | mmu-mir-486 -2.53 | mmu-mir-30a -2.75 | mmu-mir-124-2 -3.56 | mmu-mir-124-2 -4.08 | mmu-mir-340 (3') -7.41 | mmu-mir-218-2 -18.51 | mmu-mir-340 (5') -22.63
10500813	Hipk1	homeodomain interacting protein kinase 1	NM_010432	1.24	mmu-mir-1192 21.26 | mmu-mir-200a 5.58 | mmu-mir-329 4.86 | mmu-mir-221 1.96 | mmu-mir-429 1.43 | mmu-mir-30a 1.4 | mmu-mir-495 1.3 | mmu-mir-30b 1.1 | mmu-mir-410 -1.04 | mmu-mir-222 -1.08 | mmu-mir-300 -1.57 | mmu-mir-300 -2.1 | mmu-mir-30b -2.48 | mmu-mir-30a -2.75 | mmu-mir-141 -2.81 | mmu-mir-141 -3.03 | mmu-mir-124-2 -3.56 | mmu-mir-124-2 -4.08 | mmu-mir-300 -4.17 | mmu-mir-340 (3') -7.41 |…
10431528	Lmf2	lipase maturation factor 2	NM_178919	1.24	mmu-mir-124-2 -3.56 | mmu-mir-124-2 -4.08
10371987	Metap2	methionine aminopeptidase 2	NM_019648	1.24	mmu-mir-124-2 -3.56 | mmu-mir-384 (5') -4 | mmu-mir-124-2 -4.08
10458569	Nr3c1	nuclear receptor subfamily 3, group C, member 1	NM_008173	1.24	mmu-mir-328 189812531.25 | mmu-mir-144 82.71 | mmu-mir-433 6.73 | mmu-mir-200a 5.58 | mmu-mir-377 2.75 | mmu-mir-183 2.39 | mmu-mir-429 1.43 | mmu-mir-30a 1.4 | mmu-mir-30b 1.1 | mmu-mir-410 -1.04 | mmu-mir-433 -1.21 | mmu-mir-211 -1.23 | mmu-mir-137 -1.41 | mmu-mir-300 -1.57 | mmu-mir-543 -1.74 | mmu-mir-300 -2.1 | mmu-mir-204 -2.36 | mmu-mir-543 -2.41 | mmu-mir-183 -2.45 | mmu-mir-30b -2.48 | m…
10375234	Nudcd2	NudC domain containing 2	NM_026023	1.24	mmu-mir-124-2 -3.56 | mmu-mir-124-2 -4.08
10458534	Pcdh1	protocadherin 1	NM_029357	1.24	mmu-mir-214 1.27 | mmu-mir-124-2 -3.56 | mmu-mir-124-2 -4.08 | mmu-mir-761 -4.5 | mmu-mir-504 -5.06 | mmu-mir-9-3 -8.28 | mmu-mir-214 -24.25
10377612	Plscr3	phospholipid scramblase 3	NR_033133	1.24	mmu-mir-124-2 -3.56 | mmu-mir-124-2 -4.08 | mmu-mir-9-3 -8.28
10359422	Prdx6	peroxiredoxin 6	NM_007453	1.24	mmu-mir-186 17.03 | mmu-mir-186 -1.24 | mmu-mir-124-2 -3.56 | mmu-mir-124-2 -4.08
10454877	Pura	purine rich element binding protein A	NM_008989	1.24	mmu-mir-145 1675.06 | mmu-mir-144 82.71 | mmu-mir-195 24.59 | mmu-mir-1192 21.26 | mmu-mir-17 16.91 | mmu-mir-17 4.03 | mmu-mir-93 1.68 | mmu-mir-322 1.49 | mmu-mir-495 1.3 | mmu-mir-223 1.28 | mmu-mir-96 1.14 | mmu-mir-93 1.09 | mmu-mir-322 -1.54 | mmu-mir-300 -1.57 | mmu-mir-543 -1.74 | mmu-mir-300 -2.1 | mmu-mir-543 -2.41 | mmu-mir-16-2 -3.14 | mmu-mir-124-2 -3.56 | mmu-mir-384 (5') -4 | mmu-m…
10520379	Rbm33	RNA binding motif protein 33	NM_028234	1.24	mmu-mir-1192 21.26 | mmu-mir-200a 5.58 | mmu-mir-329 4.86 | mmu-mir-136 3.14 | mmu-mir-721 2.69 | mmu-mir-882 2.51 | mmu-mir-301b 2.5 | mmu-mir-294 2.13 | mmu-mir-294 1.73 | mmu-mir-93 1.68 | mmu-mir-495 1.3 | mmu-mir-295 1.17 | mmu-mir-93 1.09 | mmu-mir-141 -2.81 | mmu-mir-141 -3.03 | mmu-mir-124-2 -3.56 | mmu-mir-124-2 -4.08 | mmu-mir-185 -4.35 | mmu-mir-106a -4.44 | mmu-mir-105 -15.67 | mmu-mi…
10440993	Rcan1	regulator of calcineurin 1	NM_001081549	1.24	mmu-mir-124-2 -3.56 | mmu-mir-124-2 -4.08
10454771	Reep2	receptor accessory protein 2	NM_144865	1.24	mmu-mir-96 1.14 | mmu-mir-124-2 -3.56 | mmu-mir-124-2 -4.08 | mmu-mir-24-2 -4.38
10404612	Rreb1	ras responsive element binding protein 1	NR_033218	1.24	mmu-mir-145 1675.06 | mmu-mir-144 82.71 | mmu-mir-195 24.59 | mmu-mir-882 2.51 | mmu-mir-183 2.39 | mmu-mir-221 1.96 | mmu-mir-322 1.49 | mmu-mir-410 -1.04 | mmu-mir-222 -1.08 | mmu-mir-211 -1.23 | mmu-mir-137 -1.41 | mmu-mir-31 -1.48 | mmu-mir-322 -1.54 | mmu-mir-543 -1.74 | mmu-mir-204 -2.36 | mmu-mir-543 -2.41 | mmu-mir-183 -2.45 | mmu-mir-16-2 -3.14 | mmu-mir-124-2 -3.56 | mmu-mir-124-2 -4.08…
10467068	Sgms1	sphingomyelin synthase 1	NM_001168525	1.24	mmu-mir-882 2.51 | mmu-mir-150 1.19 | mmu-mir-31 -1.48 | mmu-mir-124-2 -3.56 | mmu-mir-124-2 -4.08 | mmu-mir-185 -4.35 | mmu-mir-128-2 -4.63 | mmu-mir-31 -5.86 | mmu-mir-182 -11.47
10412773	Slc4a7	solute carrier family 4, sodium bicarbonate cotransporter, member 7	NM_001033270	1.24	mmu-mir-195 24.59 | mmu-mir-17 16.91 | mmu-mir-17 4.03 | mmu-mir-431 3.58 | mmu-mir-93 1.68 | mmu-mir-322 1.49 | mmu-mir-93 1.09 | mmu-mir-34a -1.09 | mmu-mir-137 -1.41 | mmu-mir-322 -1.54 | mmu-mir-34a -2.6 | mmu-mir-34c -2.69 | mmu-mir-16-2 -3.14 | mmu-mir-124-2 -3.56 | mmu-mir-124-2 -4.08 | mmu-mir-497 -4.76 | mmu-mir-195 -5.62 | mmu-mir-431 -8.34 | mmu-mir-488 -9.38 | mmu-mir-182 -11.47 | mmu…
10353117	Slco5a1	solute carrier organic anion transporter family, member 5A1	NM_172841	1.24	mmu-mir-202 (5') -1.36 | mmu-mir-124-2 -3.56 | mmu-mir-124-2 -4.08 | mmu-mir-128-2 -4.63 | mmu-mir-153 -8.22 | mmu-mir-218-2 -18.51 | mmu-mir-202 (3') -53.45
10382470	Tmem104	transmembrane protein 104	NM_001033393	1.24	mmu-mir-124-2 -3.56 | mmu-mir-124-2 -4.08
10500736	Vangl1	vang-like 1 (van gogh, Drosophila)	NM_177545	1.24	mmu-mir-145 1675.06 | mmu-mir-17 16.91 | mmu-mir-17 4.03 | mmu-mir-183 2.39 | mmu-mir-93 1.68 | mmu-mir-93 1.09 | mmu-mir-183 -2.45 | mmu-mir-124-2 -3.56 | mmu-mir-124-2 -4.08 | mmu-mir-370 -4.08 | mmu-mir-128-2 -4.63 | mmu-mir-145 -6.63 | mmu-mir-9-3 -8.28
10402554	Bcl11b	B cell leukemia/lymphoma 11B	NM_001079883	1.23	mmu-mir-1192 21.26 | mmu-mir-186 17.03 | mmu-mir-33 17.03 | mmu-mir-17 16.91 | mmu-mir-200a 5.58 | mmu-mir-329 4.86 | mmu-mir-17 4.03 | mmu-mir-33 2.69 | mmu-mir-183 2.39 | mmu-mir-294 2.13 | mmu-mir-499 2.06 | mmu-mir-294 1.73 | mmu-mir-93 1.68 | mmu-mir-542 (5') 1.62 | mmu-mir-203 1.47 | mmu-mir-429 1.43 | mmu-mir-30a 1.4 | mmu-mir-495 1.3 | mmu-mir-214 1.27 | mmu-mir-295 1.17 | mmu-mir-30b 1.1…
10433057	Calcoco1	calcium binding and coiled coil domain 1	NM_026192	1.23	mmu-mir-137 -1.41 | mmu-mir-124-2 -3.56 | mmu-mir-124-2 -4.08
10592734	Cbl	Casitas B-lineage lymphoma	NM_007619	1.23	mmu-mir-653 25.63 | mmu-mir-1192 21.26 | mmu-mir-192 8.22 | mmu-mir-200a 5.58 | mmu-mir-192 3.84 | mmu-mir-136 3.14 | mmu-mir-221 1.96 | mmu-mir-542 (5') 1.62 | mmu-mir-203 1.47 | mmu-mir-338 (5') 1.47 | mmu-mir-495 1.3 | mmu-mir-214 1.27 | mmu-mir-410 -1.04 | mmu-mir-222 -1.08 | mmu-mir-122 -1.17 | mmu-mir-202 (5') -1.36 | mmu-mir-300 -1.57 | mmu-mir-543 -1.74 | mmu-mir-300 -2.1 | mmu-mir-653 -2…
10407892	Cdk13	cyclin-dependent kinase 13	NM_001081058	1.23	mmu-mir-382 1105.13 | mmu-mir-410 -1.04 | mmu-mir-152 -1.48 | mmu-mir-22 -3.05 | mmu-mir-124-2 -3.56 | mmu-mir-124-2 -4.08
10357676	Cdk18	cyclin-dependent kinase 18	NM_008795	1.23	mmu-mir-124-2 -3.56 | mmu-mir-124-2 -4.08 | mmu-mir-128-2 -4.63
10425302	Gtpbp1	GTP binding protein 1	NM_013818	1.23	mmu-mir-1192 21.26 | mmu-mir-374 11.39 | mmu-mir-374 9.06 | mmu-mir-495 1.3 | mmu-mir-410 -1.04 | mmu-mir-124-2 -3.56 | mmu-mir-138-1 -3.58 | mmu-mir-124-2 -4.08 | mmu-mir-9-3 -8.28
10584280	Hepacam	hepatocyte cell adhesion molecule	NM_175189	1.23	mmu-mir-124-2 -3.56 | mmu-mir-124-2 -4.08 | mmu-mir-488 -9.38 | mmu-mir-488 -15.35
10360863	Mark1	MAP/microtubule affinity-regulating kinase 1	NM_145515	1.23	mmu-mir-590 (3') 7244383200140.5 | mmu-mir-486 5.86 | mmu-mir-25 -1.16 | mmu-mir-137 -1.41 | mmu-mir-300 -1.57 | mmu-mir-543 -1.74 | mmu-mir-367 -1.85 | mmu-mir-300 -2.1 | mmu-mir-543 -2.41 | mmu-mir-486 -2.53 | mmu-mir-124-2 -3.56 | mmu-mir-124-2 -4.08 | mmu-mir-300 -4.17 | mmu-mir-25 -4.47 | mmu-mir-381 -58.49 | mmu-mir-363 -14562.8 | mmu-mir-32 -253214.41
10578045	Nrg1	neuregulin 1	NM_178591	1.23	mmu-mir-195 24.59 | mmu-mir-183 2.39 | mmu-mir-221 1.96 | mmu-mir-322 1.49 | mmu-mir-203 1.47 | mmu-mir-429 1.43 | mmu-mir-410 -1.04 | mmu-mir-222 -1.08 | mmu-mir-322 -1.54 | mmu-mir-203 -2.19 | mmu-mir-183 -2.45 | mmu-mir-16-2 -3.14 | mmu-mir-124-2 -3.56 | mmu-mir-124-2 -4.08 | mmu-mir-497 -4.76 | mmu-mir-195 -5.62
10456248	Onecut2	one cut domain, family member 2	NM_194268	1.23	mmu-mir-145 1675.06 | mmu-mir-144 82.71 | mmu-mir-195 24.59 | mmu-mir-1192 21.26 | mmu-mir-186 17.03 | mmu-mir-33 17.03 | mmu-mir-374 11.39 | mmu-mir-374 9.06 | mmu-mir-33 2.69 | mmu-mir-194-2 2.31 | mmu-mir-296 (3') 2.31 | mmu-mir-542 (5') 1.62 | mmu-mir-322 1.49 | mmu-mir-30a 1.4 | mmu-mir-495 1.3 | mmu-mir-96 1.14 | mmu-mir-30b 1.1 | mmu-mir-34a -1.09 | mmu-mir-186 -1.24 | mmu-mir-202 (5') -1.…
10390458	Pcgf2	polycomb group ring finger 2	NM_009545	1.23	mmu-mir-329 4.86 | mmu-mir-421 -2.79 | mmu-mir-124-2 -3.56 | mmu-mir-384 (5') -4 | mmu-mir-124-2 -4.08 | mmu-mir-340 (3') -7.41 | mmu-mir-218-2 -18.51 | mmu-mir-340 (5') -22.63
10571321	Ppp1r3b	protein phosphatase 1, regulatory (inhibitor) subunit 3B	NM_177741	1.23	mmu-mir-17 16.91 | mmu-mir-17 4.03 | mmu-mir-93 1.68 | mmu-mir-93 1.09 | mmu-mir-21 -2.35 | mmu-mir-206 -2.38 | mmu-mir-124-2 -3.56 | mmu-mir-124-2 -4.08 | mmu-mir-21 -5.58 | mmu-mir-320 -6.45
10426180	Ppp6r2	protein phosphatase 6, regulatory subunit 2	NM_026813	1.23	mmu-mir-17 16.91 | mmu-mir-17 4.03 | mmu-mir-721 2.69 | mmu-mir-301b 2.5 | mmu-mir-93 1.68 | mmu-mir-93 1.09 | mmu-mir-124-2 -3.56 | mmu-mir-124-2 -4.08
10489127	Rbl1	retinoblastoma-like 1 (p107)	NM_011249	1.23	mmu-mir-17 16.91 | mmu-mir-17 4.03 | mmu-mir-294 2.13 | mmu-mir-294 1.73 | mmu-mir-93 1.68 | mmu-mir-295 1.17 | mmu-mir-93 1.09 | mmu-mir-124-2 -3.56 | mmu-mir-124-2 -4.08 | mmu-mir-106a -4.44 | mmu-mir-105 -15.67 | mmu-mir-295 -20.97
10459827	Rnf165	ring finger protein 165	NM_001164504	1.23	mmu-mir-143 315.17 | mmu-mir-33 17.03 | mmu-mir-374 11.39 | mmu-mir-374 9.06 | mmu-mir-329 4.86 | mmu-mir-28 3.97 | mmu-mir-377 2.75 | mmu-mir-33 2.69 | mmu-mir-721 2.69 | mmu-mir-301b 2.5 | mmu-mir-221 1.96 | mmu-mir-30a 1.4 | mmu-mir-214 1.27 | mmu-mir-150 1.19 | mmu-mir-30b 1.1 | mmu-mir-222 -1.08 | mmu-mir-28 -1.26 | mmu-mir-202 (5') -1.36 | mmu-mir-152 -1.48 | mmu-mir-126 (5') -1.79 | mmu-mi…
10598240	Shroom4	shroom family member 4	NM_001040459	1.23	mmu-mir-200a 5.58 | mmu-mir-141 -2.81 | mmu-mir-141 -3.03 | mmu-mir-124-2 -3.56 | mmu-mir-124-2 -4.08 | mmu-mir-9-3 -8.28
10530560	Slain2	SLAIN motif family, member 2	NM_153567	1.23	mmu-mir-144 82.71 | mmu-mir-17 16.91 | mmu-mir-486 5.86 | mmu-mir-200a 5.58 | mmu-mir-17 4.03 | mmu-mir-294 2.13 | mmu-mir-294 1.73 | mmu-mir-93 1.68 | mmu-mir-223 1.28 | mmu-mir-295 1.17 | mmu-mir-96 1.14 | mmu-mir-93 1.09 | mmu-mir-300 -1.57 | mmu-mir-107 -1.78 | mmu-mir-300 -2.1 | mmu-mir-486 -2.53 | mmu-mir-141 -2.81 | mmu-mir-141 -3.03 | mmu-mir-124-2 -3.56 | mmu-mir-124-2 -4.08 | mmu-mir-30…
10416931	Slitrk5	SLIT and NTRK-like family, member 5	NM_198865	1.23	mmu-mir-221 1.96 | mmu-mir-222 -1.08 | mmu-mir-124-2 -3.56 | mmu-mir-124-2 -4.08 | mmu-mir-216b -45.25
10390308	Sp2	Sp2 transcription factor	NM_030220	1.23	mmu-mir-1192 21.26 | mmu-mir-183 2.39 | mmu-mir-203 1.47 | mmu-mir-495 1.3 | mmu-mir-300 -1.57 | mmu-mir-300 -2.1 | mmu-mir-203 -2.19 | mmu-mir-206 -2.38 | mmu-mir-183 -2.45 | mmu-mir-124-2 -3.56 | mmu-mir-124-2 -4.08 | mmu-mir-300 -4.17 | mmu-mir-128-2 -4.63 | mmu-mir-381 -58.49
10438293	Zdhhc8	zinc finger, DHHC domain containing 8	NM_172151	1.23	mmu-mir-145 1675.06 | mmu-mir-17 16.91 | mmu-mir-17 4.03 | mmu-mir-294 2.13 | mmu-mir-294 1.73 | mmu-mir-93 1.68 | mmu-mir-295 1.17 | mmu-mir-93 1.09 | mmu-mir-124-2 -3.56 | mmu-mir-124-2 -4.08 | mmu-mir-106a -4.44 | mmu-mir-145 -6.63 | mmu-mir-488 -9.38 | mmu-mir-488 -15.35 | mmu-mir-105 -15.67 | mmu-mir-218-2 -18.51 | mmu-mir-295 -20.97
10506843	Cc2d1b	coiled-coil and C2 domain containing 1B	NM_177045	1.22	mmu-mir-195 24.59 | mmu-mir-721 2.69 | mmu-mir-301b 2.5 | mmu-mir-221 1.96 | mmu-mir-326 1.84 | mmu-mir-542 (5') 1.62 | mmu-mir-322 1.49 | mmu-mir-150 1.19 | mmu-mir-330 1.09 | mmu-mir-222 -1.08 | mmu-mir-322 -1.54 | mmu-mir-330 -1.59 | mmu-mir-107 -1.78 | mmu-mir-132 -1.85 | mmu-mir-16-2 -3.14 | mmu-mir-124-2 -3.56 | mmu-mir-124-2 -4.08 | mmu-mir-497 -4.76 | mmu-mir-195 -5.62 | mmu-mir-542 (3') …
10436958	Clic6	chloride intracellular channel 6	NM_172469	1.22	mmu-mir-124-2 -3.56 | mmu-mir-124-2 -4.08
10455974	Dctn4	dynactin 4	NM_026302	1.22	mmu-mir-124-2 -3.56 | mmu-mir-124-2 -4.08
10466304	Dtx4	deltex 4 homolog (Drosophila)	NM_172442	1.22	mmu-mir-195 24.59 | mmu-mir-322 1.49 | mmu-mir-410 -1.04 | mmu-mir-202 (5') -1.36 | mmu-mir-383 -1.39 | mmu-mir-322 -1.54 | mmu-mir-16-2 -3.14 | mmu-mir-124-2 -3.56 | mmu-mir-138-1 -3.58 | mmu-mir-124-2 -4.08 | mmu-mir-128-2 -4.63 | mmu-mir-497 -4.76 | mmu-mir-195 -5.62 | mmu-mir-670 -53.08 | mmu-mir-202 (3') -53.45 | mmu-mir-351 -174.85
10508737	Eya3	eyes absent 3 homolog (Drosophila)	NM_010166	1.22	mmu-mir-145 1675.06 | mmu-mir-329 4.86 | mmu-mir-882 2.51 | mmu-mir-338 (5') 1.47 | mmu-mir-410 -1.04 | mmu-mir-543 -1.74 | mmu-mir-543 -2.41 | mmu-mir-124-2 -3.56 | mmu-mir-124-2 -4.08 | mmu-mir-185 -4.35 | mmu-mir-149 -4.41 | mmu-mir-365-2 -4.44 | mmu-mir-145 -6.63 | mmu-mir-338 (3') -8.11
10543219	Gpr85	G protein-coupled receptor 85	NM_145066	1.22	mmu-mir-144 82.71 | mmu-mir-186 17.03 | mmu-mir-377 2.75 | mmu-mir-183 2.39 | mmu-mir-203 1.47 | mmu-mir-214 1.27 | mmu-mir-96 1.14 | mmu-mir-34a -1.09 | mmu-mir-25 -1.16 | mmu-mir-186 -1.24 | mmu-mir-137 -1.41 | mmu-mir-367 -1.85 | mmu-mir-203 -2.19 | mmu-mir-206 -2.38 | mmu-mir-183 -2.45 | mmu-mir-34a -2.6 | mmu-mir-34c -2.69 | mmu-mir-140 -2.87 | mmu-mir-124-2 -3.56 | mmu-mir-377 -3.86 | mmu-m…
10420637	Kpna3	karyopherin (importin) alpha 3	NM_008466	1.22	mmu-mir-590 (3') 7244383200140.5 | mmu-mir-144 82.71 | mmu-mir-195 24.59 | mmu-mir-17 16.91 | mmu-mir-200a 5.58 | mmu-mir-17 4.03 | mmu-mir-499 2.06 | mmu-mir-93 1.68 | mmu-mir-322 1.49 | mmu-mir-30a 1.4 | mmu-mir-214 1.27 | mmu-mir-96 1.14 | mmu-mir-30b 1.1 | mmu-mir-93 1.09 | mmu-mir-322 -1.54 | mmu-mir-300 -1.57 | mmu-mir-107 -1.78 | mmu-mir-134 -1.8 | mmu-mir-300 -2.1 | mmu-mir-30b -2.48 | mm…
10595109	Lrrc1	leucine rich repeat containing 1	NM_001146048	1.22	mmu-mir-195 24.59 | mmu-mir-214 1.27 | mmu-mir-300 -1.57 | mmu-mir-300 -2.1 | mmu-mir-22 -3.05 | mmu-mir-124-2 -3.56 | mmu-mir-124-2 -4.08 | mmu-mir-300 -4.17 | mmu-mir-761 -4.5 | mmu-mir-497 -4.76 | mmu-mir-195 -5.62 | mmu-mir-214 -24.25 | mmu-mir-381 -58.49
10535331	Mmd2	monocyte to macrophage differentiation-associated 2	NM_175217	1.22	mmu-mir-429 1.43 | mmu-mir-193b -1.09 | mmu-mir-206 -2.38 | mmu-mir-193b -3.07 | mmu-mir-124-2 -3.56 | mmu-mir-124-2 -4.08 | mmu-mir-193 -9.25
10412345	Parp8	poly (ADP-ribose) polymerase family, member 8	NM_001081009	1.22	mmu-mir-377 2.75 | mmu-mir-294 2.13 | mmu-mir-294 1.73 | mmu-mir-93 1.68 | mmu-mir-203 1.47 | mmu-mir-214 1.27 | mmu-mir-295 1.17 | mmu-mir-93 1.09 | mmu-mir-25 -1.16 | mmu-mir-137 -1.41 | mmu-mir-367 -1.85 | mmu-mir-203 -2.19 | mmu-mir-124-2 -3.56 | mmu-mir-138-1 -3.58 | mmu-mir-494 -3.68 | mmu-mir-377 -3.86 | mmu-mir-124-2 -4.08 | mmu-mir-106a -4.44 | mmu-mir-25 -4.47 | mmu-mir-761 -4.5 | mmu-m…
10536667	Ptprz1	protein tyrosine phosphatase, receptor type Z, polypeptide 1	NM_001081306	1.22	mmu-mir-124-2 -3.56 | mmu-mir-124-2 -4.08 | mmu-mir-340 (3') -7.41 | mmu-mir-340 (5') -22.63
10509820	Rcc2	regulator of chromosome condensation 2	NM_173867	1.22	mmu-mir-96 1.14 | mmu-mir-152 -1.48 | mmu-mir-22 -3.05 | mmu-mir-124-2 -3.56 | mmu-mir-124-2 -4.08 | mmu-mir-182 -11.47
10370721	Sbno2	strawberry notch homolog 2 (Drosophila)	NM_183426	1.22	mmu-mir-376c 98.36 | mmu-mir-376c 1.13 | mmu-mir-124-2 -3.56 | mmu-mir-124-2 -4.08 | mmu-mir-340 (3') -7.41 | mmu-mir-153 -8.22 | mmu-mir-340 (5') -22.63
10561247	Shkbp1	Sh3kbp1 binding protein 1	NM_138676	1.22	mmu-mir-34a -1.09 | mmu-mir-34a -2.6 | mmu-mir-34c -2.69 | mmu-mir-124-2 -3.56 | mmu-mir-124-2 -4.08 | mmu-mir-34c -41.64
10535852	Slc7a1	solute carrier family 7 (cationic amino acid transporter, y+ system), member 1	NM_007513	1.22	mmu-mir-145 1675.06 | mmu-mir-195 24.59 | mmu-mir-882 2.51 | mmu-mir-322 1.49 | mmu-mir-122 -1.17 | mmu-mir-293 -1.36 | mmu-mir-322 -1.54 | mmu-mir-300 -1.57 | mmu-mir-300 -2.1 | mmu-mir-16-2 -3.14 | mmu-mir-124-2 -3.56 | mmu-mir-124-2 -4.08 | mmu-mir-300 -4.17 | mmu-mir-185 -4.35 | mmu-mir-497 -4.76 | mmu-mir-195 -5.62 | mmu-mir-145 -6.63 | mmu-mir-670 -53.08 | mmu-mir-381 -58.49 | mmu-mir-351 -…
10508036	Snip1	Smad nuclear interacting protein 1	NM_175246	1.22	mmu-mir-590 (3') 7244383200140.5 | mmu-mir-721 2.69 | mmu-mir-301b 2.5 | mmu-mir-124-2 -3.56 | mmu-mir-124-2 -4.08 | mmu-mir-9-3 -8.28
10592535	Sorl1	sortilin-related receptor, LDLR class A repeats-containing	NM_011436	1.22	mmu-mir-17 16.91 | mmu-mir-17 4.03 | mmu-mir-882 2.51 | mmu-mir-93 1.68 | mmu-mir-214 1.27 | mmu-mir-93 1.09 | mmu-mir-410 -1.04 | mmu-mir-25 -1.16 | mmu-mir-137 -1.41 | mmu-mir-300 -1.57 | mmu-mir-367 -1.85 | mmu-mir-300 -2.1 | mmu-mir-124-2 -3.56 | mmu-mir-124-2 -4.08 | mmu-mir-300 -4.17 | mmu-mir-185 -4.35 | mmu-mir-25 -4.47 | mmu-mir-761 -4.5 | mmu-mir-128-2 -4.63 | mmu-mir-153 -8.22 | mmu-mi…
10592988	Ube4a	ubiquitination factor E4A, UFD2 homolog (S. cerevisiae)	NM_145400	1.22	mmu-mir-144 82.71 | mmu-mir-214 1.27 | mmu-mir-300 -1.57 | mmu-mir-300 -2.1 | mmu-mir-206 -2.38 | mmu-mir-124-2 -3.56 | mmu-mir-124-2 -4.08 | mmu-mir-300 -4.17 | mmu-mir-761 -4.5 | mmu-mir-128-2 -4.63 | mmu-mir-320 -6.45 | mmu-mir-758 -18.77 | mmu-mir-214 -24.25 | mmu-mir-381 -58.49
10430113	Arhgap39	Rho GTPase activating protein 39	NM_001168288	1.21	mmu-mir-377 2.75 | mmu-mir-193b -1.09 | mmu-mir-193b -3.07 | mmu-mir-124-2 -3.56 | mmu-mir-377 -3.86 | mmu-mir-124-2 -4.08 | mmu-mir-9-3 -8.28 | mmu-mir-539 -8.34 | mmu-mir-193 -9.25
10584941	Bace1	beta-site APP cleaving enzyme 1	NM_011792	1.21	mmu-mir-195 24.59 | mmu-mir-374 11.39 | mmu-mir-374 9.06 | mmu-mir-200a 5.58 | mmu-mir-322 1.49 | mmu-mir-429 1.43 | mmu-mir-874 1.4 | mmu-mir-214 1.27 | mmu-mir-322 -1.54 | mmu-mir-141 -2.81 | mmu-mir-141 -3.03 | mmu-mir-16-2 -3.14 | mmu-mir-124-2 -3.56 | mmu-mir-124-2 -4.08 | mmu-mir-761 -4.5 | mmu-mir-497 -4.76 | mmu-mir-195 -5.62 | mmu-mir-9-3 -8.28 | mmu-mir-214 -24.25
10475866	Bcl2l11	BCL2-like 11 (apoptosis facilitator)	NM_207680	1.21	mmu-mir-144 82.71 | mmu-mir-17 16.91 | mmu-mir-200a 5.58 | mmu-mir-17 4.03 | mmu-mir-721 2.69 | mmu-mir-301b 2.5 | mmu-mir-294 2.13 | mmu-mir-221 1.96 | mmu-mir-294 1.73 | mmu-mir-93 1.68 | mmu-mir-30a 1.4 | mmu-mir-214 1.27 | mmu-mir-295 1.17 | mmu-mir-96 1.14 | mmu-mir-30b 1.1 | mmu-mir-93 1.09 | mmu-mir-410 -1.04 | mmu-mir-222 -1.08 | mmu-mir-25 -1.16 | mmu-mir-152 -1.48 | mmu-mir-300 -1.57 | …
10583034	Dcun1d5	DCN1, defective in cullin neddylation 1, domain containing 5 (S. cerevisiae)	NM_029775	1.21	mmu-mir-195 24.59 | mmu-mir-200a 5.58 | mmu-mir-194-2 2.31 | mmu-mir-322 1.49 | mmu-mir-322 -1.54 | mmu-mir-141 -2.81 | mmu-mir-141 -3.03 | mmu-mir-22 -3.05 | mmu-mir-16-2 -3.14 | mmu-mir-124-2 -3.56 | mmu-mir-124-2 -4.08 | mmu-mir-24-2 -4.38 | mmu-mir-365-2 -4.44 | mmu-mir-497 -4.76 | mmu-mir-195 -5.62
10509441	Ece1	endothelin converting enzyme 1	NM_199307	1.21	mmu-mir-145 1675.06 | mmu-mir-144 82.71 | mmu-mir-299 -2.07 | mmu-mir-124-2 -3.56 | mmu-mir-124-2 -4.08 | mmu-mir-128-2 -4.63 | mmu-mir-145 -6.63 | mmu-mir-299 -6.63 | mmu-mir-670 -53.08 | mmu-mir-351 -174.85
10451054	Enpp4	ectonucleotide pyrophosphatase/phosphodiesterase 4	NM_199016	1.21	mmu-mir-124-2 -3.56 | mmu-mir-124-2 -4.08
10392183	Ern1	endoplasmic reticulum (ER) to nucleus signalling 1	NM_023913	1.21	mmu-mir-124-2 -3.56 | mmu-mir-124-2 -4.08 | mmu-mir-488 -9.38 | mmu-mir-488 -15.35
10524234	Galnt9	UDP-N-acetyl-alpha-D-galactosamine:polypeptide N-acetylgalactosaminyltransferase 9	NM_198306	1.21	mmu-mir-124-2 -3.56 | mmu-mir-124-2 -4.08
10410173	Hiatl1	hippocampus abundant transcript-like 1	NM_133680	1.21	mmu-mir-382 1105.13 | mmu-mir-205 2.16 | mmu-mir-338 (5') 1.47 | mmu-mir-300 -1.57 | mmu-mir-107 -1.78 | mmu-mir-300 -2.1 | mmu-mir-124-2 -3.56 | mmu-mir-124-2 -4.08 | mmu-mir-300 -4.17 | mmu-mir-340 (3') -7.41 | mmu-mir-190 -7.94 | mmu-mir-338 (3') -8.11 | mmu-mir-340 (5') -22.63 | mmu-mir-670 -53.08 | mmu-mir-381 -58.49 | mmu-mir-351 -174.85
10346843	Nrp2	neuropilin 2	NM_001077403	1.21	mmu-mir-144 82.71 | mmu-mir-195 24.59 | mmu-mir-17 16.91 | mmu-mir-200a 5.58 | mmu-mir-17 4.03 | mmu-mir-377 2.75 | mmu-mir-721 2.69 | mmu-mir-301b 2.5 | mmu-mir-183 2.39 | mmu-mir-93 1.68 | mmu-mir-322 1.49 | mmu-mir-429 1.43 | mmu-mir-214 1.27 | mmu-mir-93 1.09 | mmu-mir-202 (5') -1.36 | mmu-mir-322 -1.54 | mmu-mir-300 -1.57 | mmu-mir-543 -1.74 | mmu-mir-107 -1.78 | mmu-mir-300 -2.1 | mmu-mir-2…
10413314	Pde12	phosphodiesterase 12	NM_178668	1.21	mmu-mir-202 (5') -1.36 | mmu-mir-124-2 -3.56 | mmu-mir-124-2 -4.08 | mmu-mir-320 -6.45 | mmu-mir-340 (3') -7.41 | mmu-mir-218-2 -18.51 | mmu-mir-340 (5') -22.63 | mmu-mir-202 (3') -53.45
10528702	Prkag2	protein kinase, AMP-activated, gamma 2 non-catalytic subunit	NM_145401	1.21	mmu-mir-203 1.47 | mmu-mir-152 -1.48 | mmu-mir-203 -2.19 | mmu-mir-375 -2.25 | mmu-mir-124-2 -3.56 | mmu-mir-124-2 -4.08
10404904	Rbm24	RNA binding motif protein 24	NM_001081425	1.21	mmu-mir-590 (3') 7244383200140.5 | mmu-mir-154 809 | mmu-mir-143 315.17 | mmu-mir-17 16.91 | mmu-mir-872 5.21 | mmu-mir-17 4.03 | mmu-mir-221 1.96 | mmu-mir-93 1.68 | mmu-mir-93 1.09 | mmu-mir-222 -1.08 | mmu-mir-137 -1.41 | mmu-mir-152 -1.48 | mmu-mir-872 -1.56 | mmu-mir-300 -1.57 | mmu-mir-107 -1.78 | mmu-mir-300 -2.1 | mmu-mir-375 -2.25 | mmu-mir-124-2 -3.56 | mmu-mir-124-2 -4.08 | mmu-mir-300…
10433618	Shisa9	shisa homolog 9 (Xenopus laevis)	NM_028277	1.21	mmu-mir-1192 21.26 | mmu-mir-136 3.14 | mmu-mir-326 1.84 | mmu-mir-495 1.3 | mmu-mir-96 1.14 | mmu-mir-330 1.09 | mmu-mir-137 -1.41 | mmu-mir-217 -1.57 | mmu-mir-330 -1.59 | mmu-mir-543 -1.74 | mmu-mir-489 -1.92 | mmu-mir-543 -2.41 | mmu-mir-22 -3.05 | mmu-mir-124-2 -3.56 | mmu-mir-124-2 -4.08 | mmu-mir-425 -10.27 | mmu-mir-378 -10.85 | mmu-mir-182 -11.47 | mmu-mir-218-2 -18.51
10581479	Smpd3	sphingomyelin phosphodiesterase 3, neutral	NM_021491	1.21	mmu-mir-144 82.71 | mmu-mir-186 17.03 | mmu-mir-183 2.39 | mmu-mir-186 -1.24 | mmu-mir-183 -2.45 | mmu-mir-124-2 -3.56 | mmu-mir-124-2 -4.08 | mmu-mir-504 -5.06 | mmu-mir-9-3 -8.28 | mmu-mir-218-2 -18.51
10447356	Socs5	suppressor of cytokine signaling 5	NM_019654	1.21	mmu-mir-721 2.69 | mmu-mir-301b 2.5 | mmu-mir-300 -1.57 | mmu-mir-300 -2.1 | mmu-mir-124-2 -3.56 | mmu-mir-124-2 -4.08 | mmu-mir-300 -4.17 | mmu-mir-365-2 -4.44 | mmu-mir-9-3 -8.28 | mmu-mir-381 -58.49
10364011	Specc1l	sperm antigen with calponin homology and coiled-coil domains 1-like	NM_153406	1.21	mmu-mir-328 189812531.25 | mmu-mir-137 -1.41 | mmu-mir-124-2 -3.56 | mmu-mir-124-2 -4.08 | mmu-mir-365-2 -4.44 | mmu-mir-9-3 -8.28 | mmu-mir-218-2 -18.51
10375679	Tbc1d9b	TBC1 domain family, member 9B	NM_029745	1.21	mmu-mir-124-2 -3.56 | mmu-mir-124-2 -4.08 | mmu-mir-128-2 -4.63
10415021	Abhd4	abhydrolase domain containing 4	NM_134076	1.2	mmu-mir-124-2 -3.56 | mmu-mir-124-2 -4.08 | mmu-mir-149 -4.41
10554249	Acan	aggrecan	NM_007424	1.2	mmu-mir-489 -1.92 | mmu-mir-299 -2.07 | mmu-mir-124-2 -3.56 | mmu-mir-124-2 -4.08 | mmu-mir-24-2 -4.38 | mmu-mir-299 -6.63 | mmu-mir-425 -10.27 | mmu-mir-873 -10.85
10374364	Akt2	thymoma viral proto-oncogene 2	NM_001110208	1.2	mmu-mir-194-2 2.31 | mmu-mir-203 1.47 | mmu-mir-429 1.43 | mmu-mir-137 -1.41 | mmu-mir-203 -2.19 | mmu-mir-124-2 -3.56 | mmu-mir-124-2 -4.08
10512847	Alg2	asparagine-linked glycosylation 2 (alpha-1,3-mannosyltransferase)	NM_019998	1.2	mmu-mir-124-2 -3.56 | mmu-mir-124-2 -4.08
10570144	Arhgef7	Rho guanine nucleotide exchange factor (GEF7)	NM_001113518	1.2	mmu-mir-17 16.91 | mmu-mir-17 4.03 | mmu-mir-294 2.13 | mmu-mir-221 1.96 | mmu-mir-294 1.73 | mmu-mir-93 1.68 | mmu-mir-429 1.43 | mmu-mir-295 1.17 | mmu-mir-96 1.14 | mmu-mir-93 1.09 | mmu-mir-222 -1.08 | mmu-mir-137 -1.41 | mmu-mir-543 -1.74 | mmu-mir-543 -2.41 | mmu-mir-124-2 -3.56 | mmu-mir-124-2 -4.08 | mmu-mir-106a -4.44 | mmu-mir-182 -11.47 | mmu-mir-105 -15.67 | mmu-mir-295 -20.97
10555235	Arrb1	arrestin, beta 1	NM_177231	1.2	mmu-mir-377 2.75 | mmu-mir-874 1.4 | mmu-mir-379 1.22 | mmu-mir-211 -1.23 | mmu-mir-204 -2.36 | mmu-mir-22 -3.05 | mmu-mir-124-2 -3.56 | mmu-mir-138-1 -3.58 | mmu-mir-377 -3.86 | mmu-mir-124-2 -4.08 | mmu-mir-379 -4.56 | mmu-mir-218-2 -18.51
10549222	Bcat1	branched chain aminotransferase 1, cytosolic	NM_001024468	1.2	mmu-mir-653 25.63 | mmu-mir-202 (5') -1.36 | mmu-mir-653 -2.14 | mmu-mir-124-2 -3.56 | mmu-mir-124-2 -4.08 | mmu-mir-218-2 -18.51 | mmu-mir-155 -46.53 | mmu-mir-202 (3') -53.45
10486112	Bmf	BCL2 modifying factor	NM_138313	1.2	mmu-mir-882 2.51 | mmu-mir-221 1.96 | mmu-mir-338 (5') 1.47 | mmu-mir-222 -1.08 | mmu-mir-421 -2.79 | mmu-mir-124-2 -3.56 | mmu-mir-124-2 -4.08 | mmu-mir-370 -4.08 | mmu-mir-185 -4.35 | mmu-mir-24-2 -4.38 | mmu-mir-128-2 -4.63 | mmu-mir-338 (3') -8.11 | mmu-mir-378 -10.85 | mmu-mir-670 -53.08 | mmu-mir-351 -174.85
10577144	Dcun1d2	DCN1, defective in cullin neddylation 1, domain containing 2 (S. cerevisiae)	NM_001024504	1.2	mmu-mir-124-2 -3.56 | mmu-mir-138-1 -3.58 | mmu-mir-124-2 -4.08
10507990	Epha10	Eph receptor A10	ENSMUST00000106185	1.2	mmu-mir-124-2 -3.56 | mmu-mir-124-2 -4.08 | mmu-mir-670 -53.08 | mmu-mir-351 -174.85
10466947	Ermp1	endoplasmic reticulum metallopeptidase 1	NM_001081213	1.2	mmu-mir-152 -1.48 | mmu-mir-124-2 -3.56 | mmu-mir-124-2 -4.08 | mmu-mir-218-2 -18.51
10492640	Fstl5	follistatin-like 5	NM_178673	1.2	mmu-mir-721 2.69 | mmu-mir-301b 2.5 | mmu-mir-124-2 -3.56 | mmu-mir-124-2 -4.08
10425120	Gga1	golgi associated, gamma adaptin ear containing, ARF binding protein 1	NM_145929	1.2	mmu-mir-338 (5') 1.47 | mmu-mir-124-2 -3.56 | mmu-mir-124-2 -4.08 | mmu-mir-370 -4.08 | mmu-mir-24-2 -4.38 | mmu-mir-338 (3') -8.11
10544114	Hipk2	homeodomain interacting protein kinase 2	NM_010433	1.2	mmu-mir-590 (3') 7244383200140.5 | mmu-mir-143 315.17 | mmu-mir-376c 98.36 | mmu-mir-195 24.59 | mmu-mir-33 17.03 | mmu-mir-433 6.73 | mmu-mir-200a 5.58 | mmu-mir-136 3.14 | mmu-mir-33 2.69 | mmu-mir-221 1.96 | mmu-mir-322 1.49 | mmu-mir-429 1.43 | mmu-mir-30a 1.4 | mmu-mir-223 1.28 | mmu-mir-376c 1.13 | mmu-mir-30b 1.1 | mmu-mir-222 -1.08 | mmu-mir-433 -1.21 | mmu-mir-202 (5') -1.36 | mmu-mir-38…
10363265	Lims1	LIM and senescent cell antigen-like domains 1	NM_001193303	1.2	mmu-mir-195 24.59 | mmu-mir-322 1.49 | mmu-mir-96 1.14 | mmu-mir-322 -1.54 | mmu-mir-16-2 -3.14 | mmu-mir-124-2 -3.56 | mmu-mir-124-2 -4.08 | mmu-mir-497 -4.76 | mmu-mir-195 -5.62 | mmu-mir-182 -11.47
10353871	Lman2l	lectin, mannose-binding 2-like	NM_001013374	1.2	mmu-mir-195 24.59 | mmu-mir-322 1.49 | mmu-mir-322 -1.54 | mmu-mir-16-2 -3.14 | mmu-mir-124-2 -3.56 | mmu-mir-124-2 -4.08 | mmu-mir-497 -4.76 | mmu-mir-195 -5.62
10546510	Lrig1	leucine-rich repeats and immunoglobulin-like domains 1	NM_008377	1.2	mmu-mir-195 24.59 | mmu-mir-17 16.91 | mmu-mir-17 4.03 | mmu-mir-721 2.69 | mmu-mir-301b 2.5 | mmu-mir-93 1.68 | mmu-mir-322 1.49 | mmu-mir-429 1.43 | mmu-mir-96 1.14 | mmu-mir-93 1.09 | mmu-mir-202 (5') -1.36 | mmu-mir-322 -1.54 | mmu-mir-16-2 -3.14 | mmu-mir-124-2 -3.56 | mmu-mir-124-2 -4.08 | mmu-mir-497 -4.76 | mmu-mir-195 -5.62 | mmu-mir-340 (3') -7.41 | mmu-mir-340 (5') -22.63 | mmu-mir-216…
10545041	Nap1l5	nucleosome assembly protein 1-like 5	NM_021432	1.2	mmu-mir-376c 98.36 | mmu-mir-200a 5.58 | mmu-mir-221 1.96 | mmu-mir-429 1.43 | mmu-mir-30a 1.4 | mmu-mir-376c 1.13 | mmu-mir-30b 1.1 | mmu-mir-222 -1.08 | mmu-mir-300 -1.57 | mmu-mir-300 -2.1 | mmu-mir-206 -2.38 | mmu-mir-30b -2.48 | mmu-mir-30a -2.75 | mmu-mir-141 -2.81 | mmu-mir-141 -3.03 | mmu-mir-124-2 -3.56 | mmu-mir-124-2 -4.08 | mmu-mir-300 -4.17 | mmu-mir-128-2 -4.63 | mmu-mir-320 -6.45 |…
10459944	Nfatc1	nuclear factor of activated T cells, cytoplasmic, calcineurin dependent 1	NM_001164109	1.2	mmu-mir-145 1675.06 | mmu-mir-143 315.17 | mmu-mir-874 1.4 | mmu-mir-137 -1.41 | mmu-mir-124-2 -3.56 | mmu-mir-124-2 -4.08 | mmu-mir-128-2 -4.63 | mmu-mir-145 -6.63 | mmu-mir-218-2 -18.51
10555590	Numa1	nuclear mitotic apparatus protein 1	NM_133947	1.2	mmu-mir-152 -1.48 | mmu-mir-543 -1.74 | mmu-mir-543 -2.41 | mmu-mir-124-2 -3.56 | mmu-mir-124-2 -4.08
10606600	Pcdh19	protocadherin 19	NM_001105245	1.2	mmu-mir-590 (3') 7244383200140.5 | mmu-mir-653 25.63 | mmu-mir-192 8.22 | mmu-mir-200a 5.58 | mmu-mir-192 3.84 | mmu-mir-136 3.14 | mmu-mir-203 1.47 | mmu-mir-429 1.43 | mmu-mir-30a 1.4 | mmu-mir-30b 1.1 | mmu-mir-410 -1.04 | mmu-mir-202 (5') -1.36 | mmu-mir-300 -1.57 | mmu-mir-300 -2.1 | mmu-mir-653 -2.14 | mmu-mir-203 -2.19 | mmu-mir-30b -2.48 | mmu-mir-30a -2.75 | mmu-mir-141 -2.81 | mmu-mir-1…
10558921	Pnpla2	patatin-like phospholipase domain containing 2	NR_028142	1.2	mmu-mir-377 2.75 | mmu-mir-124-2 -3.56 | mmu-mir-377 -3.86 | mmu-mir-124-2 -4.08 | mmu-mir-182 -11.47
10581340	Ranbp10	RAN binding protein 10	NM_145824	1.2	mmu-mir-328 189812531.25 | mmu-mir-143 315.17 | mmu-mir-882 2.51 | mmu-mir-429 1.43 | mmu-mir-30a 1.4 | mmu-mir-30b 1.1 | mmu-mir-410 -1.04 | mmu-mir-30b -2.48 | mmu-mir-30a -2.75 | mmu-mir-124-2 -3.56 | mmu-mir-592 -3.56 | mmu-mir-494 -3.68 | mmu-mir-124-2 -4.08 | mmu-mir-370 -4.08 | mmu-mir-185 -4.35 | mmu-mir-24-2 -4.38 | mmu-mir-365-2 -4.44 | mmu-mir-216a -5.54 | mmu-mir-378 -10.85 | mmu-mir-…
10539017	Reep1	receptor accessory protein 1	NM_178608	1.2	mmu-mir-1192 21.26 | mmu-mir-33 17.03 | mmu-mir-377 2.75 | mmu-mir-33 2.69 | mmu-mir-499 2.06 | mmu-mir-429 1.43 | mmu-mir-30a 1.4 | mmu-mir-495 1.3 | mmu-mir-96 1.14 | mmu-mir-30b 1.1 | mmu-mir-211 -1.23 | mmu-mir-202 (5') -1.36 | mmu-mir-204 -2.36 | mmu-mir-30b -2.48 | mmu-mir-30a -2.75 | mmu-mir-124-2 -3.56 | mmu-mir-377 -3.86 | mmu-mir-124-2 -4.08 | mmu-mir-24-2 -4.38 | mmu-mir-320 -6.45 | mm…
10404965	Rnf144b	ring finger protein 144B	NM_146042	1.2	mmu-mir-145 1675.06 | mmu-mir-195 24.59 | mmu-mir-322 1.49 | mmu-mir-30a 1.4 | mmu-mir-96 1.14 | mmu-mir-30b 1.1 | mmu-mir-31 -1.48 | mmu-mir-322 -1.54 | mmu-mir-30b -2.48 | mmu-mir-30a -2.75 | mmu-mir-16-2 -3.14 | mmu-mir-124-2 -3.56 | mmu-mir-124-2 -4.08 | mmu-mir-365-2 -4.44 | mmu-mir-497 -4.76 | mmu-mir-195 -5.62 | mmu-mir-31 -5.86 | mmu-mir-145 -6.63 | mmu-mir-182 -11.47 | mmu-mir-503 -13.27…
10476301	Smox	spermine oxidase	NM_001177833	1.2	mmu-mir-140 -2.87 | mmu-mir-124-2 -3.56 | mmu-mir-124-2 -4.08 | mmu-mir-140 -8.69
10592217	Stt3a	STT3, subunit of the oligosaccharyltransferase complex, homolog A (S. cerevisiae)	NM_008408	1.2	mmu-mir-152 -1.48 | mmu-mir-217 -1.57 | mmu-mir-124-2 -3.56 | mmu-mir-124-2 -4.08
10477090	Tbc1d20	TBC1 domain family, member 20	NM_024196	1.2	mmu-mir-17 16.91 | mmu-mir-17 4.03 | mmu-mir-294 2.13 | mmu-mir-294 1.73 | mmu-mir-93 1.68 | mmu-mir-295 1.17 | mmu-mir-93 1.09 | mmu-mir-124-2 -3.56 | mmu-mir-124-2 -4.08 | mmu-mir-106a -4.44 | mmu-mir-504 -5.06 | mmu-mir-105 -15.67 | mmu-mir-295 -20.97
10588007	Tfdp2	transcription factor Dp 2	NM_178667	1.2	mmu-mir-195 24.59 | mmu-mir-322 1.49 | mmu-mir-203 1.47 | mmu-mir-214 1.27 | mmu-mir-96 1.14 | mmu-mir-25 -1.16 | mmu-mir-122 -1.17 | mmu-mir-322 -1.54 | mmu-mir-367 -1.85 | mmu-mir-203 -2.19 | mmu-mir-16-2 -3.14 | mmu-mir-124-2 -3.56 | mmu-mir-124-2 -4.08 | mmu-mir-25 -4.47 | mmu-mir-761 -4.5 | mmu-mir-497 -4.76 | mmu-mir-195 -5.62 | mmu-mir-153 -8.22 | mmu-mir-9-3 -8.28 | mmu-mir-214 -24.25 | m…
10461547	Vps37c	vacuolar protein sorting 37C (yeast)	NM_181403	1.2	mmu-mir-145 1675.06 | mmu-mir-195 24.59 | mmu-mir-322 1.49 | mmu-mir-322 -1.54 | mmu-mir-16-2 -3.14 | mmu-mir-124-2 -3.56 | mmu-mir-124-2 -4.08 | mmu-mir-497 -4.76 | mmu-mir-216a -5.54 | mmu-mir-195 -5.62 | mmu-mir-145 -6.63 | mmu-mir-503 -13.27
10590191	Wdr48	WD repeat domain 48	NM_026236	1.2	mmu-mir-431 3.58 | mmu-mir-294 2.13 | mmu-mir-294 1.73 | mmu-mir-93 1.68 | mmu-mir-295 1.17 | mmu-mir-93 1.09 | mmu-mir-193b -1.09 | mmu-mir-206 -2.38 | mmu-mir-193b -3.07 | mmu-mir-124-2 -3.56 | mmu-mir-384 (5') -4 | mmu-mir-124-2 -4.08 | mmu-mir-106a -4.44 | mmu-mir-431 -8.34 | mmu-mir-193 -9.25 | mmu-mir-105 -15.67 | mmu-mir-218-2 -18.51 | mmu-mir-295 -20.97
10388545	Abr	active BCR-related gene	NM_198895	1.19	mmu-mir-145 1675.06 | mmu-mir-374 11.39 | mmu-mir-374 9.06 | mmu-mir-34a -1.09 | mmu-mir-543 -1.74 | mmu-mir-543 -2.41 | mmu-mir-34a -2.6 | mmu-mir-34c -2.69 | mmu-mir-124-2 -3.56 | mmu-mir-124-2 -4.08 | mmu-mir-370 -4.08 | mmu-mir-145 -6.63 | mmu-mir-34c -41.64 | mmu-mir-670 -53.08 | mmu-mir-351 -174.85
10375402	Adam19	a disintegrin and metallopeptidase domain 19 (meltrin beta)	NM_009616	1.19	mmu-mir-145 1675.06 | mmu-mir-30a 1.4 | mmu-mir-874 1.4 | mmu-mir-150 1.19 | mmu-mir-96 1.14 | mmu-mir-30b 1.1 | mmu-mir-25 -1.16 | mmu-mir-367 -1.85 | mmu-mir-30b -2.48 | mmu-mir-30a -2.75 | mmu-mir-124-2 -3.56 | mmu-mir-124-2 -4.08 | mmu-mir-370 -4.08 | mmu-mir-24-2 -4.38 | mmu-mir-25 -4.47 | mmu-mir-128-2 -4.63 | mmu-mir-145 -6.63 | mmu-mir-153 -8.22 | mmu-mir-182 -11.47 | mmu-mir-363 -14562.8…
10553477	Ano5	anoctamin 5	NM_177694	1.19	mmu-mir-433 6.73 | mmu-mir-431 3.58 | mmu-mir-377 2.75 | mmu-mir-433 -1.21 | mmu-mir-124-2 -3.56 | mmu-mir-377 -3.86 | mmu-mir-124-2 -4.08 | mmu-mir-431 -8.34
10357875	Btg2	B cell translocation gene 2, anti-proliferative	NM_007570	1.19	mmu-mir-195 24.59 | mmu-mir-221 1.96 | mmu-mir-322 1.49 | mmu-mir-222 -1.08 | mmu-mir-25 -1.16 | mmu-mir-202 (5') -1.36 | mmu-mir-322 -1.54 | mmu-mir-107 -1.78 | mmu-mir-132 -1.85 | mmu-mir-367 -1.85 | mmu-mir-21 -2.35 | mmu-mir-421 -2.79 | mmu-mir-16-2 -3.14 | mmu-mir-124-2 -3.56 | mmu-mir-124-2 -4.08 | mmu-mir-25 -4.47 | mmu-mir-128-2 -4.63 | mmu-mir-497 -4.76 | mmu-mir-21 -5.58 | mmu-mir-195 -…
10603708	Cask	calcium/calmodulin-dependent serine protein kinase (MAGUK family)	NM_009806	1.19	mmu-mir-144 82.71 | mmu-mir-191 24.59 | mmu-mir-195 24.59 | mmu-mir-1192 21.26 | mmu-mir-186 17.03 | mmu-mir-329 4.86 | mmu-mir-194-2 2.31 | mmu-mir-322 1.49 | mmu-mir-203 1.47 | mmu-mir-429 1.43 | mmu-mir-495 1.3 | mmu-mir-150 1.19 | mmu-mir-410 -1.04 | mmu-mir-25 -1.16 | mmu-mir-186 -1.24 | mmu-mir-322 -1.54 | mmu-mir-543 -1.74 | mmu-mir-107 -1.78 | mmu-mir-367 -1.85 | mmu-mir-203 -2.19 | mmu-m…
10505911	Dmrta1	doublesex and mab-3 related transcription factor like family A1	NM_175647	1.19	mmu-mir-124-2 -3.56 | mmu-mir-124-2 -4.08
10562500	Dpy19l3	dpy-19-like 3 (C. elegans)	NM_178704	1.19	mmu-mir-96 1.14 | mmu-mir-31 -1.48 | mmu-mir-124-2 -3.56 | mmu-mir-124-2 -4.08 | mmu-mir-128-2 -4.63 | mmu-mir-31 -5.86 | mmu-mir-182 -11.47 | mmu-mir-218-2 -18.51
10417095	Farp1	FERM, RhoGEF (Arhgef) and pleckstrin domain protein 1 (chondrocyte-derived)	NM_134082	1.19	mmu-mir-499 2.06 | mmu-mir-96 1.14 | mmu-mir-25 -1.16 | mmu-mir-211 -1.23 | mmu-mir-202 (5') -1.36 | mmu-mir-367 -1.85 | mmu-mir-204 -2.36 | mmu-mir-124-2 -3.56 | mmu-mir-124-2 -4.08 | mmu-mir-25 -4.47 | mmu-mir-9-3 -8.28 | mmu-mir-182 -11.47 | mmu-mir-202 (3') -53.45 | mmu-mir-363 -14562.8 | mmu-mir-32 -253214.41
10501860	Fnbp1l	formin binding protein 1-like	NM_001114665	1.19	mmu-mir-195 24.59 | mmu-mir-17 16.91 | mmu-mir-17 4.03 | mmu-mir-93 1.68 | mmu-mir-322 1.49 | mmu-mir-93 1.09 | mmu-mir-410 -1.04 | mmu-mir-137 -1.41 | mmu-mir-322 -1.54 | mmu-mir-107 -1.78 | mmu-mir-16-2 -3.14 | mmu-mir-124-2 -3.56 | mmu-mir-124-2 -4.08 | mmu-mir-497 -4.76 | mmu-mir-195 -5.62 | mmu-mir-182 -11.47 | mmu-mir-503 -13.27
10600504	Fundc2	FUN14 domain containing 2	NM_026126	1.19	mmu-mir-122 -1.17 | mmu-mir-543 -1.74 | mmu-mir-543 -2.41 | mmu-mir-124-2 -3.56 | mmu-mir-124-2 -4.08
10596704	Gnai2	guanine nucleotide binding protein (G protein), alpha inhibiting 2	NM_008138	1.19	mmu-mir-28 3.97 | mmu-mir-221 1.96 | mmu-mir-30a 1.4 | mmu-mir-214 1.27 | mmu-mir-30b 1.1 | mmu-mir-222 -1.08 | mmu-mir-34a -1.09 | mmu-mir-28 -1.26 | mmu-mir-30b -2.48 | mmu-mir-34a -2.6 | mmu-mir-34c -2.69 | mmu-mir-30a -2.75 | mmu-mir-124-2 -3.56 | mmu-mir-138-1 -3.58 | mmu-mir-384 (5') -4 | mmu-mir-124-2 -4.08 | mmu-mir-761 -4.5 | mmu-mir-708 -8.28 | mmu-mir-218-2 -18.51 | mmu-mir-214 -24.25 …
10414137	Grid1	glutamate receptor, ionotropic, delta 1	NM_008166	1.19	mmu-mir-195 24.59 | mmu-mir-136 3.14 | mmu-mir-377 2.75 | mmu-mir-322 1.49 | mmu-mir-96 1.14 | mmu-mir-34a -1.09 | mmu-mir-322 -1.54 | mmu-mir-107 -1.78 | mmu-mir-34a -2.6 | mmu-mir-34c -2.69 | mmu-mir-16-2 -3.14 | mmu-mir-124-2 -3.56 | mmu-mir-138-1 -3.58 | mmu-mir-377 -3.86 | mmu-mir-124-2 -4.08 | mmu-mir-497 -4.76 | mmu-mir-195 -5.62 | mmu-mir-340 (3') -7.41 | mmu-mir-873 -10.85 | mmu-mir-182 …
10422059	Kctd12	potassium channel tetramerisation domain containing 12	NM_177715	1.19	mmu-mir-154 809 | mmu-mir-872 5.21 | mmu-mir-137 -1.41 | mmu-mir-872 -1.56 | mmu-mir-300 -1.57 | mmu-mir-300 -2.1 | mmu-mir-124-2 -3.56 | mmu-mir-124-2 -4.08 | mmu-mir-300 -4.17 | mmu-mir-154 -4.23 | mmu-mir-9-3 -8.28 | mmu-mir-224 -29.65 | mmu-mir-381 -58.49
10573234	Lphn1	latrophilin 1	NM_181039	1.19	mmu-mir-653 25.63 | mmu-mir-195 24.59 | mmu-mir-882 2.51 | mmu-mir-183 2.39 | mmu-mir-326 1.84 | mmu-mir-322 1.49 | mmu-mir-203 1.47 | mmu-mir-96 1.14 | mmu-mir-330 1.09 | mmu-mir-34a -1.09 | mmu-mir-322 -1.54 | mmu-mir-300 -1.57 | mmu-mir-330 -1.59 | mmu-mir-300 -2.1 | mmu-mir-653 -2.14 | mmu-mir-203 -2.19 | mmu-mir-183 -2.45 | mmu-mir-34a -2.6 | mmu-mir-34c -2.69 | mmu-mir-16-2 -3.14 | mmu-mir-…
10486552	Lrrc57	leucine rich repeat containing 57	NM_001159612	1.19	mmu-mir-1192 21.26 | mmu-mir-495 1.3 | mmu-mir-217 -1.57 | mmu-mir-21 -2.35 | mmu-mir-124-2 -3.56 | mmu-mir-124-2 -4.08 | mmu-mir-21 -5.58 | mmu-mir-340 (3') -7.41 | mmu-mir-153 -8.22 | mmu-mir-873 -10.85 | mmu-mir-340 (5') -22.63
10430201	Myh9	myosin, heavy polypeptide 9, non-muscle	NM_022410	1.19	mmu-mir-433 6.73 | mmu-mir-410 -1.04 | mmu-mir-34a -1.09 | mmu-mir-25 -1.16 | mmu-mir-433 -1.21 | mmu-mir-367 -1.85 | mmu-mir-34a -2.6 | mmu-mir-34c -2.69 | mmu-mir-140 -2.87 | mmu-mir-124-2 -3.56 | mmu-mir-124-2 -4.08 | mmu-mir-25 -4.47 | mmu-mir-9-3 -8.28 | mmu-mir-140 -8.69 | mmu-mir-34c -41.64 | mmu-mir-363 -14562.8 | mmu-mir-32 -253214.41
10521168	Nat8l	N-acetyltransferase 8-like	NM_001001985	1.19	mmu-mir-195 24.59 | mmu-mir-1192 21.26 | mmu-mir-322 1.49 | mmu-mir-495 1.3 | mmu-mir-96 1.14 | mmu-mir-137 -1.41 | mmu-mir-152 -1.48 | mmu-mir-322 -1.54 | mmu-mir-107 -1.78 | mmu-mir-16-2 -3.14 | mmu-mir-124-2 -3.56 | mmu-mir-124-2 -4.08 | mmu-mir-497 -4.76 | mmu-mir-195 -5.62 | mmu-mir-182 -11.47 | mmu-mir-218-2 -18.51
10401637	Nek9	NIMA (never in mitosis gene a)-related expressed kinase 9	NM_145138	1.19	mmu-mir-17 16.91 | mmu-mir-17 4.03 | mmu-mir-721 2.69 | mmu-mir-301b 2.5 | mmu-mir-294 2.13 | mmu-mir-294 1.73 | mmu-mir-93 1.68 | mmu-mir-429 1.43 | mmu-mir-346 1.42 | mmu-mir-295 1.17 | mmu-mir-93 1.09 | mmu-mir-124-2 -3.56 | mmu-mir-124-2 -4.08 | mmu-mir-370 -4.08 | mmu-mir-24-2 -4.38 | mmu-mir-106a -4.44 | mmu-mir-153 -8.22 | mmu-mir-105 -15.67 | mmu-mir-295 -20.97
10360202	Nhlh1	nescient helix loop helix 1	NM_010916	1.19	mmu-mir-17 16.91 | mmu-mir-17 4.03 | mmu-mir-93 1.68 | mmu-mir-93 1.09 | mmu-mir-124-2 -3.56 | mmu-mir-124-2 -4.08 | mmu-mir-340 (3') -7.41 | mmu-mir-340 (5') -22.63
10573027	Otud4	OTU domain containing 4	NM_001081164	1.19	mmu-mir-328 189812531.25 | mmu-mir-143 315.17 | mmu-mir-376c 98.36 | mmu-mir-195 24.59 | mmu-mir-186 17.03 | mmu-mir-322 1.49 | mmu-mir-429 1.43 | mmu-mir-30a 1.4 | mmu-mir-223 1.28 | mmu-mir-376c 1.13 | mmu-mir-30b 1.1 | mmu-mir-25 -1.16 | mmu-mir-186 -1.24 | mmu-mir-137 -1.41 | mmu-mir-152 -1.48 | mmu-mir-322 -1.54 | mmu-mir-300 -1.57 | mmu-mir-107 -1.78 | mmu-mir-367 -1.85 | mmu-mir-300 -2.1 |…
10573733	Papd5	PAP associated domain containing 5	NM_001164497	1.19	mmu-mir-590 (3') 7244383200140.5 | mmu-mir-145 1675.06 | mmu-mir-144 82.71 | mmu-mir-1192 21.26 | mmu-mir-186 17.03 | mmu-mir-17 16.91 | mmu-mir-433 6.73 | mmu-mir-329 4.86 | mmu-mir-17 4.03 | mmu-mir-194-2 2.31 | mmu-mir-205 2.16 | mmu-mir-93 1.68 | mmu-mir-338 (5') 1.47 | mmu-mir-429 1.43 | mmu-mir-30a 1.4 | mmu-mir-495 1.3 | mmu-mir-223 1.28 | mmu-mir-150 1.19 | mmu-mir-30b 1.1 | mmu-mir-93 1.…
10586347	Parp16	poly (ADP-ribose) polymerase family, member 16	NM_177460	1.19	mmu-mir-30a 1.4 | mmu-mir-214 1.27 | mmu-mir-30b 1.1 | mmu-mir-30b -2.48 | mmu-mir-30a -2.75 | mmu-mir-124-2 -3.56 | mmu-mir-124-2 -4.08 | mmu-mir-761 -4.5 | mmu-mir-539 -8.34 | mmu-mir-214 -24.25
10506335	Pde4b	phosphodiesterase 4B, cAMP specific	NM_019840	1.19	mmu-mir-374 11.39 | mmu-mir-374 9.06 | mmu-mir-410 -1.04 | mmu-mir-206 -2.38 | mmu-mir-421 -2.79 | mmu-mir-124-2 -3.56 | mmu-mir-592 -3.56 | mmu-mir-124-2 -4.08 | mmu-mir-149 -4.41 | mmu-mir-340 (3') -7.41 | mmu-mir-539 -8.34 | mmu-mir-340 (5') -22.63 | mmu-mir-216b -45.25 | mmu-mir-361 -81.57
10495794	Pde5a	phosphodiesterase 5A, cGMP-specific	NM_153422	1.19	mmu-mir-382 1105.13 | mmu-mir-376c 98.36 | mmu-mir-329 4.86 | mmu-mir-429 1.43 | mmu-mir-376c 1.13 | mmu-mir-375 -2.25 | mmu-mir-124-2 -3.56 | mmu-mir-124-2 -4.08 | mmu-mir-153 -8.22
10481931	Phf19	PHD finger protein 19	NM_028716	1.19	mmu-mir-195 24.59 | mmu-mir-1192 21.26 | mmu-mir-322 1.49 | mmu-mir-203 1.47 | mmu-mir-495 1.3 | mmu-mir-410 -1.04 | mmu-mir-34a -1.09 | mmu-mir-122 -1.17 | mmu-mir-322 -1.54 | mmu-mir-203 -2.19 | mmu-mir-34a -2.6 | mmu-mir-34c -2.69 | mmu-mir-16-2 -3.14 | mmu-mir-124-2 -3.56 | mmu-mir-124-2 -4.08 | mmu-mir-497 -4.76 | mmu-mir-195 -5.62 | mmu-mir-9-3 -8.28 | mmu-mir-34c -41.64
10431424	Plxnb2	plexin B2	NM_138749	1.19	mmu-mir-192 8.22 | mmu-mir-192 3.84 | mmu-mir-137 -1.41 | mmu-mir-124-2 -3.56 | mmu-mir-138-1 -3.58 | mmu-mir-124-2 -4.08 | mmu-mir-215 -385.34
10437516	Ppl	periplakin	NM_008909	1.19	mmu-mir-124-2 -3.56 | mmu-mir-124-2 -4.08
10433929	Ppm1f	protein phosphatase 1F (PP2C domain containing)	NM_176833	1.19	mmu-mir-590 (3') 7244383200140.5 | mmu-mir-429 1.43 | mmu-mir-96 1.14 | mmu-mir-217 -1.57 | mmu-mir-124-2 -3.56 | mmu-mir-124-2 -4.08 | mmu-mir-149 -4.41
10591430	Raver1	ribonucleoprotein, PTB-binding 1	NM_027911	1.19	mmu-mir-214 1.27 | mmu-mir-124-2 -3.56 | mmu-mir-138-1 -3.58 | mmu-mir-124-2 -4.08 | mmu-mir-761 -4.5 | mmu-mir-214 -24.25
10365384	Rfx4	regulatory factor X, 4 (influences HLA class II expression)	NM_001024918	1.19	mmu-mir-1192 21.26 | mmu-mir-374 11.39 | mmu-mir-374 9.06 | mmu-mir-495 1.3 | mmu-mir-124-2 -3.56 | mmu-mir-124-2 -4.08 | mmu-mir-216b -45.25
10399696	Rnf144a	ring finger protein 144A	NM_001081977	1.19	mmu-mir-203 1.47 | mmu-mir-300 -1.57 | mmu-mir-300 -2.1 | mmu-mir-203 -2.19 | mmu-mir-124-2 -3.56 | mmu-mir-124-2 -4.08 | mmu-mir-300 -4.17 | mmu-mir-128-2 -4.63 | mmu-mir-9-3 -8.28 | mmu-mir-182 -11.47 | mmu-mir-670 -53.08 | mmu-mir-381 -58.49 | mmu-mir-351 -174.85
10571958	Sh3rf1	SH3 domain containing ring finger 1	NM_021506	1.19	mmu-mir-186 17.03 | mmu-mir-30a 1.4 | mmu-mir-30b 1.1 | mmu-mir-186 -1.24 | mmu-mir-489 -1.92 | mmu-mir-30b -2.48 | mmu-mir-30a -2.75 | mmu-mir-124-2 -3.56 | mmu-mir-124-2 -4.08 | mmu-mir-128-2 -4.63 | mmu-mir-425 -10.27 | mmu-mir-218-2 -18.51
10384539	Slc1a4	solute carrier family 1 (glutamate/neutral amino acid transporter), member 4	NM_018861	1.19	mmu-mir-124-2 -3.56 | mmu-mir-124-2 -4.08
10505270	Slc31a2	solute carrier family 31, member 2	NM_025286	1.19	mmu-mir-28 3.97 | mmu-mir-28 -1.26 | mmu-mir-124-2 -3.56 | mmu-mir-124-2 -4.08 | mmu-mir-708 -8.28 | mmu-mir-9-3 -8.28 | mmu-mir-708 -171.25
10396896	Slc39a9	solute carrier family 39 (zinc transporter), member 9	NM_026244	1.19	mmu-mir-17 16.91 | mmu-mir-200a 5.58 | mmu-mir-17 4.03 | mmu-mir-93 1.68 | mmu-mir-203 1.47 | mmu-mir-96 1.14 | mmu-mir-93 1.09 | mmu-mir-211 -1.23 | mmu-mir-31 -1.48 | mmu-mir-203 -2.19 | mmu-mir-204 -2.36 | mmu-mir-206 -2.38 | mmu-mir-141 -2.81 | mmu-mir-141 -3.03 | mmu-mir-124-2 -3.56 | mmu-mir-494 -3.68 | mmu-mir-124-2 -4.08 | mmu-mir-370 -4.08 | mmu-mir-31 -5.86 | mmu-mir-9-3 -8.28 | mmu-mir…
10437384	Tfap4	transcription factor AP4	NM_031182	1.19	mmu-mir-144 82.71 | mmu-mir-195 24.59 | mmu-mir-1192 21.26 | mmu-mir-374 11.39 | mmu-mir-374 9.06 | mmu-mir-294 2.13 | mmu-mir-294 1.73 | mmu-mir-93 1.68 | mmu-mir-322 1.49 | mmu-mir-495 1.3 | mmu-mir-295 1.17 | mmu-mir-93 1.09 | mmu-mir-322 -1.54 | mmu-mir-16-2 -3.14 | mmu-mir-124-2 -3.56 | mmu-mir-124-2 -4.08 | mmu-mir-106a -4.44 | mmu-mir-497 -4.76 | mmu-mir-195 -5.62 | mmu-mir-105 -15.67 | mm…
10466374	Tle4	transducin-like enhancer of split 4, homolog of Drosophila E(spl)	NM_011600	1.19	mmu-mir-195 24.59 | mmu-mir-17 16.91 | mmu-mir-374 11.39 | mmu-mir-374 9.06 | mmu-mir-17 4.03 | mmu-mir-294 2.13 | mmu-mir-294 1.73 | mmu-mir-93 1.68 | mmu-mir-322 1.49 | mmu-mir-214 1.27 | mmu-mir-295 1.17 | mmu-mir-93 1.09 | mmu-mir-322 -1.54 | mmu-mir-107 -1.78 | mmu-mir-16-2 -3.14 | mmu-mir-124-2 -3.56 | mmu-mir-124-2 -4.08 | mmu-mir-106a -4.44 | mmu-mir-761 -4.5 | mmu-mir-497 -4.76 | mmu-mir…
10382610	Tsen54	tRNA splicing endonuclease 54 homolog (S. cerevisiae)	NM_029557	1.19	mmu-mir-124-2 -3.56 | mmu-mir-124-2 -4.08 | mmu-mir-670 -53.08 | mmu-mir-351 -174.85
10359851	Uck2	uridine-cytidine kinase 2	NM_030724	1.19	mmu-mir-144 82.71 | mmu-mir-96 1.14 | mmu-mir-124-2 -3.56 | mmu-mir-124-2 -4.08 | mmu-mir-24-2 -4.38 | mmu-mir-182 -11.47 | mmu-mir-670 -53.08 | mmu-mir-351 -174.85
10410931	Vcan	versican	NM_001081249	1.19	mmu-mir-200a 5.58 | mmu-mir-543 -1.74 | mmu-mir-107 -1.78 | mmu-mir-543 -2.41 | mmu-mir-141 -2.81 | mmu-mir-141 -3.03 | mmu-mir-124-2 -3.56 | mmu-mir-124-2 -4.08 | mmu-mir-9-3 -8.28
10556598	Xylt1	xylosyltransferase 1	NM_175645	1.19	mmu-mir-590 (3') 7244383200140.5 | mmu-mir-144 82.71 | mmu-mir-1192 21.26 | mmu-mir-882 2.51 | mmu-mir-326 1.84 | mmu-mir-203 1.47 | mmu-mir-495 1.3 | mmu-mir-214 1.27 | mmu-mir-330 1.09 | mmu-mir-34a -1.09 | mmu-mir-202 (5') -1.36 | mmu-mir-31 -1.48 | mmu-mir-330 -1.59 | mmu-mir-203 -2.19 | mmu-mir-34a -2.6 | mmu-mir-34c -2.69 | mmu-mir-124-2 -3.56 | mmu-mir-124-2 -4.08 | mmu-mir-185 -4.35 | mmu…
10470050	Abca2	ATP-binding cassette, sub-family A (ABC1), member 2	NM_007379	1.18	mmu-mir-1192 21.26 | mmu-mir-495 1.3 | mmu-mir-96 1.14 | mmu-mir-124-2 -3.56 | mmu-mir-124-2 -4.08 | mmu-mir-182 -11.47
10590452	Abhd5	abhydrolase domain containing 5	NM_026179	1.18	mmu-mir-145 1675.06 | mmu-mir-17 16.91 | mmu-mir-17 4.03 | mmu-mir-93 1.68 | mmu-mir-93 1.09 | mmu-mir-124-2 -3.56 | mmu-mir-124-2 -4.08 | mmu-mir-145 -6.63
10497390	Armc1	armadillo repeat containing 1	NM_028840	1.18	mmu-mir-223 1.28 | mmu-mir-25 -1.16 | mmu-mir-137 -1.41 | mmu-mir-107 -1.78 | mmu-mir-367 -1.85 | mmu-mir-124-2 -3.56 | mmu-mir-124-2 -4.08 | mmu-mir-25 -4.47 | mmu-mir-320 -6.45 | mmu-mir-182 -11.47 | mmu-mir-363 -14562.8 | mmu-mir-32 -253214.41
10438738	Bcl6	B cell leukemia/lymphoma 6	NM_009744	1.18	mmu-mir-294 2.13 | mmu-mir-294 1.73 | mmu-mir-93 1.68 | mmu-mir-346 1.42 | mmu-mir-30a 1.4 | mmu-mir-295 1.17 | mmu-mir-30b 1.1 | mmu-mir-93 1.09 | mmu-mir-30b -2.48 | mmu-mir-30a -2.75 | mmu-mir-124-2 -3.56 | mmu-mir-124-2 -4.08 | mmu-mir-106a -4.44 | mmu-mir-9-3 -8.28 | mmu-mir-187 -11.55 | mmu-mir-105 -15.67 | mmu-mir-295 -20.97
10584762	Bcl9l	B cell CLL/lymphoma 9-like	NM_030256	1.18	mmu-mir-328 189812531.25 | mmu-mir-195 24.59 | mmu-mir-322 1.49 | mmu-mir-214 1.27 | mmu-mir-410 -1.04 | mmu-mir-211 -1.23 | mmu-mir-322 -1.54 | mmu-mir-204 -2.36 | mmu-mir-22 -3.05 | mmu-mir-16-2 -3.14 | mmu-mir-124-2 -3.56 | mmu-mir-124-2 -4.08 | mmu-mir-761 -4.5 | mmu-mir-497 -4.76 | mmu-mir-195 -5.62 | mmu-mir-9-3 -8.28 | mmu-mir-214 -24.25
10349442	Ccnt2	cyclin T2	NM_028399	1.18	mmu-mir-144 82.71 | mmu-mir-195 24.59 | mmu-mir-1192 21.26 | mmu-mir-186 17.03 | mmu-mir-17 16.91 | mmu-mir-192 8.22 | mmu-mir-200a 5.58 | mmu-mir-496 4.35 | mmu-mir-17 4.03 | mmu-mir-192 3.84 | mmu-mir-377 2.75 | mmu-mir-93 1.68 | mmu-mir-322 1.49 | mmu-mir-30a 1.4 | mmu-mir-495 1.3 | mmu-mir-223 1.28 | mmu-mir-30b 1.1 | mmu-mir-93 1.09 | mmu-mir-211 -1.23 | mmu-mir-186 -1.24 | mmu-mir-322 -1.54…
10362803	Cd164	CD164 antigen	NM_016898	1.18	mmu-mir-195 24.59 | mmu-mir-1192 21.26 | mmu-mir-322 1.49 | mmu-mir-495 1.3 | mmu-mir-96 1.14 | mmu-mir-322 -1.54 | mmu-mir-16-2 -3.14 | mmu-mir-124-2 -3.56 | mmu-mir-124-2 -4.08 | mmu-mir-497 -4.76 | mmu-mir-195 -5.62 | mmu-mir-182 -11.47
10481474	Crat	carnitine acetyltransferase	NM_007760	1.18	mmu-mir-211 -1.23 | mmu-mir-204 -2.36 | mmu-mir-124-2 -3.56 | mmu-mir-124-2 -4.08
10436608	Cxadr	coxsackie virus and adenovirus receptor	NM_009988	1.18	mmu-mir-17 16.91 | mmu-mir-496 4.35 | mmu-mir-17 4.03 | mmu-mir-205 2.16 | mmu-mir-294 2.13 | mmu-mir-294 1.73 | mmu-mir-93 1.68 | mmu-mir-203 1.47 | mmu-mir-295 1.17 | mmu-mir-96 1.14 | mmu-mir-93 1.09 | mmu-mir-137 -1.41 | mmu-mir-203 -2.19 | mmu-mir-124-2 -3.56 | mmu-mir-124-2 -4.08 | mmu-mir-24-2 -4.38 | mmu-mir-106a -4.44 | mmu-mir-128-2 -4.63 | mmu-mir-873 -10.85 | mmu-mir-182 -11.47 | mmu-…
10488678	Dusp15	dual specificity phosphatase-like 15	NM_001159376	1.18	mmu-mir-214 1.27 | mmu-mir-107 -1.78 | mmu-mir-124-2 -3.56 | mmu-mir-124-2 -4.08 | mmu-mir-761 -4.5 | mmu-mir-214 -24.25
10394690	E2f6	E2F transcription factor 6	NM_033270	1.18	mmu-mir-193b -1.09 | mmu-mir-202 (5') -1.36 | mmu-mir-137 -1.41 | mmu-mir-193b -3.07 | mmu-mir-124-2 -3.56 | mmu-mir-124-2 -4.08 | mmu-mir-128-2 -4.63 | mmu-mir-193 -9.25 | mmu-mir-202 (3') -53.45
10399061	Esyt2	extended synaptotagmin-like protein 2	NM_028731	1.18	mmu-mir-21 -2.35 | mmu-mir-124-2 -3.56 | mmu-mir-384 (5') -4 | mmu-mir-124-2 -4.08 | mmu-mir-21 -5.58 | mmu-mir-9-3 -8.28
10376269	Galnt10	UDP-N-acetyl-alpha-D-galactosamine:polypeptide N-acetylgalactosaminyltransferase 10	NM_134189	1.18	mmu-mir-338 (5') 1.47 | mmu-mir-124-2 -3.56 | mmu-mir-124-2 -4.08 | mmu-mir-338 (3') -8.11
10532865	Git2	G protein-coupled receptor kinase-interactor 2	NM_019834	1.18	mmu-mir-429 1.43 | mmu-mir-96 1.14 | mmu-mir-25 -1.16 | mmu-mir-137 -1.41 | mmu-mir-367 -1.85 | mmu-mir-124-2 -3.56 | mmu-mir-124-2 -4.08 | mmu-mir-25 -4.47 | mmu-mir-153 -8.22 | mmu-mir-182 -11.47 | mmu-mir-363 -14562.8 | mmu-mir-32 -253214.41
10530360	Kctd8	potassium channel tetramerisation domain containing 8	NM_175519	1.18	mmu-mir-195 24.59 | mmu-mir-194-2 2.31 | mmu-mir-322 1.49 | mmu-mir-25 -1.16 | mmu-mir-137 -1.41 | mmu-mir-322 -1.54 | mmu-mir-543 -1.74 | mmu-mir-367 -1.85 | mmu-mir-543 -2.41 | mmu-mir-16-2 -3.14 | mmu-mir-124-2 -3.56 | mmu-mir-124-2 -4.08 | mmu-mir-25 -4.47 | mmu-mir-497 -4.76 | mmu-mir-195 -5.62 | mmu-mir-363 -14562.8 | mmu-mir-32 -253214.41
10400742	L2hgdh	L-2-hydroxyglutarate dehydrogenase	NM_145443	1.18	mmu-mir-183 2.39 | mmu-mir-183 -2.45 | mmu-mir-124-2 -3.56 | mmu-mir-124-2 -4.08
10381601	Mdk	midkine	AY864926	1.18	mmu-mir-124-2 -3.56 | mmu-mir-124-2 -4.08
10423293	Myo10	myosin X	NM_019472	1.18	mmu-mir-195 24.59 | mmu-mir-721 2.69 | mmu-mir-301b 2.5 | mmu-mir-221 1.96 | mmu-mir-322 1.49 | mmu-mir-222 -1.08 | mmu-mir-25 -1.16 | mmu-mir-211 -1.23 | mmu-mir-322 -1.54 | mmu-mir-367 -1.85 | mmu-mir-204 -2.36 | mmu-mir-140 -2.87 | mmu-mir-16-2 -3.14 | mmu-mir-124-2 -3.56 | mmu-mir-124-2 -4.08 | mmu-mir-149 -4.41 | mmu-mir-25 -4.47 | mmu-mir-497 -4.76 | mmu-mir-195 -5.62 | mmu-mir-320 -6.45 | …
10553354	Nav2	neuron navigator 2	NM_175272	1.18	mmu-mir-17 16.91 | mmu-mir-17 4.03 | mmu-mir-499 2.06 | mmu-mir-93 1.68 | mmu-mir-93 1.09 | mmu-mir-107 -1.78 | mmu-mir-124-2 -3.56 | mmu-mir-384 (5') -4 | mmu-mir-124-2 -4.08 | mmu-mir-24-2 -4.38 | mmu-mir-149 -4.41 | mmu-mir-128-2 -4.63 | mmu-mir-153 -8.22
10393774	Nploc4	nuclear protein localization 4 homolog (S. cerevisiae)	NM_001195023	1.18	mmu-mir-17 16.91 | mmu-mir-17 4.03 | mmu-mir-93 1.68 | mmu-mir-93 1.09 | mmu-mir-124-2 -3.56 | mmu-mir-124-2 -4.08 | mmu-mir-9-3 -8.28
10511382	Nsmaf	neutral sphingomyelinase (N-SMase) activation associated factor	NM_010945	1.18	mmu-mir-25 -1.16 | mmu-mir-367 -1.85 | mmu-mir-124-2 -3.56 | mmu-mir-124-2 -4.08 | mmu-mir-25 -4.47 | mmu-mir-224 -29.65 | mmu-mir-363 -14562.8 | mmu-mir-32 -253214.41
10344653	Oprk1	opioid receptor, kappa 1	NM_011011	1.18	mmu-mir-124-2 -3.56 | mmu-mir-124-2 -4.08 | mmu-mir-153 -8.22
10401607	Pgf	placental growth factor	NM_008827	1.18	mmu-mir-214 1.27 | mmu-mir-124-2 -3.56 | mmu-mir-124-2 -4.08 | mmu-mir-149 -4.41 | mmu-mir-761 -4.5 | mmu-mir-214 -24.25
10490159	Pmepa1	prostate transmembrane protein, androgen induced 1	NM_022995	1.18	mmu-mir-374 11.39 | mmu-mir-374 9.06 | mmu-mir-329 4.86 | mmu-mir-721 2.69 | mmu-mir-301b 2.5 | mmu-mir-194-2 2.31 | mmu-mir-205 2.16 | mmu-mir-96 1.14 | mmu-mir-410 -1.04 | mmu-mir-25 -1.16 | mmu-mir-367 -1.85 | mmu-mir-206 -2.38 | mmu-mir-124-2 -3.56 | mmu-mir-124-2 -4.08 | mmu-mir-25 -4.47 | mmu-mir-363 -14562.8 | mmu-mir-32 -253214.41
10439471	Poglut1	protein O-glucosyltransferase 1	NM_172380	1.18	mmu-mir-124-2 -3.56 | mmu-mir-124-2 -4.08 | mmu-mir-128-2 -4.63
10577954	Rab11fip1	RAB11 family interacting protein 1 (class I)	NM_001080813	1.18	mmu-mir-17 16.91 | mmu-mir-17 4.03 | mmu-mir-205 2.16 | mmu-mir-294 2.13 | mmu-mir-294 1.73 | mmu-mir-93 1.68 | mmu-mir-295 1.17 | mmu-mir-93 1.09 | mmu-mir-124-2 -3.56 | mmu-mir-124-2 -4.08 | mmu-mir-106a -4.44 | mmu-mir-128-2 -4.63 | mmu-mir-488 -9.38 | mmu-mir-488 -15.35 | mmu-mir-105 -15.67 | mmu-mir-295 -20.97
10478875	Rnf114	ring finger protein 114	NM_030743	1.18	mmu-mir-124-2 -3.56 | mmu-mir-124-2 -4.08 | mmu-mir-504 -5.06 | mmu-mir-218-2 -18.51
10489484	Sdc4	syndecan 4	NM_011521	1.18	mmu-mir-194-2 2.31 | mmu-mir-124-2 -3.56 | mmu-mir-124-2 -4.08 | mmu-mir-224 -29.65
10376358	Sh3bp5l	SH3 binding domain protein 5 like	NM_001161338	1.18	mmu-mir-293 -1.36 | mmu-mir-107 -1.78 | mmu-mir-22 -3.05 | mmu-mir-124-2 -3.56 | mmu-mir-124-2 -4.08 | mmu-mir-758 -18.77 | mmu-mir-670 -53.08 | mmu-mir-351 -174.85
10358894	Sord	sorbitol dehydrogenase	NM_146126	1.18	mmu-mir-124-2 -3.56 | mmu-mir-124-2 -4.08
10476033	Stk35	serine/threonine kinase 35	NM_183262	1.18	mmu-mir-1192 21.26 | mmu-mir-486 5.86 | mmu-mir-200a 5.58 | mmu-mir-377 2.75 | mmu-mir-30a 1.4 | mmu-mir-495 1.3 | mmu-mir-96 1.14 | mmu-mir-30b 1.1 | mmu-mir-137 -1.41 | mmu-mir-30b -2.48 | mmu-mir-486 -2.53 | mmu-mir-30a -2.75 | mmu-mir-141 -2.81 | mmu-mir-141 -3.03 | mmu-mir-124-2 -3.56 | mmu-mir-377 -3.86 | mmu-mir-124-2 -4.08 | mmu-mir-128-2 -4.63 | mmu-mir-340 (3') -7.41 | mmu-mir-190 -7.94…
10481147	Surf4	surfeit gene 4	NM_011512	1.18	mmu-mir-653 25.63 | mmu-mir-429 1.43 | mmu-mir-346 1.42 | mmu-mir-30a 1.4 | mmu-mir-30b 1.1 | mmu-mir-202 (5') -1.36 | mmu-mir-293 -1.36 | mmu-mir-653 -2.14 | mmu-mir-30b -2.48 | mmu-mir-30a -2.75 | mmu-mir-124-2 -3.56 | mmu-mir-124-2 -4.08 | mmu-mir-202 (3') -53.45
10570356	Tmco3	transmembrane and coiled-coil domains 3	NM_172282	1.18	mmu-mir-124-2 -3.56 | mmu-mir-124-2 -4.08
10569656	Tpcn2	two pore segment channel 2	NM_146206	1.18	mmu-mir-124-2 -3.56 | mmu-mir-124-2 -4.08
10397895	Ubr7	ubiquitin protein ligase E3 component n-recognin 7 (putative)	NM_025666	1.18	mmu-mir-543 -1.74 | mmu-mir-543 -2.41 | mmu-mir-124-2 -3.56 | mmu-mir-124-2 -4.08 | mmu-mir-670 -53.08 | mmu-mir-351 -174.85
10380219	Vezf1	vascular endothelial zinc finger 1	NM_016686	1.18	mmu-mir-382 1105.13 | mmu-mir-376c 98.36 | mmu-mir-653 25.63 | mmu-mir-1192 21.26 | mmu-mir-221 1.96 | mmu-mir-429 1.43 | mmu-mir-495 1.3 | mmu-mir-376c 1.13 | mmu-mir-222 -1.08 | mmu-mir-300 -1.57 | mmu-mir-300 -2.1 | mmu-mir-653 -2.14 | mmu-mir-206 -2.38 | mmu-mir-140 -2.87 | mmu-mir-22 -3.05 | mmu-mir-124-2 -3.56 | mmu-mir-138-1 -3.58 | mmu-mir-124-2 -4.08 | mmu-mir-300 -4.17 | mmu-mir-153 -8.…
10483698	Wipf1	WAS/WASL interacting protein family, member 1	NM_153138	1.18	mmu-mir-590 (3') 7244383200140.5 | mmu-mir-1192 21.26 | mmu-mir-186 17.03 | mmu-mir-200a 5.58 | mmu-mir-429 1.43 | mmu-mir-30a 1.4 | mmu-mir-495 1.3 | mmu-mir-96 1.14 | mmu-mir-30b 1.1 | mmu-mir-186 -1.24 | mmu-mir-31 -1.48 | mmu-mir-543 -1.74 | mmu-mir-543 -2.41 | mmu-mir-30b -2.48 | mmu-mir-30a -2.75 | mmu-mir-141 -2.81 | mmu-mir-141 -3.03 | mmu-mir-124-2 -3.56 | mmu-mir-494 -3.68 | mmu-mir-124…
10381063	Wipf2	WAS/WASL interacting protein family, member 2	NM_197940	1.18	mmu-mir-28 3.97 | mmu-mir-28 -1.26 | mmu-mir-383 -1.39 | mmu-mir-206 -2.38 | mmu-mir-124-2 -3.56 | mmu-mir-124-2 -4.08 | mmu-mir-128-2 -4.63 | mmu-mir-153 -8.22 | mmu-mir-708 -8.28 | mmu-mir-218-2 -18.51 | mmu-mir-670 -53.08 | mmu-mir-708 -171.25 | mmu-mir-351 -174.85
10420437	Zdhhc20	zinc finger, DHHC domain containing 20	AK047968	1.18	mmu-mir-653 25.63 | mmu-mir-203 1.47 | mmu-mir-653 -2.14 | mmu-mir-203 -2.19 | mmu-mir-124-2 -3.56 | mmu-mir-494 -3.68 | mmu-mir-124-2 -4.08 | mmu-mir-9-3 -8.28 | mmu-mir-539 -8.34 | mmu-mir-224 -29.65
10453272	Zfp36l2	zinc finger protein 36, C3H type-like 2	NM_001001806	1.18	mmu-mir-144 82.71 | mmu-mir-186 17.03 | mmu-mir-221 1.96 | mmu-mir-222 -1.08 | mmu-mir-186 -1.24 | mmu-mir-293 -1.36 | mmu-mir-137 -1.41 | mmu-mir-375 -2.25 | mmu-mir-21 -2.35 | mmu-mir-206 -2.38 | mmu-mir-124-2 -3.56 | mmu-mir-138-1 -3.58 | mmu-mir-124-2 -4.08 | mmu-mir-128-2 -4.63 | mmu-mir-21 -5.58 | mmu-mir-216b -45.25
10560035	Zscan18	zinc finger and SCAN domain containing 18	NM_001017955	1.18	mmu-mir-31 -1.48 | mmu-mir-124-2 -3.56 | mmu-mir-124-2 -4.08 | mmu-mir-31 -5.86
10466925	Ak3	adenylate kinase 3	NM_021299	1.17	mmu-mir-124-2 -3.56 | mmu-mir-124-2 -4.08
10552210	Ankrd27	ankyrin repeat domain 27 (VPS9 domain)	NM_145633	1.17	mmu-mir-96 1.14 | mmu-mir-124-2 -3.56 | mmu-mir-455 -4.06 | mmu-mir-124-2 -4.08 | mmu-mir-340 (3') -7.41 | mmu-mir-182 -11.47 | mmu-mir-218-2 -18.51 | mmu-mir-340 (5') -22.63
10500685	Atp1a1	ATPase, Na+/K+ transporting, alpha 1 polypeptide	NM_144900	1.17	mmu-mir-124-2 -3.56 | mmu-mir-124-2 -4.08
10607143	Capn6	calpain 6	NM_007603	1.17	mmu-mir-154 809 | mmu-mir-195 24.59 | mmu-mir-1192 21.26 | mmu-mir-872 5.21 | mmu-mir-491 4.14 | mmu-mir-28 3.97 | mmu-mir-322 1.49 | mmu-mir-495 1.3 | mmu-mir-150 1.19 | mmu-mir-28 -1.26 | mmu-mir-202 (5') -1.36 | mmu-mir-322 -1.54 | mmu-mir-872 -1.56 | mmu-mir-491 -2.22 | mmu-mir-16-2 -3.14 | mmu-mir-124-2 -3.56 | mmu-mir-124-2 -4.08 | mmu-mir-154 -4.23 | mmu-mir-497 -4.76 | mmu-mir-216a -5.54 …
10497752	Carhsp1	calcium regulated heat stable protein 1	NM_025821	1.17	mmu-mir-124-2 -3.56 | mmu-mir-124-2 -4.08 | mmu-mir-155 -46.53
10495659	Cnn3	calponin 3, acidic	NM_028044	1.17	mmu-mir-429 1.43 | mmu-mir-96 1.14 | mmu-mir-206 -2.38 | mmu-mir-124-2 -3.56 | mmu-mir-124-2 -4.08 | mmu-mir-340 (3') -7.41 | mmu-mir-153 -8.22 | mmu-mir-340 (5') -22.63
10408838	Elovl2	elongation of very long chain fatty acids (FEN1/Elo2, SUR4/Elo3, yeast)-like 2	NM_019423	1.17	mmu-mir-433 6.73 | mmu-mir-96 1.14 | mmu-mir-433 -1.21 | mmu-mir-137 -1.41 | mmu-mir-300 -1.57 | mmu-mir-543 -1.74 | mmu-mir-300 -2.1 | mmu-mir-543 -2.41 | mmu-mir-124-2 -3.56 | mmu-mir-124-2 -4.08 | mmu-mir-300 -4.17 | mmu-mir-182 -11.47 | mmu-mir-670 -53.08 | mmu-mir-381 -58.49 | mmu-mir-351 -174.85
10548905	Eps8	epidermal growth factor receptor pathway substrate 8	NM_007945	1.17	mmu-mir-653 25.63 | mmu-mir-429 1.43 | mmu-mir-25 -1.16 | mmu-mir-211 -1.23 | mmu-mir-137 -1.41 | mmu-mir-300 -1.57 | mmu-mir-543 -1.74 | mmu-mir-367 -1.85 | mmu-mir-300 -2.1 | mmu-mir-653 -2.14 | mmu-mir-204 -2.36 | mmu-mir-543 -2.41 | mmu-mir-124-2 -3.56 | mmu-mir-124-2 -4.08 | mmu-mir-300 -4.17 | mmu-mir-25 -4.47 | mmu-mir-216b -45.25 | mmu-mir-381 -58.49 | mmu-mir-363 -14562.8 | mmu-mir-32 -2…
10555438	Fchsd2	FCH and double SH3 domains 2	NM_199012	1.17	mmu-mir-143 315.17 | mmu-mir-195 24.59 | mmu-mir-322 1.49 | mmu-mir-410 -1.04 | mmu-mir-322 -1.54 | mmu-mir-421 -2.79 | mmu-mir-16-2 -3.14 | mmu-mir-124-2 -3.56 | mmu-mir-124-2 -4.08 | mmu-mir-497 -4.76 | mmu-mir-195 -5.62 | mmu-mir-503 -13.27 | mmu-mir-218-2 -18.51
10472097	Fmnl2	formin-like 2	NM_172409	1.17	mmu-mir-410 -1.04 | mmu-mir-137 -1.41 | mmu-mir-300 -1.57 | mmu-mir-543 -1.74 | mmu-mir-300 -2.1 | mmu-mir-543 -2.41 | mmu-mir-22 -3.05 | mmu-mir-124-2 -3.56 | mmu-mir-124-2 -4.08 | mmu-mir-300 -4.17 | mmu-mir-381 -58.49
10375614	Gfpt2	glutamine fructose-6-phosphate transaminase 2	NM_013529	1.17	mmu-mir-30a 1.4 | mmu-mir-30b 1.1 | mmu-mir-25 -1.16 | mmu-mir-300 -1.57 | mmu-mir-367 -1.85 | mmu-mir-300 -2.1 | mmu-mir-30b -2.48 | mmu-mir-30a -2.75 | mmu-mir-124-2 -3.56 | mmu-mir-124-2 -4.08 | mmu-mir-300 -4.17 | mmu-mir-25 -4.47 | mmu-mir-128-2 -4.63 | mmu-mir-340 (3') -7.41 | mmu-mir-153 -8.22 | mmu-mir-340 (5') -22.63 | mmu-mir-381 -58.49 | mmu-mir-363 -14562.8 | mmu-mir-32 -253214.41
10456363	Gnal	guanine nucleotide binding protein, alpha stimulating, olfactory type	NM_010307	1.17	mmu-mir-124-2 -3.56 | mmu-mir-124-2 -4.08
10468533	Gpam	glycerol-3-phosphate acyltransferase, mitochondrial	NM_008149	1.17	mmu-mir-137 -1.41 | mmu-mir-124-2 -3.56 | mmu-mir-124-2 -4.08 | mmu-mir-128-2 -4.63 | mmu-mir-9-3 -8.28 | mmu-mir-218-2 -18.51
10435676	Gsk3b	glycogen synthase kinase 3 beta	NM_019827	1.17	mmu-mir-376c 98.36 | mmu-mir-144 82.71 | mmu-mir-882 2.51 | mmu-mir-874 1.4 | mmu-mir-214 1.27 | mmu-mir-150 1.19 | mmu-mir-376c 1.13 | mmu-mir-410 -1.04 | mmu-mir-137 -1.41 | mmu-mir-300 -1.57 | mmu-mir-132 -1.85 | mmu-mir-300 -2.1 | mmu-mir-124-2 -3.56 | mmu-mir-384 (5') -4 | mmu-mir-124-2 -4.08 | mmu-mir-300 -4.17 | mmu-mir-185 -4.35 | mmu-mir-761 -4.5 | mmu-mir-128-2 -4.63 | mmu-mir-708 -8.28…
10352234	Itpkb	inositol 1,4,5-trisphosphate 3-kinase B	NM_001081175	1.17	mmu-mir-721 2.69 | mmu-mir-301b 2.5 | mmu-mir-194-2 2.31 | mmu-mir-410 -1.04 | mmu-mir-132 -1.85 | mmu-mir-375 -2.25 | mmu-mir-124-2 -3.56 | mmu-mir-124-2 -4.08 | mmu-mir-708 -8.28 | mmu-mir-708 -171.25
10497590	Mecom	MDS1 and EVI1 complex locus	NM_007963	1.17	mmu-mir-96 1.14 | mmu-mir-132 -1.85 | mmu-mir-124-2 -3.56 | mmu-mir-124-2 -4.08 | mmu-mir-504 -5.06
10480901	Nacc2	nucleus accumbens associated 2, BEN and BTB (POZ) domain containing	NM_001037098	1.17	mmu-mir-144 82.71 | mmu-mir-1192 21.26 | mmu-mir-17 16.91 | mmu-mir-17 4.03 | mmu-mir-721 2.69 | mmu-mir-301b 2.5 | mmu-mir-194-2 2.31 | mmu-mir-205 2.16 | mmu-mir-93 1.68 | mmu-mir-346 1.42 | mmu-mir-495 1.3 | mmu-mir-93 1.09 | mmu-mir-25 -1.16 | mmu-mir-137 -1.41 | mmu-mir-132 -1.85 | mmu-mir-367 -1.85 | mmu-mir-22 -3.05 | mmu-mir-124-2 -3.56 | mmu-mir-124-2 -4.08 | mmu-mir-25 -4.47 | mmu-mir-2…
10573427	Nfix	nuclear factor I/X	ENSMUST00000099070	1.17	mmu-mir-33 17.03 | mmu-mir-374 11.39 | mmu-mir-374 9.06 | mmu-mir-33 2.69 | mmu-mir-25 -1.16 | mmu-mir-293 -1.36 | mmu-mir-137 -1.41 | mmu-mir-152 -1.48 | mmu-mir-367 -1.85 | mmu-mir-375 -2.25 | mmu-mir-124-2 -3.56 | mmu-mir-138-1 -3.58 | mmu-mir-124-2 -4.08 | mmu-mir-24-2 -4.38 | mmu-mir-149 -4.41 | mmu-mir-25 -4.47 | mmu-mir-504 -5.06 | mmu-mir-216b -45.25 | mmu-mir-363 -14562.8 | mmu-mir-32 -2…
10604053	Nkrf	NF-kappaB repressing factor	NM_029891	1.17	mmu-mir-300 -1.57 | mmu-mir-300 -2.1 | mmu-mir-124-2 -3.56 | mmu-mir-494 -3.68 | mmu-mir-124-2 -4.08 | mmu-mir-300 -4.17 | mmu-mir-381 -58.49
10540191	Nr2c2	nuclear receptor subfamily 2, group C, member 2	NM_011630	1.17	mmu-mir-145 1675.06 | mmu-mir-195 24.59 | mmu-mir-17 16.91 | mmu-mir-486 5.86 | mmu-mir-200a 5.58 | mmu-mir-329 4.86 | mmu-mir-17 4.03 | mmu-mir-294 2.13 | mmu-mir-221 1.96 | mmu-mir-294 1.73 | mmu-mir-93 1.68 | mmu-mir-322 1.49 | mmu-mir-203 1.47 | mmu-mir-429 1.43 | mmu-mir-874 1.4 | mmu-mir-295 1.17 | mmu-mir-93 1.09 | mmu-mir-222 -1.08 | mmu-mir-322 -1.54 | mmu-mir-543 -1.74 | mmu-mir-107 -1.…
10364280	Pttg1ip	pituitary tumor-transforming 1 interacting protein	NM_145925	1.17	mmu-mir-124-2 -3.56 | mmu-mir-124-2 -4.08
10379044	Rab34	RAB34, member of RAS oncogene family	NM_033475	1.17	mmu-mir-721 2.69 | mmu-mir-301b 2.5 | mmu-mir-214 1.27 | mmu-mir-96 1.14 | mmu-mir-152 -1.48 | mmu-mir-124-2 -3.56 | mmu-mir-124-2 -4.08 | mmu-mir-761 -4.5 | mmu-mir-128-2 -4.63 | mmu-mir-9-3 -8.28 | mmu-mir-378 -10.85 | mmu-mir-182 -11.47 | mmu-mir-214 -24.25 | mmu-mir-155 -46.53
10541114	Rasgef1a	RasGEF domain family, member 1A	NM_027526	1.17	mmu-mir-17 16.91 | mmu-mir-17 4.03 | mmu-mir-721 2.69 | mmu-mir-301b 2.5 | mmu-mir-93 1.68 | mmu-mir-30a 1.4 | mmu-mir-150 1.19 | mmu-mir-30b 1.1 | mmu-mir-93 1.09 | mmu-mir-300 -1.57 | mmu-mir-300 -2.1 | mmu-mir-30b -2.48 | mmu-mir-30a -2.75 | mmu-mir-124-2 -3.56 | mmu-mir-124-2 -4.08 | mmu-mir-300 -4.17 | mmu-mir-670 -53.08 | mmu-mir-381 -58.49 | mmu-mir-351 -174.85
10460631	Rela	v-rel reticuloendotheliosis viral oncogene homolog A (avian)	NM_009045	1.17	mmu-mir-124-2 -3.56 | mmu-mir-138-1 -3.58 | mmu-mir-124-2 -4.08 | mmu-mir-155 -46.53
10475544	Sema6d	sema domain, transmembrane domain (TM), and cytoplasmic domain, (semaphorin) 6D	NM_199241	1.17	mmu-mir-195 24.59 | mmu-mir-322 1.49 | mmu-mir-429 1.43 | mmu-mir-30a 1.4 | mmu-mir-30b 1.1 | mmu-mir-31 -1.48 | mmu-mir-322 -1.54 | mmu-mir-300 -1.57 | mmu-mir-300 -2.1 | mmu-mir-206 -2.38 | mmu-mir-30b -2.48 | mmu-mir-30a -2.75 | mmu-mir-16-2 -3.14 | mmu-mir-124-2 -3.56 | mmu-mir-124-2 -4.08 | mmu-mir-300 -4.17 | mmu-mir-128-2 -4.63 | mmu-mir-497 -4.76 | mmu-mir-195 -5.62 | mmu-mir-31 -5.86 | m…
10593430	Sik2	salt inducible kinase 2	NM_178710	1.17	mmu-mir-205 2.16 | mmu-mir-124-2 -3.56 | mmu-mir-124-2 -4.08 | mmu-mir-218-2 -18.51
10546791	Sumf1	sulfatase modifying factor 1	NM_145937	1.17	mmu-mir-17 16.91 | mmu-mir-17 4.03 | mmu-mir-377 2.75 | mmu-mir-93 1.68 | mmu-mir-93 1.09 | mmu-mir-124-2 -3.56 | mmu-mir-377 -3.86 | mmu-mir-124-2 -4.08
10459084	Mapk7	synaptopodin	NM_001109975	1.17	mmu-mir-124-2 -3.56 | mmu-mir-124-2 -4.08
10398578	Tecpr2	tectonin beta-propeller repeat containing 2	NM_001081057	1.17	mmu-mir-31 -1.48 | mmu-mir-124-2 -3.56 | mmu-mir-124-2 -4.08 | mmu-mir-31 -5.86
10567407	Thumpd1	THUMP domain containing 1	NM_145585	1.17	mmu-mir-34a -1.09 | mmu-mir-34a -2.6 | mmu-mir-34c -2.69 | mmu-mir-124-2 -3.56 | mmu-mir-124-2 -4.08 | mmu-mir-873 -10.85 | mmu-mir-34c -41.64 | mmu-mir-361 -81.57
10607952	Vamp7	vesicle-associated membrane protein 7	NM_011515	1.17	mmu-mir-143 315.17 | mmu-mir-195 24.59 | mmu-mir-322 1.49 | mmu-mir-322 -1.54 | mmu-mir-16-2 -3.14 | mmu-mir-124-2 -3.56 | mmu-mir-124-2 -4.08 | mmu-mir-497 -4.76 | mmu-mir-195 -5.62 | mmu-mir-9-3 -8.28 | mmu-mir-218-2 -18.51
10524588	Ankrd13a	ankyrin repeat domain 13a	NM_026718	1.16	mmu-mir-486 5.86 | mmu-mir-211 -1.23 | mmu-mir-137 -1.41 | mmu-mir-204 -2.36 | mmu-mir-486 -2.53 | mmu-mir-22 -3.05 | mmu-mir-124-2 -3.56 | mmu-mir-124-2 -4.08 | mmu-mir-320 -6.45 | mmu-mir-9-3 -8.28 | mmu-mir-539 -8.34
10474045	Chst1	carbohydrate (keratan sulfate Gal-6) sulfotransferase 1	NM_023850	1.16	mmu-mir-721 2.69 | mmu-mir-301b 2.5 | mmu-mir-30a 1.4 | mmu-mir-96 1.14 | mmu-mir-30b 1.1 | mmu-mir-30b -2.48 | mmu-mir-30a -2.75 | mmu-mir-124-2 -3.56 | mmu-mir-124-2 -4.08 | mmu-mir-128-2 -4.63 | mmu-mir-182 -11.47
10491313	Cldn11	claudin 11	NM_008770	1.16	mmu-mir-205 2.16 | mmu-mir-25 -1.16 | mmu-mir-137 -1.41 | mmu-mir-367 -1.85 | mmu-mir-124-2 -3.56 | mmu-mir-124-2 -4.08 | mmu-mir-365-2 -4.44 | mmu-mir-25 -4.47 | mmu-mir-340 (3') -7.41 | mmu-mir-873 -10.85 | mmu-mir-340 (5') -22.63 | mmu-mir-363 -14562.8 | mmu-mir-32 -253214.41
10587284	Elovl5	ELOVL family member 5, elongation of long chain fatty acids (yeast)	NM_134255	1.16	mmu-mir-30a 1.4 | mmu-mir-30b 1.1 | mmu-mir-30b -2.48 | mmu-mir-30a -2.75 | mmu-mir-124-2 -3.56 | mmu-mir-494 -3.68 | mmu-mir-124-2 -4.08
10520368	En2	engrailed 2	NM_010134	1.16	mmu-mir-382 1105.13 | mmu-mir-376c 98.36 | mmu-mir-195 24.59 | mmu-mir-33 17.03 | mmu-mir-28 3.97 | mmu-mir-33 2.69 | mmu-mir-322 1.49 | mmu-mir-203 1.47 | mmu-mir-376c 1.13 | mmu-mir-193b -1.09 | mmu-mir-25 -1.16 | mmu-mir-28 -1.26 | mmu-mir-137 -1.41 | mmu-mir-322 -1.54 | mmu-mir-543 -1.74 | mmu-mir-107 -1.78 | mmu-mir-367 -1.85 | mmu-mir-203 -2.19 | mmu-mir-543 -2.41 | mmu-mir-193b -3.07 | mmu…
10520483	Ept1	ethanolaminephosphotransferase 1 (CDP-ethanolamine-specific)	NM_027652	1.16	mmu-mir-721 2.69 | mmu-mir-301b 2.5 | mmu-mir-322 1.49 | mmu-mir-322 -1.54 | mmu-mir-16-2 -3.14 | mmu-mir-124-2 -3.56 | mmu-mir-124-2 -4.08
10513551	Fkbp15	FK506 binding protein 15	NM_001045528	1.16	mmu-mir-124-2 -3.56 | mmu-mir-124-2 -4.08
10453857	Gata6	GATA binding protein 6	NM_010258	1.16	mmu-mir-200a 5.58 | mmu-mir-25 -1.16 | mmu-mir-367 -1.85 | mmu-mir-375 -2.25 | mmu-mir-141 -2.81 | mmu-mir-141 -3.03 | mmu-mir-124-2 -3.56 | mmu-mir-124-2 -4.08 | mmu-mir-25 -4.47 | mmu-mir-363 -14562.8 | mmu-mir-32 -253214.41
10510700	Gpr153	G protein-coupled receptor 153	NM_178406	1.16	mmu-mir-195 24.59 | mmu-mir-326 1.84 | mmu-mir-322 1.49 | mmu-mir-330 1.09 | mmu-mir-322 -1.54 | mmu-mir-330 -1.59 | mmu-mir-16-2 -3.14 | mmu-mir-124-2 -3.56 | mmu-mir-124-2 -4.08 | mmu-mir-497 -4.76 | mmu-mir-195 -5.62 | mmu-mir-9-3 -8.28 | mmu-mir-218-2 -18.51 | mmu-mir-670 -53.08 | mmu-mir-351 -174.85
10439392	Gtf2e1	general transcription factor II E, polypeptide 1 (alpha subunit)	NM_028812	1.16	mmu-mir-377 2.75 | mmu-mir-429 1.43 | mmu-mir-300 -1.57 | mmu-mir-300 -2.1 | mmu-mir-124-2 -3.56 | mmu-mir-377 -3.86 | mmu-mir-124-2 -4.08 | mmu-mir-300 -4.17 | mmu-mir-24-2 -4.38
10361338	Ipcef1	interaction protein for cytohesin exchange factors 1	NM_001033391	1.16	mmu-mir-721 2.69 | mmu-mir-301b 2.5 | mmu-mir-223 1.28 | mmu-mir-124-2 -3.56 | mmu-mir-124-2 -4.08
10449266	Itfg3	integrin alpha FG-GAP repeat containing 3	NM_207217	1.16	mmu-mir-721 2.69 | mmu-mir-301b 2.5 | mmu-mir-152 -1.48 | mmu-mir-124-2 -3.56 | mmu-mir-124-2 -4.08
10540028	Klf15	Kruppel-like factor 15	NM_023184	1.16	mmu-mir-194-2 2.31 | mmu-mir-137 -1.41 | mmu-mir-124-2 -3.56 | mmu-mir-124-2 -4.08 | mmu-mir-182 -11.47
10370334	Lrrc3	leucine rich repeat containing 3	NM_145152	1.16	mmu-mir-96 1.14 | mmu-mir-124-2 -3.56 | mmu-mir-124-2 -4.08
10386723	Mapk7	mitogen-activated protein kinase 7	NM_011841	1.16	mmu-mir-143 315.17 | mmu-mir-429 1.43 | mmu-mir-124-2 -3.56 | mmu-mir-124-2 -4.08 | mmu-mir-24-2 -4.38
10532944	Mlec	malectin	NM_175403	1.16	mmu-mir-721 2.69 | mmu-mir-301b 2.5 | mmu-mir-31 -1.48 | mmu-mir-124-2 -3.56 | mmu-mir-124-2 -4.08 | mmu-mir-24-2 -4.38 | mmu-mir-31 -5.86 | mmu-mir-488 -9.38 | mmu-mir-488 -15.35 | mmu-mir-184 -187.4
10590279	Myrip	myosin VIIA and Rab interacting protein	NM_144557	1.16	mmu-mir-200a 5.58 | mmu-mir-96 1.14 | mmu-mir-34a -1.09 | mmu-mir-202 (5') -1.36 | mmu-mir-34a -2.6 | mmu-mir-34c -2.69 | mmu-mir-141 -2.81 | mmu-mir-141 -3.03 | mmu-mir-124-2 -3.56 | mmu-mir-124-2 -4.08 | mmu-mir-340 (3') -7.41 | mmu-mir-182 -11.47 | mmu-mir-340 (5') -22.63 | mmu-mir-34c -41.64 | mmu-mir-202 (3') -53.45
10473058	Osbpl6	oxysterol binding protein-like 6	NM_145525	1.16	mmu-mir-200a 5.58 | mmu-mir-721 2.69 | mmu-mir-301b 2.5 | mmu-mir-107 -1.78 | mmu-mir-141 -2.81 | mmu-mir-140 -2.87 | mmu-mir-141 -3.03 | mmu-mir-124-2 -3.56 | mmu-mir-494 -3.68 | mmu-mir-124-2 -4.08 | mmu-mir-340 (3') -7.41 | mmu-mir-153 -8.22 | mmu-mir-140 -8.69 | mmu-mir-340 (5') -22.63
10421863	Pcdh8	protocadherin 8	NM_021543	1.16	mmu-mir-429 1.43 | mmu-mir-96 1.14 | mmu-mir-410 -1.04 | mmu-mir-293 -1.36 | mmu-mir-31 -1.48 | mmu-mir-124-2 -3.56 | mmu-mir-124-2 -4.08 | mmu-mir-31 -5.86 | mmu-mir-182 -11.47
10429802	Plec	plectin	NM_201391	1.16	mmu-mir-326 1.84 | mmu-mir-330 1.09 | mmu-mir-330 -1.59 | mmu-mir-124-2 -3.56 | mmu-mir-124-2 -4.08
10364518	Ptbp1	polypyrimidine tract binding protein 1	NM_001077363	1.16	mmu-mir-590 (3') 7244383200140.5 | mmu-mir-17 16.91 | mmu-mir-17 4.03 | mmu-mir-326 1.84 | mmu-mir-93 1.68 | mmu-mir-429 1.43 | mmu-mir-330 1.09 | mmu-mir-93 1.09 | mmu-mir-137 -1.41 | mmu-mir-330 -1.59 | mmu-mir-206 -2.38 | mmu-mir-124-2 -3.56 | mmu-mir-124-2 -4.08 | mmu-mir-340 (3') -7.41 | mmu-mir-153 -8.22 | mmu-mir-9-3 -8.28 | mmu-mir-340 (5') -22.63 | mmu-mir-216b -45.25
10478897	Ptpn1	protein tyrosine phosphatase, non-receptor type 1	NM_011201	1.16	mmu-mir-329 4.86 | mmu-mir-206 -2.38 | mmu-mir-22 -3.05 | mmu-mir-124-2 -3.56 | mmu-mir-124-2 -4.08
10482017	Rab14	RAB14, member RAS oncogene family	NM_026697	1.16	mmu-mir-590 (3') 7244383200140.5 | mmu-mir-145 1675.06 | mmu-mir-144 82.71 | mmu-mir-721 2.69 | mmu-mir-882 2.51 | mmu-mir-301b 2.5 | mmu-mir-205 2.16 | mmu-mir-338 (5') 1.47 | mmu-mir-214 1.27 | mmu-mir-25 -1.16 | mmu-mir-211 -1.23 | mmu-mir-152 -1.48 | mmu-mir-31 -1.48 | mmu-mir-543 -1.74 | mmu-mir-367 -1.85 | mmu-mir-204 -2.36 | mmu-mir-543 -2.41 | mmu-mir-124-2 -3.56 | mmu-mir-124-2 -4.08 | m…
10379436	Rhbdl3	rhomboid, veinlet-like 3 (Drosophila)	NM_139228	1.16	mmu-mir-31 -1.48 | mmu-mir-124-2 -3.56 | mmu-mir-124-2 -4.08 | mmu-mir-31 -5.86
10470446	Rxra	retinoid X receptor alpha	NM_011305	1.16	mmu-mir-124-2 -3.56 | mmu-mir-124-2 -4.08 | mmu-mir-128-2 -4.63 | mmu-mir-9-3 -8.28
10583586	Slc44a2	solute carrier family 44, member 2	NM_152808	1.16	mmu-mir-96 1.14 | mmu-mir-34a -1.09 | mmu-mir-34a -2.6 | mmu-mir-34c -2.69 | mmu-mir-124-2 -3.56 | mmu-mir-124-2 -4.08 | mmu-mir-182 -11.47 | mmu-mir-34c -41.64
10449527	Stk38	serine/threonine kinase 38	NM_134115	1.16	mmu-mir-195 24.59 | mmu-mir-17 16.91 | mmu-mir-433 6.73 | mmu-mir-17 4.03 | mmu-mir-93 1.68 | mmu-mir-322 1.49 | mmu-mir-93 1.09 | mmu-mir-433 -1.21 | mmu-mir-137 -1.41 | mmu-mir-322 -1.54 | mmu-mir-16-2 -3.14 | mmu-mir-124-2 -3.56 | mmu-mir-124-2 -4.08 | mmu-mir-497 -4.76 | mmu-mir-195 -5.62 | mmu-mir-218-2 -18.51
10556133	Styx	serine/threonine/tyrosine interaction protein	NM_019637	1.16	mmu-mir-195 24.59 | mmu-mir-17 16.91 | mmu-mir-374 11.39 | mmu-mir-374 9.06 | mmu-mir-433 6.73 | mmu-mir-17 4.03 | mmu-mir-183 2.39 | mmu-mir-221 1.96 | mmu-mir-93 1.68 | mmu-mir-322 1.49 | mmu-mir-429 1.43 | mmu-mir-223 1.28 | mmu-mir-93 1.09 | mmu-mir-222 -1.08 | mmu-mir-25 -1.16 | mmu-mir-433 -1.21 | mmu-mir-137 -1.41 | mmu-mir-152 -1.48 | mmu-mir-322 -1.54 | mmu-mir-107 -1.78 | mmu-mir-367 -1…
10504692	Tmod1	tropomodulin 1	NM_021883	1.16	mmu-mir-145 1675.06 | mmu-mir-186 17.03 | mmu-mir-186 -1.24 | mmu-mir-124-2 -3.56 | mmu-mir-124-2 -4.08 | mmu-mir-145 -6.63 | mmu-mir-340 (3') -7.41 | mmu-mir-340 (5') -22.63
10430770	Tob2	transducer of ERBB2, 2	NM_020507	1.16	mmu-mir-17 16.91 | mmu-mir-329 4.86 | mmu-mir-17 4.03 | mmu-mir-721 2.69 | mmu-mir-301b 2.5 | mmu-mir-294 2.13 | mmu-mir-294 1.73 | mmu-mir-93 1.68 | mmu-mir-295 1.17 | mmu-mir-93 1.09 | mmu-mir-34a -1.09 | mmu-mir-25 -1.16 | mmu-mir-367 -1.85 | mmu-mir-34a -2.6 | mmu-mir-34c -2.69 | mmu-mir-124-2 -3.56 | mmu-mir-124-2 -4.08 | mmu-mir-106a -4.44 | mmu-mir-25 -4.47 | mmu-mir-105 -15.67 | mmu-mir-2…
10428536	Trps1	trichorhinophalangeal syndrome I (human)	NM_032000	1.16	mmu-mir-143 315.17 | mmu-mir-186 17.03 | mmu-mir-17 16.91 | mmu-mir-17 4.03 | mmu-mir-28 3.97 | mmu-mir-721 2.69 | mmu-mir-301b 2.5 | mmu-mir-194-2 2.31 | mmu-mir-205 2.16 | mmu-mir-294 2.13 | mmu-mir-221 1.96 | mmu-mir-294 1.73 | mmu-mir-93 1.68 | mmu-mir-203 1.47 | mmu-mir-429 1.43 | mmu-mir-30a 1.4 | mmu-mir-223 1.28 | mmu-mir-214 1.27 | mmu-mir-150 1.19 | mmu-mir-295 1.17 | mmu-mir-30b 1.1 | …
10556178	Tub	tubby candidate gene	NM_021885	1.16	mmu-mir-590 (3') 7244383200140.5 | mmu-mir-183 2.39 | mmu-mir-874 1.4 | mmu-mir-214 1.27 | mmu-mir-183 -2.45 | mmu-mir-22 -3.05 | mmu-mir-124-2 -3.56 | mmu-mir-124-2 -4.08 | mmu-mir-761 -4.5 | mmu-mir-128-2 -4.63 | mmu-mir-218-2 -18.51 | mmu-mir-214 -24.25 | mmu-mir-224 -29.65
10378114	Ube2g1	ubiquitin-conjugating enzyme E2G 1	NM_025985	1.16	mmu-mir-144 82.71 | mmu-mir-205 2.16 | mmu-mir-221 1.96 | mmu-mir-326 1.84 | mmu-mir-338 (5') 1.47 | mmu-mir-30a 1.4 | mmu-mir-96 1.14 | mmu-mir-30b 1.1 | mmu-mir-330 1.09 | mmu-mir-222 -1.08 | mmu-mir-34a -1.09 | mmu-mir-25 -1.16 | mmu-mir-137 -1.41 | mmu-mir-330 -1.59 | mmu-mir-367 -1.85 | mmu-mir-206 -2.38 | mmu-mir-30b -2.48 | mmu-mir-34a -2.6 | mmu-mir-34c -2.69 | mmu-mir-30a -2.75 | mmu-mir…
10433352	Ubn1	ubinuclein 1	NM_026666	1.16	mmu-mir-1192 21.26 | mmu-mir-499 2.06 | mmu-mir-30a 1.4 | mmu-mir-495 1.3 | mmu-mir-30b 1.1 | mmu-mir-31 -1.48 | mmu-mir-300 -1.57 | mmu-mir-300 -2.1 | mmu-mir-206 -2.38 | mmu-mir-30b -2.48 | mmu-mir-30a -2.75 | mmu-mir-124-2 -3.56 | mmu-mir-124-2 -4.08 | mmu-mir-300 -4.17 | mmu-mir-31 -5.86 | mmu-mir-9-3 -8.28 | mmu-mir-216b -45.25 | mmu-mir-670 -53.08 | mmu-mir-381 -58.49 | mmu-mir-351 -174.85
10367734	Ust	uronyl-2-sulfotransferase	NM_177387	1.16	mmu-mir-154 809 | mmu-mir-374 11.39 | mmu-mir-374 9.06 | mmu-mir-433 6.73 | mmu-mir-872 5.21 | mmu-mir-150 1.19 | mmu-mir-433 -1.21 | mmu-mir-872 -1.56 | mmu-mir-375 -2.25 | mmu-mir-206 -2.38 | mmu-mir-124-2 -3.56 | mmu-mir-124-2 -4.08 | mmu-mir-154 -4.23 | mmu-mir-488 -9.38 | mmu-mir-488 -15.35 | mmu-mir-155 -46.53
10360187	Vangl2	vang-like 2 (van gogh, Drosophila)	NM_033509	1.16	mmu-mir-377 2.75 | mmu-mir-214 1.27 | mmu-mir-96 1.14 | mmu-mir-410 -1.04 | mmu-mir-202 (5') -1.36 | mmu-mir-124-2 -3.56 | mmu-mir-377 -3.86 | mmu-mir-124-2 -4.08 | mmu-mir-761 -4.5 | mmu-mir-128-2 -4.63 | mmu-mir-504 -5.06 | mmu-mir-216a -5.54 | mmu-mir-182 -11.47 | mmu-mir-214 -24.25 | mmu-mir-670 -53.08 | mmu-mir-202 (3') -53.45 | mmu-mir-351 -174.85
10597920	Zdhhc3	zinc finger, DHHC domain containing 3	NM_026917	1.16	mmu-mir-186 17.03 | mmu-mir-33 17.03 | mmu-mir-33 2.69 | mmu-mir-150 1.19 | mmu-mir-25 -1.16 | mmu-mir-186 -1.24 | mmu-mir-137 -1.41 | mmu-mir-543 -1.74 | mmu-mir-367 -1.85 | mmu-mir-543 -2.41 | mmu-mir-22 -3.05 | mmu-mir-411 -3.16 | mmu-mir-124-2 -3.56 | mmu-mir-138-1 -3.58 | mmu-mir-124-2 -4.08 | mmu-mir-25 -4.47 | mmu-mir-411 -15.35 | mmu-mir-363 -14562.8 | mmu-mir-32 -253214.41
10489253	Zhx3	zinc fingers and homeoboxes 3	NM_177263	1.16	mmu-mir-328 189812531.25 | mmu-mir-195 24.59 | mmu-mir-205 2.16 | mmu-mir-322 1.49 | mmu-mir-193b -1.09 | mmu-mir-322 -1.54 | mmu-mir-107 -1.78 | mmu-mir-193b -3.07 | mmu-mir-16-2 -3.14 | mmu-mir-124-2 -3.56 | mmu-mir-124-2 -4.08 | mmu-mir-128-2 -4.63 | mmu-mir-497 -4.76 | mmu-mir-195 -5.62 | mmu-mir-193 -9.25 | mmu-mir-503 -13.27
10497673	Zmat3	zinc finger matrin type 3	NM_009517	1.16	mmu-mir-154 809 | mmu-mir-872 5.21 | mmu-mir-721 2.69 | mmu-mir-301b 2.5 | mmu-mir-152 -1.48 | mmu-mir-872 -1.56 | mmu-mir-206 -2.38 | mmu-mir-124-2 -3.56 | mmu-mir-124-2 -4.08 | mmu-mir-154 -4.23 | mmu-mir-128-2 -4.63
10351414	Aldh9a1	aldehyde dehydrogenase 9, subfamily A1	NM_019993	1.15	mmu-mir-124-2 -3.56 | mmu-mir-124-2 -4.08
10459210	Arhgef37	Rho guanine nucleotide exchange factor (GEF) 37	NM_177828	1.15	mmu-mir-721 2.69 | mmu-mir-301b 2.5 | mmu-mir-124-2 -3.56 | mmu-mir-124-2 -4.08 | mmu-mir-128-2 -4.63
10358928	Cacna1e	calcium channel, voltage-dependent, R type, alpha 1E subunit	NM_009782	1.15	mmu-mir-382 1105.13 | mmu-mir-143 315.17 | mmu-mir-195 24.59 | mmu-mir-200a 5.58 | mmu-mir-882 2.51 | mmu-mir-183 2.39 | mmu-mir-326 1.84 | mmu-mir-322 1.49 | mmu-mir-330 1.09 | mmu-mir-34a -1.09 | mmu-mir-202 (5') -1.36 | mmu-mir-322 -1.54 | mmu-mir-330 -1.59 | mmu-mir-107 -1.78 | mmu-mir-183 -2.45 | mmu-mir-34a -2.6 | mmu-mir-34c -2.69 | mmu-mir-141 -2.81 | mmu-mir-141 -3.03 | mmu-mir-16-2 -3.1…
10465314	Capn1	calpain 1	NM_007600	1.15	mmu-mir-140 -2.87 | mmu-mir-124-2 -3.56 | mmu-mir-124-2 -4.08 | mmu-mir-140 -8.69
10500021	Cgn	cingulin	NM_001037711	1.15	mmu-mir-186 17.03 | mmu-mir-186 -1.24 | mmu-mir-202 (5') -1.36 | mmu-mir-31 -1.48 | mmu-mir-124-2 -3.56 | mmu-mir-124-2 -4.08 | mmu-mir-31 -5.86 | mmu-mir-670 -53.08 | mmu-mir-202 (3') -53.45 | mmu-mir-351 -174.85
10460385	Clcf1	cardiotrophin-like cytokine factor 1	NM_019952	1.15	mmu-mir-1192 21.26 | mmu-mir-30a 1.4 | mmu-mir-495 1.3 | mmu-mir-30b 1.1 | mmu-mir-31 -1.48 | mmu-mir-217 -1.57 | mmu-mir-300 -1.57 | mmu-mir-300 -2.1 | mmu-mir-30b -2.48 | mmu-mir-30a -2.75 | mmu-mir-124-2 -3.56 | mmu-mir-124-2 -4.08 | mmu-mir-300 -4.17 | mmu-mir-149 -4.41 | mmu-mir-31 -5.86 | mmu-mir-873 -10.85 | mmu-mir-381 -58.49
10582162	Cotl1	coactosin-like 1 (Dictyostelium)	NM_028071	1.15	mmu-mir-124-2 -3.56 | mmu-mir-138-1 -3.58 | mmu-mir-124-2 -4.08
10520527	Dpysl5	dihydropyrimidinase-like 5	NM_023047	1.15	mmu-mir-17 16.91 | mmu-mir-17 4.03 | mmu-mir-294 2.13 | mmu-mir-294 1.73 | mmu-mir-93 1.68 | mmu-mir-214 1.27 | mmu-mir-295 1.17 | mmu-mir-96 1.14 | mmu-mir-93 1.09 | mmu-mir-31 -1.48 | mmu-mir-107 -1.78 | mmu-mir-124-2 -3.56 | mmu-mir-124-2 -4.08 | mmu-mir-106a -4.44 | mmu-mir-761 -4.5 | mmu-mir-31 -5.86 | mmu-mir-153 -8.22 | mmu-mir-9-3 -8.28 | mmu-mir-182 -11.47 | mmu-mir-105 -15.67 | mmu-mir-…
10371959	Elk3	ELK3, member of ETS oncogene family	NM_013508	1.15	mmu-mir-17 16.91 | mmu-mir-17 4.03 | mmu-mir-721 2.69 | mmu-mir-301b 2.5 | mmu-mir-93 1.68 | mmu-mir-93 1.09 | mmu-mir-124-2 -3.56 | mmu-mir-124-2 -4.08
10478698	Eya2	eyes absent 2 homolog (Drosophila)	NM_010165	1.15	mmu-mir-30a 1.4 | mmu-mir-30b 1.1 | mmu-mir-30b -2.48 | mmu-mir-30a -2.75 | mmu-mir-124-2 -3.56 | mmu-mir-124-2 -4.08
10488147	Flrt3	fibronectin leucine rich transmembrane protein 3	NM_001172160	1.15	mmu-mir-144 82.71 | mmu-mir-183 2.39 | mmu-mir-542 (5') 1.62 | mmu-mir-193b -1.09 | mmu-mir-300 -1.57 | mmu-mir-300 -2.1 | mmu-mir-183 -2.45 | mmu-mir-421 -2.79 | mmu-mir-193b -3.07 | mmu-mir-124-2 -3.56 | mmu-mir-124-2 -4.08 | mmu-mir-300 -4.17 | mmu-mir-128-2 -4.63 | mmu-mir-320 -6.45 | mmu-mir-542 (3') -6.59 | mmu-mir-9-3 -8.28 | mmu-mir-193 -9.25 | mmu-mir-218-2 -18.51 | mmu-mir-381 -58.49
10575376	Ftsjd1	FtsJ methyltransferase domain containing 1	NM_146215	1.15	mmu-mir-1192 21.26 | mmu-mir-495 1.3 | mmu-mir-124-2 -3.56 | mmu-mir-124-2 -4.08
10571142	Gpr124	G protein-coupled receptor 124	NM_054044	1.15	mmu-mir-338 (5') 1.47 | mmu-mir-30a 1.4 | mmu-mir-96 1.14 | mmu-mir-30b 1.1 | mmu-mir-25 -1.16 | mmu-mir-543 -1.74 | mmu-mir-107 -1.78 | mmu-mir-367 -1.85 | mmu-mir-543 -2.41 | mmu-mir-30b -2.48 | mmu-mir-30a -2.75 | mmu-mir-124-2 -3.56 | mmu-mir-124-2 -4.08 | mmu-mir-25 -4.47 | mmu-mir-338 (3') -8.11 | mmu-mir-153 -8.22 | mmu-mir-9-3 -8.28 | mmu-mir-182 -11.47 | mmu-mir-363 -14562.8 | mmu-mir-32…
10394437	Hs1bp3	HCLS1 binding protein 3	NM_021429	1.15	mmu-mir-124-2 -3.56 | mmu-mir-124-2 -4.08
10467230	Ide	insulin degrading enzyme	NM_031156	1.15	mmu-mir-338 (5') 1.47 | mmu-mir-31 -1.48 | mmu-mir-124-2 -3.56 | mmu-mir-124-2 -4.08 | mmu-mir-31 -5.86 | mmu-mir-338 (3') -8.11 | mmu-mir-539 -8.34
10347980	Itm2c	integral membrane protein 2C	NM_022417	1.15	mmu-mir-300 -1.57 | mmu-mir-300 -2.1 | mmu-mir-124-2 -3.56 | mmu-mir-138-1 -3.58 | mmu-mir-124-2 -4.08 | mmu-mir-300 -4.17 | mmu-mir-9-3 -8.28 | mmu-mir-218-2 -18.51 | mmu-mir-381 -58.49
10548047	Kcna1	potassium voltage-gated channel, shaker-related subfamily, member 1	NM_010595	1.15	mmu-mir-144 82.71 | mmu-mir-195 24.59 | mmu-mir-186 17.03 | mmu-mir-33 17.03 | mmu-mir-33 2.69 | mmu-mir-294 2.13 | mmu-mir-221 1.96 | mmu-mir-294 1.73 | mmu-mir-93 1.68 | mmu-mir-542 (5') 1.62 | mmu-mir-295 1.17 | mmu-mir-93 1.09 | mmu-mir-222 -1.08 | mmu-mir-25 -1.16 | mmu-mir-211 -1.23 | mmu-mir-186 -1.24 | mmu-mir-202 (5') -1.36 | mmu-mir-137 -1.41 | mmu-mir-152 -1.48 | mmu-mir-367 -1.85 | mm…
10359867	Lrrc52	leucine rich repeat containing 52	NM_001013382	1.15	mmu-mir-124-2 -3.56 | mmu-mir-124-2 -4.08
10599976	Mtm1	X-linked myotubular myopathy gene 1	NM_001164190	1.15	mmu-mir-214 1.27 | mmu-mir-124-2 -3.56 | mmu-mir-124-2 -4.08 | mmu-mir-761 -4.5 | mmu-mir-182 -11.47 | mmu-mir-214 -24.25 | mmu-mir-216b -45.25
10497051	Negr1	neuronal growth regulator 1	NM_001039094	1.15	mmu-mir-145 1675.06 | mmu-mir-382 1105.13 | mmu-mir-186 17.03 | mmu-mir-329 4.86 | mmu-mir-377 2.75 | mmu-mir-203 1.47 | mmu-mir-429 1.43 | mmu-mir-30a 1.4 | mmu-mir-30b 1.1 | mmu-mir-25 -1.16 | mmu-mir-122 -1.17 | mmu-mir-186 -1.24 | mmu-mir-367 -1.85 | mmu-mir-203 -2.19 | mmu-mir-30b -2.48 | mmu-mir-30a -2.75 | mmu-mir-124-2 -3.56 | mmu-mir-377 -3.86 | mmu-mir-124-2 -4.08 | mmu-mir-25 -4.47 | m…
10536294	Peg10	paternally expressed 10	NM_130877	1.15	mmu-mir-191 24.59 | mmu-mir-214 1.27 | mmu-mir-34a -1.09 | mmu-mir-122 -1.17 | mmu-mir-202 (5') -1.36 | mmu-mir-107 -1.78 | mmu-mir-34a -2.6 | mmu-mir-34c -2.69 | mmu-mir-124-2 -3.56 | mmu-mir-124-2 -4.08 | mmu-mir-761 -4.5 | mmu-mir-214 -24.25 | mmu-mir-34c -41.64 | mmu-mir-202 (3') -53.45
10606102	Phka1	phosphorylase kinase alpha 1	NM_008832	1.15	mmu-mir-195 24.59 | mmu-mir-326 1.84 | mmu-mir-322 1.49 | mmu-mir-203 1.47 | mmu-mir-330 1.09 | mmu-mir-383 -1.39 | mmu-mir-322 -1.54 | mmu-mir-330 -1.59 | mmu-mir-203 -2.19 | mmu-mir-16-2 -3.14 | mmu-mir-124-2 -3.56 | mmu-mir-124-2 -4.08 | mmu-mir-497 -4.76 | mmu-mir-195 -5.62
10600419	Plxna3	plexin A3	NM_008883	1.15	mmu-mir-137 -1.41 | mmu-mir-124-2 -3.56 | mmu-mir-124-2 -4.08
10558410	Ptpre	protein tyrosine phosphatase, receptor type, E	NM_011212	1.15	mmu-mir-1192 21.26 | mmu-mir-377 2.75 | mmu-mir-882 2.51 | mmu-mir-495 1.3 | mmu-mir-34a -1.09 | mmu-mir-25 -1.16 | mmu-mir-383 -1.39 | mmu-mir-300 -1.57 | mmu-mir-367 -1.85 | mmu-mir-300 -2.1 | mmu-mir-34a -2.6 | mmu-mir-34c -2.69 | mmu-mir-124-2 -3.56 | mmu-mir-138-1 -3.58 | mmu-mir-494 -3.68 | mmu-mir-377 -3.86 | mmu-mir-124-2 -4.08 | mmu-mir-300 -4.17 | mmu-mir-185 -4.35 | mmu-mir-25 -4.47 | …
10359034	Qsox1	quiescin Q6 sulfhydryl oxidase 1	NM_001024945	1.15	mmu-mir-1192 21.26 | mmu-mir-495 1.3 | mmu-mir-150 1.19 | mmu-mir-124-2 -3.56 | mmu-mir-124-2 -4.08
10594480	Rab11a	RAB11a, member RAS oncogene family	NM_017382	1.15	mmu-mir-294 2.13 | mmu-mir-499 2.06 | mmu-mir-294 1.73 | mmu-mir-93 1.68 | mmu-mir-150 1.19 | mmu-mir-295 1.17 | mmu-mir-93 1.09 | mmu-mir-293 -1.36 | mmu-mir-543 -1.74 | mmu-mir-21 -2.35 | mmu-mir-543 -2.41 | mmu-mir-124-2 -3.56 | mmu-mir-138-1 -3.58 | mmu-mir-494 -3.68 | mmu-mir-124-2 -4.08 | mmu-mir-106a -4.44 | mmu-mir-216a -5.54 | mmu-mir-21 -5.58 | mmu-mir-340 (3') -7.41 | mmu-mir-539 -8.34…
10498802	Rapgef2	Rap guanine nucleotide exchange factor (GEF) 2	NM_001099624	1.15	mmu-mir-145 1675.06 | mmu-mir-144 82.71 | mmu-mir-195 24.59 | mmu-mir-17 16.91 | mmu-mir-200a 5.58 | mmu-mir-17 4.03 | mmu-mir-93 1.68 | mmu-mir-322 1.49 | mmu-mir-429 1.43 | mmu-mir-30a 1.4 | mmu-mir-30b 1.1 | mmu-mir-93 1.09 | mmu-mir-410 -1.04 | mmu-mir-383 -1.39 | mmu-mir-322 -1.54 | mmu-mir-206 -2.38 | mmu-mir-30b -2.48 | mmu-mir-30a -2.75 | mmu-mir-421 -2.79 | mmu-mir-141 -2.81 | mmu-mir-14…
10584862	Scn4b	sodium channel, type IV, beta	NM_001013390	1.15	mmu-mir-590 (3') 7244383200140.5 | mmu-mir-195 24.59 | mmu-mir-322 1.49 | mmu-mir-31 -1.48 | mmu-mir-322 -1.54 | mmu-mir-16-2 -3.14 | mmu-mir-124-2 -3.56 | mmu-mir-124-2 -4.08 | mmu-mir-497 -4.76 | mmu-mir-195 -5.62 | mmu-mir-31 -5.86 | mmu-mir-9-3 -8.28 | mmu-mir-218-2 -18.51 | mmu-mir-670 -53.08 | mmu-mir-351 -174.85
10527051	Sdk1	sidekick homolog 1 (chicken)	NM_177879	1.15	mmu-mir-124-2 -3.56 | mmu-mir-124-2 -4.08
10369252	Sept10	septin 10	NM_001024911	1.15	mmu-mir-124-2 -3.56 | mmu-mir-124-2 -4.08
10374478	Sertad2	SERTA domain containing 2	NM_021372	1.15	mmu-mir-186 17.03 | mmu-mir-17 16.91 | mmu-mir-374 11.39 | mmu-mir-374 9.06 | mmu-mir-17 4.03 | mmu-mir-205 2.16 | mmu-mir-93 1.68 | mmu-mir-93 1.09 | mmu-mir-25 -1.16 | mmu-mir-186 -1.24 | mmu-mir-31 -1.48 | mmu-mir-367 -1.85 | mmu-mir-124-2 -3.56 | mmu-mir-124-2 -4.08 | mmu-mir-365-2 -4.44 | mmu-mir-25 -4.47 | mmu-mir-128-2 -4.63 | mmu-mir-31 -5.86 | mmu-mir-153 -8.22 | mmu-mir-873 -10.85 | mmu…
10362073	Sgk1	serum/glucocorticoid regulated kinase 1	NM_001161845	1.15	mmu-mir-382 1105.13 | mmu-mir-195 24.59 | mmu-mir-1192 21.26 | mmu-mir-322 1.49 | mmu-mir-495 1.3 | mmu-mir-25 -1.16 | mmu-mir-137 -1.41 | mmu-mir-322 -1.54 | mmu-mir-367 -1.85 | mmu-mir-16-2 -3.14 | mmu-mir-124-2 -3.56 | mmu-mir-124-2 -4.08 | mmu-mir-365-2 -4.44 | mmu-mir-25 -4.47 | mmu-mir-497 -4.76 | mmu-mir-195 -5.62 | mmu-mir-503 -13.27 | mmu-mir-363 -14562.8 | mmu-mir-32 -253214.41
10572024	Spock3	sparc/osteonectin, cwcv and kazal-like domains proteoglycan 3	NM_023689	1.15	mmu-mir-124-2 -3.56 | mmu-mir-124-2 -4.08
10478928	Tshz2	teashirt zinc finger family member 2	NM_080455	1.15	mmu-mir-154 809 | mmu-mir-144 82.71 | mmu-mir-17 16.91 | mmu-mir-192 8.22 | mmu-mir-872 5.21 | mmu-mir-329 4.86 | mmu-mir-17 4.03 | mmu-mir-192 3.84 | mmu-mir-294 2.13 | mmu-mir-294 1.73 | mmu-mir-93 1.68 | mmu-mir-203 1.47 | mmu-mir-295 1.17 | mmu-mir-96 1.14 | mmu-mir-93 1.09 | mmu-mir-872 -1.56 | mmu-mir-300 -1.57 | mmu-mir-299 -2.07 | mmu-mir-300 -2.1 | mmu-mir-203 -2.19 | mmu-mir-124-2 -3.56…
10556350	Usp47	ubiquitin specific peptidase 47	NM_133758	1.15	mmu-mir-144 82.71 | mmu-mir-721 2.69 | mmu-mir-301b 2.5 | mmu-mir-183 2.39 | mmu-mir-429 1.43 | mmu-mir-30a 1.4 | mmu-mir-30b 1.1 | mmu-mir-202 (5') -1.36 | mmu-mir-152 -1.48 | mmu-mir-183 -2.45 | mmu-mir-30b -2.48 | mmu-mir-30a -2.75 | mmu-mir-421 -2.79 | mmu-mir-124-2 -3.56 | mmu-mir-138-1 -3.58 | mmu-mir-455 -4.06 | mmu-mir-124-2 -4.08 | mmu-mir-340 (3') -7.41 | mmu-mir-340 (5') -22.63 | mmu-m…
10547386	Adipor2	adiponectin receptor 2	NM_197985	1.14	mmu-mir-17 16.91 | mmu-mir-200a 5.58 | mmu-mir-17 4.03 | mmu-mir-431 3.58 | mmu-mir-93 1.68 | mmu-mir-429 1.43 | mmu-mir-150 1.19 | mmu-mir-93 1.09 | mmu-mir-410 -1.04 | mmu-mir-34a -1.09 | mmu-mir-202 (5') -1.36 | mmu-mir-34a -2.6 | mmu-mir-34c -2.69 | mmu-mir-141 -2.81 | mmu-mir-141 -3.03 | mmu-mir-124-2 -3.56 | mmu-mir-494 -3.68 | mmu-mir-124-2 -4.08 | mmu-mir-190 -7.94 | mmu-mir-431 -8.34 | m…
10365136	Aes	amino-terminal enhancer of split	NM_010347	1.14	mmu-mir-124-2 -3.56 | mmu-mir-124-2 -4.08
10400006	Ahr	aryl-hydrocarbon receptor	NM_013464	1.14	mmu-mir-721 2.69 | mmu-mir-301b 2.5 | mmu-mir-203 1.47 | mmu-mir-96 1.14 | mmu-mir-203 -2.19 | mmu-mir-375 -2.25 | mmu-mir-124-2 -3.56 | mmu-mir-124-2 -4.08 | mmu-mir-340 (3') -7.41 | mmu-mir-539 -8.34 | mmu-mir-182 -11.47 | mmu-mir-340 (5') -22.63
10472923	Ak4	adenylate kinase 4	NM_001177602	1.14	mmu-mir-721 2.69 | mmu-mir-301b 2.5 | mmu-mir-322 1.49 | mmu-mir-203 1.47 | mmu-mir-211 -1.23 | mmu-mir-31 -1.48 | mmu-mir-322 -1.54 | mmu-mir-203 -2.19 | mmu-mir-204 -2.36 | mmu-mir-16-2 -3.14 | mmu-mir-124-2 -3.56 | mmu-mir-124-2 -4.08 | mmu-mir-128-2 -4.63 | mmu-mir-31 -5.86 | mmu-mir-9-3 -8.28 | mmu-mir-218-2 -18.51
10433034	Atf7	activating transcription factor 7	NM_146065	1.14	mmu-mir-192 8.22 | mmu-mir-192 3.84 | mmu-mir-721 2.69 | mmu-mir-301b 2.5 | mmu-mir-194-2 2.31 | mmu-mir-221 1.96 | mmu-mir-346 1.42 | mmu-mir-874 1.4 | mmu-mir-222 -1.08 | mmu-mir-107 -1.78 | mmu-mir-299 -2.07 | mmu-mir-22 -3.05 | mmu-mir-124-2 -3.56 | mmu-mir-124-2 -4.08 | mmu-mir-149 -4.41 | mmu-mir-299 -6.63 | mmu-mir-215 -385.34
10482880	Baz2b	bromodomain adjacent to zinc finger domain, 2B	NM_001001182	1.14	mmu-mir-144 82.71 | mmu-mir-1192 21.26 | mmu-mir-186 17.03 | mmu-mir-221 1.96 | mmu-mir-429 1.43 | mmu-mir-30a 1.4 | mmu-mir-495 1.3 | mmu-mir-30b 1.1 | mmu-mir-410 -1.04 | mmu-mir-222 -1.08 | mmu-mir-25 -1.16 | mmu-mir-186 -1.24 | mmu-mir-152 -1.48 | mmu-mir-543 -1.74 | mmu-mir-367 -1.85 | mmu-mir-543 -2.41 | mmu-mir-30b -2.48 | mmu-mir-30a -2.75 | mmu-mir-140 -2.87 | mmu-mir-124-2 -3.56 | mmu-m…
10536818	Calu	calumenin	NM_184053	1.14	mmu-mir-200a 5.58 | mmu-mir-329 4.86 | mmu-mir-205 2.16 | mmu-mir-429 1.43 | mmu-mir-30a 1.4 | mmu-mir-214 1.27 | mmu-mir-30b 1.1 | mmu-mir-193b -1.09 | mmu-mir-202 (5') -1.36 | mmu-mir-293 -1.36 | mmu-mir-132 -1.85 | mmu-mir-30b -2.48 | mmu-mir-30a -2.75 | mmu-mir-141 -2.81 | mmu-mir-140 -2.87 | mmu-mir-141 -3.03 | mmu-mir-193b -3.07 | mmu-mir-124-2 -3.56 | mmu-mir-124-2 -4.08 | mmu-mir-761 -4.5…
10554893	Ccdc89	coiled-coil domain containing 89	NM_027298	1.14	mmu-mir-124-2 -3.56 | mmu-mir-124-2 -4.08
10457644	Cdh2	cadherin 2	NM_007664	1.14	mmu-mir-145 1675.06 | mmu-mir-496 4.35 | mmu-mir-221 1.96 | mmu-mir-222 -1.08 | mmu-mir-211 -1.23 | mmu-mir-543 -1.74 | mmu-mir-204 -2.36 | mmu-mir-543 -2.41 | mmu-mir-124-2 -3.56 | mmu-mir-124-2 -4.08 | mmu-mir-320 -6.45 | mmu-mir-145 -6.63 | mmu-mir-190 -7.94 | mmu-mir-218-2 -18.51
10449551	Cpne5	copine V	NM_153166	1.14	mmu-mir-124-2 -3.56 | mmu-mir-124-2 -4.08
10506571	Dhcr24	24-dehydrocholesterol reductase	NM_053272	1.14	mmu-mir-377 2.75 | mmu-mir-205 2.16 | mmu-mir-96 1.14 | mmu-mir-31 -1.48 | mmu-mir-124-2 -3.56 | mmu-mir-377 -3.86 | mmu-mir-124-2 -4.08 | mmu-mir-31 -5.86 | mmu-mir-182 -11.47
10583647	Dnm2	dynamin 2	NM_001039520	1.14	mmu-mir-17 16.91 | mmu-mir-17 4.03 | mmu-mir-721 2.69 | mmu-mir-301b 2.5 | mmu-mir-93 1.68 | mmu-mir-93 1.09 | mmu-mir-211 -1.23 | mmu-mir-204 -2.36 | mmu-mir-124-2 -3.56 | mmu-mir-124-2 -4.08
10363735	Egr2	early growth response 2	NM_010118	1.14	mmu-mir-145 1675.06 | mmu-mir-653 25.63 | mmu-mir-17 16.91 | mmu-mir-200a 5.58 | mmu-mir-17 4.03 | mmu-mir-377 2.75 | mmu-mir-93 1.68 | mmu-mir-150 1.19 | mmu-mir-93 1.09 | mmu-mir-25 -1.16 | mmu-mir-137 -1.41 | mmu-mir-152 -1.48 | mmu-mir-367 -1.85 | mmu-mir-653 -2.14 | mmu-mir-141 -2.81 | mmu-mir-140 -2.87 | mmu-mir-141 -3.03 | mmu-mir-124-2 -3.56 | mmu-mir-377 -3.86 | mmu-mir-124-2 -4.08 | mmu…
10516371	Eif2c1	eukaryotic translation initiation factor 2C, 1	NM_153403	1.14	mmu-mir-195 24.59 | mmu-mir-17 16.91 | mmu-mir-17 4.03 | mmu-mir-721 2.69 | mmu-mir-882 2.51 | mmu-mir-301b 2.5 | mmu-mir-194-2 2.31 | mmu-mir-294 2.13 | mmu-mir-294 1.73 | mmu-mir-93 1.68 | mmu-mir-322 1.49 | mmu-mir-30a 1.4 | mmu-mir-214 1.27 | mmu-mir-295 1.17 | mmu-mir-96 1.14 | mmu-mir-30b 1.1 | mmu-mir-93 1.09 | mmu-mir-122 -1.17 | mmu-mir-202 (5') -1.36 | mmu-mir-137 -1.41 | mmu-mir-152 -1…
10407327	Emb	embigin	NM_010330	1.14	mmu-mir-124-2 -3.56 | mmu-mir-138-1 -3.58 | mmu-mir-124-2 -4.08 | mmu-mir-9-3 -8.28
10440258	Epha3	Eph receptor A3	NM_010140	1.14	mmu-mir-1192 21.26 | mmu-mir-486 5.86 | mmu-mir-495 1.3 | mmu-mir-96 1.14 | mmu-mir-202 (5') -1.36 | mmu-mir-486 -2.53 | mmu-mir-124-2 -3.56 | mmu-mir-124-2 -4.08 | mmu-mir-487b -6.68 | mmu-mir-340 (3') -7.41 | mmu-mir-182 -11.47 | mmu-mir-340 (5') -22.63 | mmu-mir-202 (3') -53.45
10372618	Frs2	fibroblast growth factor receptor substrate 2	NM_177798	1.14	mmu-mir-145 1675.06 | mmu-mir-144 82.71 | mmu-mir-33 17.03 | mmu-mir-17 16.91 | mmu-mir-374 11.39 | mmu-mir-374 9.06 | mmu-mir-17 4.03 | mmu-mir-33 2.69 | mmu-mir-221 1.96 | mmu-mir-93 1.68 | mmu-mir-429 1.43 | mmu-mir-96 1.14 | mmu-mir-93 1.09 | mmu-mir-222 -1.08 | mmu-mir-25 -1.16 | mmu-mir-211 -1.23 | mmu-mir-202 (5') -1.36 | mmu-mir-137 -1.41 | mmu-mir-300 -1.57 | mmu-mir-132 -1.85 | mmu-mir-…
10504763	Galnt12	UDP-N-acetyl-alpha-D-galactosamine:polypeptide N-acetylgalactosaminyltransferase 12	NM_172693	1.14	mmu-mir-202 (5') -1.36 | mmu-mir-124-2 -3.56 | mmu-mir-124-2 -4.08 | mmu-mir-202 (3') -53.45
10573626	Gpt2	glutamic pyruvate transaminase (alanine aminotransferase) 2	NM_173866	1.14	mmu-mir-374 11.39 | mmu-mir-374 9.06 | mmu-mir-30a 1.4 | mmu-mir-30b 1.1 | mmu-mir-30b -2.48 | mmu-mir-30a -2.75 | mmu-mir-124-2 -3.56 | mmu-mir-124-2 -4.08 | mmu-mir-9-3 -8.28
10485562	Hipk3	homeodomain interacting protein kinase 3	NM_010434	1.14	mmu-mir-590 (3') 7244383200140.5 | mmu-mir-382 1105.13 | mmu-mir-431 3.58 | mmu-mir-294 2.13 | mmu-mir-294 1.73 | mmu-mir-93 1.68 | mmu-mir-295 1.17 | mmu-mir-93 1.09 | mmu-mir-25 -1.16 | mmu-mir-367 -1.85 | mmu-mir-124-2 -3.56 | mmu-mir-124-2 -4.08 | mmu-mir-106a -4.44 | mmu-mir-25 -4.47 | mmu-mir-320 -6.45 | mmu-mir-431 -8.34 | mmu-mir-187 -11.55 | mmu-mir-105 -15.67 | mmu-mir-295 -20.97 | mmu-…
10510708	Icmt	isoprenylcysteine carboxyl methyltransferase	NM_133788	1.14	mmu-mir-186 17.03 | mmu-mir-100 -1.14 | mmu-mir-186 -1.24 | mmu-mir-124-2 -3.56 | mmu-mir-124-2 -4.08 | mmu-mir-320 -6.45 | mmu-mir-9-3 -8.28
10488060	Jag1	jagged 1	NM_013822	1.14	mmu-mir-186 17.03 | mmu-mir-34a -1.09 | mmu-mir-186 -1.24 | mmu-mir-300 -1.57 | mmu-mir-300 -2.1 | mmu-mir-21 -2.35 | mmu-mir-34a -2.6 | mmu-mir-34c -2.69 | mmu-mir-140 -2.87 | mmu-mir-124-2 -3.56 | mmu-mir-124-2 -4.08 | mmu-mir-300 -4.17 | mmu-mir-128-2 -4.63 | mmu-mir-21 -5.58 | mmu-mir-153 -8.22 | mmu-mir-140 -8.69 | mmu-mir-873 -10.85 | mmu-mir-758 -18.77 | mmu-mir-34c -41.64 | mmu-mir-381 -5…
10448416	Kctd5	potassium channel tetramerisation domain containing 5	NM_027008	1.14	mmu-mir-30a 1.4 | mmu-mir-30b 1.1 | mmu-mir-217 -1.57 | mmu-mir-30b -2.48 | mmu-mir-30a -2.75 | mmu-mir-124-2 -3.56 | mmu-mir-124-2 -4.08 | mmu-mir-153 -8.22
10350247	Kif21b	kinesin family member 21B	NM_001039472	1.14	mmu-mir-200a 5.58 | mmu-mir-429 1.43 | mmu-mir-30a 1.4 | mmu-mir-223 1.28 | mmu-mir-214 1.27 | mmu-mir-30b 1.1 | mmu-mir-202 (5') -1.36 | mmu-mir-489 -1.92 | mmu-mir-30b -2.48 | mmu-mir-30a -2.75 | mmu-mir-141 -2.81 | mmu-mir-141 -3.03 | mmu-mir-124-2 -3.56 | mmu-mir-138-1 -3.58 | mmu-mir-124-2 -4.08 | mmu-mir-24-2 -4.38 | mmu-mir-761 -4.5 | mmu-mir-425 -10.27 | mmu-mir-218-2 -18.51 | mmu-mir-214…
10398814	Kif26a	kinesin family member 26A	NM_001097621	1.14	mmu-mir-221 1.96 | mmu-mir-222 -1.08 | mmu-mir-124-2 -3.56 | mmu-mir-138-1 -3.58 | mmu-mir-124-2 -4.08
10368981	Lin28b	lin-28 homolog B (C. elegans)	NM_001031772	1.14	mmu-mir-195 24.59 | mmu-mir-499 2.06 | mmu-mir-322 1.49 | mmu-mir-30a 1.4 | mmu-mir-379 1.22 | mmu-mir-30b 1.1 | mmu-mir-202 (5') -1.36 | mmu-mir-322 -1.54 | mmu-mir-132 -1.85 | mmu-mir-30b -2.48 | mmu-mir-30a -2.75 | mmu-mir-16-2 -3.14 | mmu-mir-124-2 -3.56 | mmu-mir-124-2 -4.08 | mmu-mir-379 -4.56 | mmu-mir-497 -4.76 | mmu-mir-216a -5.54 | mmu-mir-195 -5.62 | mmu-mir-9-3 -8.28 | mmu-mir-670 -53…
10573939	Lpcat2	lysophosphatidylcholine acyltransferase 2	NM_173014	1.14	mmu-mir-124-2 -3.56 | mmu-mir-384 (5') -4 | mmu-mir-124-2 -4.08
10406419	Lysmd3	LysM, putative peptidoglycan-binding, domain containing 3	NM_030257	1.14	mmu-mir-590 (3') 7244383200140.5 | mmu-mir-17 16.91 | mmu-mir-200a 5.58 | mmu-mir-17 4.03 | mmu-mir-721 2.69 | mmu-mir-301b 2.5 | mmu-mir-93 1.68 | mmu-mir-429 1.43 | mmu-mir-214 1.27 | mmu-mir-93 1.09 | mmu-mir-300 -1.57 | mmu-mir-300 -2.1 | mmu-mir-141 -2.81 | mmu-mir-141 -3.03 | mmu-mir-124-2 -3.56 | mmu-mir-124-2 -4.08 | mmu-mir-300 -4.17 | mmu-mir-761 -4.5 | mmu-mir-214 -24.25 | mmu-mir-381 …
10545417	Mat2a	methionine adenosyltransferase II, alpha	NM_145569	1.14	mmu-mir-30a 1.4 | mmu-mir-30b 1.1 | mmu-mir-30b -2.48 | mmu-mir-30a -2.75 | mmu-mir-22 -3.05 | mmu-mir-124-2 -3.56 | mmu-mir-494 -3.68 | mmu-mir-124-2 -4.08 | mmu-mir-320 -6.45 | mmu-mir-340 (3') -7.41 | mmu-mir-153 -8.22 | mmu-mir-488 -9.38 | mmu-mir-488 -15.35 | mmu-mir-340 (5') -22.63
10542892	Nacc1	nucleus accumbens associated 1, BEN and BTB (POZ) domain containing	NM_025788	1.14	mmu-mir-124-2 -3.56 | mmu-mir-124-2 -4.08 | mmu-mir-9-3 -8.28 | mmu-mir-218-2 -18.51
10358091	Nav1	neuron navigator 1	NM_173437	1.14	mmu-mir-145 1675.06 | mmu-mir-195 24.59 | mmu-mir-322 1.49 | mmu-mir-30a 1.4 | mmu-mir-30b 1.1 | mmu-mir-34a -1.09 | mmu-mir-293 -1.36 | mmu-mir-322 -1.54 | mmu-mir-107 -1.78 | mmu-mir-30b -2.48 | mmu-mir-34a -2.6 | mmu-mir-34c -2.69 | mmu-mir-30a -2.75 | mmu-mir-16-2 -3.14 | mmu-mir-124-2 -3.56 | mmu-mir-124-2 -4.08 | mmu-mir-497 -4.76 | mmu-mir-504 -5.06 | mmu-mir-195 -5.62 | mmu-mir-145 -6.63 …
10459089	Ndst1	N-deacetylase/N-sulfotransferase (heparan glucosaminyl) 1	NM_008306	1.14	mmu-mir-191 24.59 | mmu-mir-1192 21.26 | mmu-mir-374 11.39 | mmu-mir-374 9.06 | mmu-mir-496 4.35 | mmu-mir-183 2.39 | mmu-mir-326 1.84 | mmu-mir-429 1.43 | mmu-mir-495 1.3 | mmu-mir-330 1.09 | mmu-mir-410 -1.04 | mmu-mir-34a -1.09 | mmu-mir-293 -1.36 | mmu-mir-137 -1.41 | mmu-mir-330 -1.59 | mmu-mir-134 -1.8 | mmu-mir-206 -2.38 | mmu-mir-183 -2.45 | mmu-mir-34a -2.6 | mmu-mir-34c -2.69 | mmu-mir-…
10357736	Nfasc	neurofascin	NM_182716	1.14	mmu-mir-195 24.59 | mmu-mir-200a 5.58 | mmu-mir-326 1.84 | mmu-mir-322 1.49 | mmu-mir-429 1.43 | mmu-mir-150 1.19 | mmu-mir-330 1.09 | mmu-mir-137 -1.41 | mmu-mir-322 -1.54 | mmu-mir-300 -1.57 | mmu-mir-330 -1.59 | mmu-mir-300 -2.1 | mmu-mir-141 -2.81 | mmu-mir-141 -3.03 | mmu-mir-16-2 -3.14 | mmu-mir-124-2 -3.56 | mmu-mir-592 -3.56 | mmu-mir-124-2 -4.08 | mmu-mir-370 -4.08 | mmu-mir-300 -4.17 | …
10417734	Nr1d2	nuclear receptor subfamily 1, group D, member 2	NM_011584	1.14	mmu-mir-376c 98.36 | mmu-mir-144 82.71 | mmu-mir-186 17.03 | mmu-mir-150 1.19 | mmu-mir-96 1.14 | mmu-mir-376c 1.13 | mmu-mir-186 -1.24 | mmu-mir-543 -1.74 | mmu-mir-543 -2.41 | mmu-mir-124-2 -3.56 | mmu-mir-138-1 -3.58 | mmu-mir-124-2 -4.08 | mmu-mir-365-2 -4.44 | mmu-mir-128-2 -4.63 | mmu-mir-182 -11.47 | mmu-mir-218-2 -18.51
10395553	Nrcam	neuron-glia-CAM-related cell adhesion molecule	NM_176930	1.14	mmu-mir-874 1.4 | mmu-mir-124-2 -3.56 | mmu-mir-124-2 -4.08 | mmu-mir-182 -11.47
10383767	Osbp2	oxysterol binding protein 2	NM_152818	1.14	mmu-mir-410 -1.04 | mmu-mir-137 -1.41 | mmu-mir-31 -1.48 | mmu-mir-124-2 -3.56 | mmu-mir-124-2 -4.08 | mmu-mir-31 -5.86
10587871	Paqr9	progestin and adipoQ receptor family member IX	NM_198414	1.14	mmu-mir-145 1675.06 | mmu-mir-1192 21.26 | mmu-mir-200a 5.58 | mmu-mir-495 1.3 | mmu-mir-152 -1.48 | mmu-mir-107 -1.78 | mmu-mir-141 -2.81 | mmu-mir-141 -3.03 | mmu-mir-124-2 -3.56 | mmu-mir-592 -3.56 | mmu-mir-124-2 -4.08 | mmu-mir-145 -6.63
10432972	Rarg	retinoic acid receptor, gamma	NM_011244	1.14	mmu-mir-143 315.17 | mmu-mir-326 1.84 | mmu-mir-30a 1.4 | mmu-mir-150 1.19 | mmu-mir-96 1.14 | mmu-mir-30b 1.1 | mmu-mir-330 1.09 | mmu-mir-330 -1.59 | mmu-mir-30b -2.48 | mmu-mir-30a -2.75 | mmu-mir-124-2 -3.56 | mmu-mir-124-2 -4.08 | mmu-mir-24-2 -4.38 | mmu-mir-182 -11.47
10348670	Rnpepl1	arginyl aminopeptidase (aminopeptidase B)-like 1	NM_181405	1.14	mmu-mir-721 2.69 | mmu-mir-301b 2.5 | mmu-mir-152 -1.48 | mmu-mir-124-2 -3.56 | mmu-mir-124-2 -4.08
10468309	Sh3pxd2a	SH3 and PX domains 2A	NM_008018	1.14	mmu-mir-590 (3') 7244383200140.5 | mmu-mir-143 315.17 | mmu-mir-144 82.71 | mmu-mir-195 24.59 | mmu-mir-1192 21.26 | mmu-mir-17 16.91 | mmu-mir-17 4.03 | mmu-mir-93 1.68 | mmu-mir-322 1.49 | mmu-mir-338 (5') 1.47 | mmu-mir-429 1.43 | mmu-mir-30a 1.4 | mmu-mir-495 1.3 | mmu-mir-30b 1.1 | mmu-mir-93 1.09 | mmu-mir-410 -1.04 | mmu-mir-25 -1.16 | mmu-mir-211 -1.23 | mmu-mir-322 -1.54 | mmu-mir-217 -1…
10595189	Slc17a5	solute carrier family 17 (anion/sugar transporter), member 5	NM_172773	1.14	mmu-mir-653 25.63 | mmu-mir-433 6.73 | mmu-mir-433 -1.21 | mmu-mir-653 -2.14 | mmu-mir-22 -3.05 | mmu-mir-124-2 -3.56 | mmu-mir-124-2 -4.08 | mmu-mir-340 (3') -7.41 | mmu-mir-340 (5') -22.63
10345855	Slc9a2	solute carrier family 9 (sodium/hydrogen exchanger), member 2	NM_001033289	1.14	mmu-mir-186 17.03 | mmu-mir-721 2.69 | mmu-mir-301b 2.5 | mmu-mir-96 1.14 | mmu-mir-186 -1.24 | mmu-mir-22 -3.05 | mmu-mir-124-2 -3.56 | mmu-mir-124-2 -4.08 | mmu-mir-182 -11.47
10488762	Snta1	syntrophin, acidic 1	NM_009228	1.14	mmu-mir-124-2 -3.56 | mmu-mir-124-2 -4.08
10483646	Sp3	trans-acting transcription factor 3	AK081759	1.14	mmu-mir-590 (3') 7244383200140.5 | mmu-mir-145 1675.06 | mmu-mir-1192 21.26 | mmu-mir-186 17.03 | mmu-mir-374 11.39 | mmu-mir-374 9.06 | mmu-mir-194-2 2.31 | mmu-mir-294 2.13 | mmu-mir-294 1.73 | mmu-mir-93 1.68 | mmu-mir-495 1.3 | mmu-mir-223 1.28 | mmu-mir-295 1.17 | mmu-mir-96 1.14 | mmu-mir-93 1.09 | mmu-mir-410 -1.04 | mmu-mir-186 -1.24 | mmu-mir-543 -1.74 | mmu-mir-543 -2.41 | mmu-mir-421 -…
10578880	Tll1	tolloid-like	NM_009390	1.14	mmu-mir-145 1675.06 | mmu-mir-195 24.59 | mmu-mir-322 1.49 | mmu-mir-96 1.14 | mmu-mir-410 -1.04 | mmu-mir-322 -1.54 | mmu-mir-16-2 -3.14 | mmu-mir-124-2 -3.56 | mmu-mir-124-2 -4.08 | mmu-mir-497 -4.76 | mmu-mir-195 -5.62 | mmu-mir-145 -6.63 | mmu-mir-503 -13.27
10401661	Tmed10	transmembrane emp24-like trafficking protein 10 (yeast)	NM_026775	1.14	mmu-mir-194-2 2.31 | mmu-mir-214 1.27 | mmu-mir-31 -1.48 | mmu-mir-124-2 -3.56 | mmu-mir-124-2 -4.08 | mmu-mir-761 -4.5 | mmu-mir-31 -5.86 | mmu-mir-214 -24.25
10370446	Trappc10	trafficking protein particle complex 10	NM_001081055	1.14	mmu-mir-1192 21.26 | mmu-mir-429 1.43 | mmu-mir-495 1.3 | mmu-mir-124-2 -3.56 | mmu-mir-124-2 -4.08 | mmu-mir-155 -46.53
10450752	Trim39	tripartite motif-containing 39	NM_024468	1.14	mmu-mir-431 3.58 | mmu-mir-96 1.14 | mmu-mir-124-2 -3.56 | mmu-mir-124-2 -4.08 | mmu-mir-365-2 -4.44 | mmu-mir-431 -8.34 | mmu-mir-182 -11.47
10460057	Tshz1	teashirt zinc finger family member 1	NM_001081300	1.14	mmu-mir-590 (3') 7244383200140.5 | mmu-mir-124-2 -3.56 | mmu-mir-592 -3.56 | mmu-mir-124-2 -4.08 | mmu-mir-153 -8.22 | mmu-mir-873 -10.85
10363522	Tysnd1	trypsin domain containing 1	NM_027912	1.14	mmu-mir-124-2 -3.56 | mmu-mir-124-2 -4.08
10385761	Ube2b	ubiquitin-conjugating enzyme E2B	NM_009458	1.14	mmu-mir-186 17.03 | mmu-mir-377 2.75 | mmu-mir-294 2.13 | mmu-mir-294 1.73 | mmu-mir-93 1.68 | mmu-mir-429 1.43 | mmu-mir-295 1.17 | mmu-mir-93 1.09 | mmu-mir-410 -1.04 | mmu-mir-186 -1.24 | mmu-mir-421 -2.79 | mmu-mir-124-2 -3.56 | mmu-mir-377 -3.86 | mmu-mir-124-2 -4.08 | mmu-mir-106a -4.44 | mmu-mir-105 -15.67 | mmu-mir-295 -20.97
10533729	Vps37b	vacuolar protein sorting 37B (yeast)	NM_177876	1.14	mmu-mir-144 82.71 | mmu-mir-721 2.69 | mmu-mir-301b 2.5 | mmu-mir-124-2 -3.56 | mmu-mir-124-2 -4.08 | mmu-mir-320 -6.45 | mmu-mir-670 -53.08 | mmu-mir-351 -174.85
10526559	Ache	acetylcholinesterase	NM_009599	1.13	mmu-mir-194-2 2.31 | mmu-mir-124-2 -3.56 | mmu-mir-124-2 -4.08 | mmu-mir-670 -53.08 | mmu-mir-351 -174.85
10590918	Amotl1	angiomotin-like 1	NM_001081395	1.13	mmu-mir-144 82.71 | mmu-mir-195 24.59 | mmu-mir-186 17.03 | mmu-mir-326 1.84 | mmu-mir-322 1.49 | mmu-mir-30a 1.4 | mmu-mir-30b 1.1 | mmu-mir-330 1.09 | mmu-mir-186 -1.24 | mmu-mir-322 -1.54 | mmu-mir-330 -1.59 | mmu-mir-30b -2.48 | mmu-mir-30a -2.75 | mmu-mir-16-2 -3.14 | mmu-mir-124-2 -3.56 | mmu-mir-124-2 -4.08 | mmu-mir-497 -4.76 | mmu-mir-195 -5.62 | mmu-mir-9-3 -8.28
10575302	Ap1g1	adaptor protein complex AP-1, gamma 1 subunit	NM_009677	1.13	mmu-mir-145 1675.06 | mmu-mir-1192 21.26 | mmu-mir-496 4.35 | mmu-mir-205 2.16 | mmu-mir-495 1.3 | mmu-mir-293 -1.36 | mmu-mir-137 -1.41 | mmu-mir-152 -1.48 | mmu-mir-124-2 -3.56 | mmu-mir-124-2 -4.08 | mmu-mir-145 -6.63
10482695	Cacnb4	calcium channel, voltage-dependent, beta 4 subunit	NM_001037099	1.13	mmu-mir-221 1.96 | mmu-mir-338 (5') 1.47 | mmu-mir-96 1.14 | mmu-mir-222 -1.08 | mmu-mir-543 -1.74 | mmu-mir-543 -2.41 | mmu-mir-124-2 -3.56 | mmu-mir-455 -4.06 | mmu-mir-124-2 -4.08 | mmu-mir-340 (3') -7.41 | mmu-mir-338 (3') -8.11 | mmu-mir-153 -8.22 | mmu-mir-182 -11.47 | mmu-mir-218-2 -18.51 | mmu-mir-340 (5') -22.63
10434869	Ccdc50	coiled-coil domain containing 50	NM_026202	1.13	mmu-mir-17 16.91 | mmu-mir-17 4.03 | mmu-mir-183 2.39 | mmu-mir-93 1.68 | mmu-mir-93 1.09 | mmu-mir-183 -2.45 | mmu-mir-124-2 -3.56 | mmu-mir-124-2 -4.08 | mmu-mir-128-2 -4.63 | mmu-mir-153 -8.22 | mmu-mir-9-3 -8.28 | mmu-mir-216b -45.25
10589130	Celsr3	cadherin, EGF LAG seven-pass G-type receptor 3 (flamingo homolog, Drosophila)	NM_080437	1.13	mmu-mir-183 2.39 | mmu-mir-326 1.84 | mmu-mir-30a 1.4 | mmu-mir-96 1.14 | mmu-mir-30b 1.1 | mmu-mir-330 1.09 | mmu-mir-211 -1.23 | mmu-mir-330 -1.59 | mmu-mir-204 -2.36 | mmu-mir-206 -2.38 | mmu-mir-183 -2.45 | mmu-mir-30b -2.48 | mmu-mir-30a -2.75 | mmu-mir-124-2 -3.56 | mmu-mir-138-1 -3.58 | mmu-mir-124-2 -4.08 | mmu-mir-182 -11.47
10426397	Cntn1	contactin 1	NM_007727	1.13	mmu-mir-124-2 -3.56 | mmu-mir-124-2 -4.08
10391513	Dusp3	dual specificity phosphatase 3 (vaccinia virus phosphatase VH1-related)	NM_028207	1.13	mmu-mir-200a 5.58 | mmu-mir-136 3.14 | mmu-mir-150 1.19 | mmu-mir-152 -1.48 | mmu-mir-141 -2.81 | mmu-mir-141 -3.03 | mmu-mir-124-2 -3.56 | mmu-mir-384 (5') -4 | mmu-mir-124-2 -4.08 | mmu-mir-370 -4.08 | mmu-mir-153 -8.22 | mmu-mir-378 -10.85 | mmu-mir-670 -53.08 | mmu-mir-351 -174.85
10408477	E2f3	E2F transcription factor 3	NM_010093	1.13	mmu-mir-145 1675.06 | mmu-mir-195 24.59 | mmu-mir-1192 21.26 | mmu-mir-17 16.91 | mmu-mir-433 6.73 | mmu-mir-200a 5.58 | mmu-mir-17 4.03 | mmu-mir-194-2 2.31 | mmu-mir-93 1.68 | mmu-mir-322 1.49 | mmu-mir-429 1.43 | mmu-mir-30a 1.4 | mmu-mir-874 1.4 | mmu-mir-495 1.3 | mmu-mir-30b 1.1 | mmu-mir-93 1.09 | mmu-mir-34a -1.09 | mmu-mir-25 -1.16 | mmu-mir-433 -1.21 | mmu-mir-152 -1.48 | mmu-mir-322 -1…
10433264	Glis2	GLIS family zinc finger 2	NM_031184	1.13	mmu-mir-1192 21.26 | mmu-mir-431 3.58 | mmu-mir-429 1.43 | mmu-mir-495 1.3 | mmu-mir-293 -1.36 | mmu-mir-137 -1.41 | mmu-mir-21 -2.35 | mmu-mir-206 -2.38 | mmu-mir-124-2 -3.56 | mmu-mir-124-2 -4.08 | mmu-mir-21 -5.58 | mmu-mir-431 -8.34
10502205	Hadh	hydroxyacyl-Coenzyme A dehydrogenase	NM_008212	1.13	mmu-mir-124-2 -3.56 | mmu-mir-124-2 -4.08
10544768	Hoxa5	homeobox A5	NM_010453	1.13	mmu-mir-145 1675.06 | mmu-mir-433 6.73 | mmu-mir-721 2.69 | mmu-mir-301b 2.5 | mmu-mir-433 -1.21 | mmu-mir-124-2 -3.56 | mmu-mir-124-2 -4.08 | mmu-mir-128-2 -4.63 | mmu-mir-145 -6.63 | mmu-mir-224 -29.65
10586306	Igdcc4	immunoglobulin superfamily, DCC subclass, member 4	NM_020043	1.13	mmu-mir-200a 5.58 | mmu-mir-221 1.96 | mmu-mir-222 -1.08 | mmu-mir-152 -1.48 | mmu-mir-141 -2.81 | mmu-mir-141 -3.03 | mmu-mir-124-2 -3.56 | mmu-mir-494 -3.68 | mmu-mir-124-2 -4.08
10402808	Jag2	jagged 2	NM_010588	1.13	mmu-mir-186 17.03 | mmu-mir-429 1.43 | mmu-mir-30a 1.4 | mmu-mir-30b 1.1 | mmu-mir-186 -1.24 | mmu-mir-300 -1.57 | mmu-mir-300 -2.1 | mmu-mir-30b -2.48 | mmu-mir-30a -2.75 | mmu-mir-124-2 -3.56 | mmu-mir-124-2 -4.08 | mmu-mir-300 -4.17 | mmu-mir-381 -58.49
10412011	Kif2a	kinesin family member 2A	NM_008442	1.13	mmu-mir-183 2.39 | mmu-mir-203 1.47 | mmu-mir-202 (5') -1.36 | mmu-mir-203 -2.19 | mmu-mir-206 -2.38 | mmu-mir-183 -2.45 | mmu-mir-124-2 -3.56 | mmu-mir-124-2 -4.08 | mmu-mir-202 (3') -53.45
10561031	Lipe	lipase, hormone sensitive	NM_010719	1.13	mmu-mir-195 24.59 | mmu-mir-322 1.49 | mmu-mir-322 -1.54 | mmu-mir-16-2 -3.14 | mmu-mir-124-2 -3.56 | mmu-mir-124-2 -4.08 | mmu-mir-497 -4.76 | mmu-mir-195 -5.62
10541695	Lpcat3	lysophosphatidylcholine acyltransferase 3	NM_145130	1.13	mmu-mir-1192 21.26 | mmu-mir-882 2.51 | mmu-mir-495 1.3 | mmu-mir-300 -1.57 | mmu-mir-300 -2.1 | mmu-mir-124-2 -3.56 | mmu-mir-124-2 -4.08 | mmu-mir-300 -4.17 | mmu-mir-185 -4.35 | mmu-mir-381 -58.49
10579731	Med26	mediator complex subunit 26	NM_027485	1.13	mmu-mir-195 24.59 | mmu-mir-322 1.49 | mmu-mir-322 -1.54 | mmu-mir-107 -1.78 | mmu-mir-16-2 -3.14 | mmu-mir-124-2 -3.56 | mmu-mir-138-1 -3.58 | mmu-mir-124-2 -4.08 | mmu-mir-497 -4.76 | mmu-mir-195 -5.62 | mmu-mir-503 -13.27
10583215	Mtmr2	myotubularin related protein 2	NR_024025	1.13	mmu-mir-144 82.71 | mmu-mir-124-2 -3.56 | mmu-mir-124-2 -4.08 | mmu-mir-9-3 -8.28
10569707	Myadm	myeloid-associated differentiation marker	NM_001093765	1.13	mmu-mir-195 24.59 | mmu-mir-200a 5.58 | mmu-mir-322 1.49 | mmu-mir-214 1.27 | mmu-mir-150 1.19 | mmu-mir-96 1.14 | mmu-mir-322 -1.54 | mmu-mir-141 -2.81 | mmu-mir-141 -3.03 | mmu-mir-16-2 -3.14 | mmu-mir-124-2 -3.56 | mmu-mir-124-2 -4.08 | mmu-mir-761 -4.5 | mmu-mir-497 -4.76 | mmu-mir-195 -5.62 | mmu-mir-182 -11.47 | mmu-mir-214 -24.25
10494857	Nras	neuroblastoma ras oncogene	NM_010937	1.13	mmu-mir-145 1675.06 | mmu-mir-28 3.97 | mmu-mir-326 1.84 | mmu-mir-330 1.09 | mmu-mir-28 -1.26 | mmu-mir-152 -1.48 | mmu-mir-330 -1.59 | mmu-mir-421 -2.79 | mmu-mir-22 -3.05 | mmu-mir-124-2 -3.56 | mmu-mir-124-2 -4.08 | mmu-mir-145 -6.63 | mmu-mir-708 -8.28 | mmu-mir-708 -171.25
10458323	Nrg2	neuregulin 2	NM_001167891	1.13	mmu-mir-186 17.03 | mmu-mir-186 -1.24 | mmu-mir-137 -1.41 | mmu-mir-132 -1.85 | mmu-mir-421 -2.79 | mmu-mir-124-2 -3.56 | mmu-mir-124-2 -4.08
10488256	Ovol2	ovo-like 2 (Drosophila)	NM_026924	1.13	mmu-mir-30a 1.4 | mmu-mir-30b 1.1 | mmu-mir-30b -2.48 | mmu-mir-30a -2.75 | mmu-mir-124-2 -3.56 | mmu-mir-124-2 -4.08
10467162	Pank1	pantothenate kinase 1	NM_023792	1.13	mmu-mir-144 82.71 | mmu-mir-874 1.4 | mmu-mir-214 1.27 | mmu-mir-96 1.14 | mmu-mir-383 -1.39 | mmu-mir-124-2 -3.56 | mmu-mir-124-2 -4.08 | mmu-mir-761 -4.5 | mmu-mir-128-2 -4.63 | mmu-mir-182 -11.47 | mmu-mir-214 -24.25 | mmu-mir-155 -46.53
10416700	Pcdh17	protocadherin 17	NM_001013753	1.13	mmu-mir-195 24.59 | mmu-mir-322 1.49 | mmu-mir-30a 1.4 | mmu-mir-379 1.22 | mmu-mir-30b 1.1 | mmu-mir-293 -1.36 | mmu-mir-383 -1.39 | mmu-mir-322 -1.54 | mmu-mir-206 -2.38 | mmu-mir-30b -2.48 | mmu-mir-30a -2.75 | mmu-mir-16-2 -3.14 | mmu-mir-124-2 -3.56 | mmu-mir-124-2 -4.08 | mmu-mir-24-2 -4.38 | mmu-mir-379 -4.56 | mmu-mir-497 -4.76 | mmu-mir-195 -5.62
10545910	Pcyox1	prenylcysteine oxidase 1	NM_025823	1.13	mmu-mir-124-2 -3.56 | mmu-mir-124-2 -4.08
10458997	Prrc1	proline-rich coiled-coil 1	NM_028447	1.13	mmu-mir-206 -2.38 | mmu-mir-124-2 -3.56 | mmu-mir-124-2 -4.08 | mmu-mir-504 -5.06 | mmu-mir-153 -8.22 | mmu-mir-670 -53.08 | mmu-mir-351 -174.85
10586971	Prtg	protogenin homolog (Gallus gallus)	NM_175485	1.13	mmu-mir-1192 21.26 | mmu-mir-200a 5.58 | mmu-mir-377 2.75 | mmu-mir-882 2.51 | mmu-mir-194-2 2.31 | mmu-mir-429 1.43 | mmu-mir-495 1.3 | mmu-mir-96 1.14 | mmu-mir-202 (5') -1.36 | mmu-mir-137 -1.41 | mmu-mir-543 -1.74 | mmu-mir-543 -2.41 | mmu-mir-421 -2.79 | mmu-mir-141 -2.81 | mmu-mir-141 -3.03 | mmu-mir-124-2 -3.56 | mmu-mir-494 -3.68 | mmu-mir-377 -3.86 | mmu-mir-124-2 -4.08 | mmu-mir-185 -4.…
10399214	Rab10	RAB10, member RAS oncogene family	NM_016676	1.13	mmu-mir-17 16.91 | mmu-mir-374 11.39 | mmu-mir-374 9.06 | mmu-mir-17 4.03 | mmu-mir-93 1.68 | mmu-mir-203 1.47 | mmu-mir-93 1.09 | mmu-mir-211 -1.23 | mmu-mir-203 -2.19 | mmu-mir-204 -2.36 | mmu-mir-411 -3.16 | mmu-mir-124-2 -3.56 | mmu-mir-124-2 -4.08 | mmu-mir-182 -11.47 | mmu-mir-411 -15.35 | mmu-mir-224 -29.65
10362837	Sec63	SEC63-like (S. cerevisiae)	NM_153055	1.13	mmu-mir-1192 21.26 | mmu-mir-495 1.3 | mmu-mir-299 -2.07 | mmu-mir-21 -2.35 | mmu-mir-206 -2.38 | mmu-mir-124-2 -3.56 | mmu-mir-124-2 -4.08 | mmu-mir-21 -5.58 | mmu-mir-299 -6.63 | mmu-mir-488 -9.38 | mmu-mir-378 -10.85 | mmu-mir-488 -15.35
10516765	Serinc2	serine incorporator 2	NM_172702	1.13	mmu-mir-124-2 -3.56 | mmu-mir-124-2 -4.08
10388352	Sgsm2	small G protein signaling modulator 2	NM_197943	1.13	mmu-mir-874 1.4 | mmu-mir-34a -1.09 | mmu-mir-34a -2.6 | mmu-mir-34c -2.69 | mmu-mir-124-2 -3.56 | mmu-mir-124-2 -4.08 | mmu-mir-34c -41.64
10559333	Shank2	SH3/ankyrin domain gene 2	ENSMUST00000105902	1.13	mmu-mir-590 (3') 7244383200140.5 | mmu-mir-144 82.71 | mmu-mir-1192 21.26 | mmu-mir-186 17.03 | mmu-mir-33 17.03 | mmu-mir-17 16.91 | mmu-mir-192 8.22 | mmu-mir-17 4.03 | mmu-mir-192 3.84 | mmu-mir-33 2.69 | mmu-mir-721 2.69 | mmu-mir-301b 2.5 | mmu-mir-221 1.96 | mmu-mir-93 1.68 | mmu-mir-346 1.42 | mmu-mir-495 1.3 | mmu-mir-93 1.09 | mmu-mir-410 -1.04 | mmu-mir-222 -1.08 | mmu-mir-186 -1.24 | m…
10500720	Slc22a15	solute carrier family 22 (organic anion/cation transporter), member 15	NM_001039371	1.13	mmu-mir-137 -1.41 | mmu-mir-124-2 -3.56 | mmu-mir-124-2 -4.08 | mmu-mir-216b -45.25
10412227	Snx18	sorting nexin 18	NM_130796	1.13	mmu-mir-376c 98.36 | mmu-mir-203 1.47 | mmu-mir-30a 1.4 | mmu-mir-376c 1.13 | mmu-mir-30b 1.1 | mmu-mir-107 -1.78 | mmu-mir-132 -1.85 | mmu-mir-203 -2.19 | mmu-mir-30b -2.48 | mmu-mir-30a -2.75 | mmu-mir-22 -3.05 | mmu-mir-124-2 -3.56 | mmu-mir-124-2 -4.08 | mmu-mir-128-2 -4.63 | mmu-mir-182 -11.47 | mmu-mir-218-2 -18.51 | mmu-mir-670 -53.08 | mmu-mir-351 -174.85
10563659	Spty2d1	SPT2, Suppressor of Ty, domain containing 1 (S. cerevisiae)	NM_175318	1.13	mmu-mir-195 24.59 | mmu-mir-17 16.91 | mmu-mir-17 4.03 | mmu-mir-721 2.69 | mmu-mir-301b 2.5 | mmu-mir-93 1.68 | mmu-mir-322 1.49 | mmu-mir-93 1.09 | mmu-mir-137 -1.41 | mmu-mir-152 -1.48 | mmu-mir-322 -1.54 | mmu-mir-543 -1.74 | mmu-mir-543 -2.41 | mmu-mir-421 -2.79 | mmu-mir-22 -3.05 | mmu-mir-16-2 -3.14 | mmu-mir-124-2 -3.56 | mmu-mir-124-2 -4.08 | mmu-mir-370 -4.08 | mmu-mir-365-2 -4.44 | mmu…
10483381	Stk39	serine/threonine kinase 39	NM_016866	1.13	mmu-mir-30a 1.4 | mmu-mir-223 1.28 | mmu-mir-30b 1.1 | mmu-mir-25 -1.16 | mmu-mir-367 -1.85 | mmu-mir-489 -1.92 | mmu-mir-206 -2.38 | mmu-mir-30b -2.48 | mmu-mir-30a -2.75 | mmu-mir-22 -3.05 | mmu-mir-124-2 -3.56 | mmu-mir-124-2 -4.08 | mmu-mir-25 -4.47 | mmu-mir-128-2 -4.63 | mmu-mir-340 (3') -7.41 | mmu-mir-425 -10.27 | mmu-mir-340 (5') -22.63 | mmu-mir-363 -14562.8 | mmu-mir-32 -253214.41
10381939	Tanc2	tetratricopeptide repeat, ankyrin repeat and coiled-coil containing 2	NM_181071	1.13	mmu-mir-143 315.17 | mmu-mir-144 82.71 | mmu-mir-1192 21.26 | mmu-mir-33 17.03 | mmu-mir-17 16.91 | mmu-mir-200a 5.58 | mmu-mir-17 4.03 | mmu-mir-431 3.58 | mmu-mir-136 3.14 | mmu-mir-377 2.75 | mmu-mir-33 2.69 | mmu-mir-721 2.69 | mmu-mir-882 2.51 | mmu-mir-301b 2.5 | mmu-mir-294 2.13 | mmu-mir-294 1.73 | mmu-mir-93 1.68 | mmu-mir-338 (5') 1.47 | mmu-mir-874 1.4 | mmu-mir-495 1.3 | mmu-mir-214 1…
10564343	Tjp1	tight junction protein 1	NM_009386	1.13	mmu-mir-144 82.71 | mmu-mir-191 24.59 | mmu-mir-882 2.51 | mmu-mir-429 1.43 | mmu-mir-137 -1.41 | mmu-mir-107 -1.78 | mmu-mir-124-2 -3.56 | mmu-mir-138-1 -3.58 | mmu-mir-455 -4.06 | mmu-mir-124-2 -4.08 | mmu-mir-370 -4.08 | mmu-mir-185 -4.35
10512514	Tln1	talin 1	NM_011602	1.13	mmu-mir-326 1.84 | mmu-mir-429 1.43 | mmu-mir-330 1.09 | mmu-mir-330 -1.59 | mmu-mir-124-2 -3.56 | mmu-mir-124-2 -4.08 | mmu-mir-9-3 -8.28
10591537	Tmed1	transmembrane emp24 domain containing 1	NM_010744	1.13	mmu-mir-124-2 -3.56 | mmu-mir-124-2 -4.08
10512766	Trim14	tripartite motif-containing 14	NM_029077	1.13	mmu-mir-124-2 -3.56 | mmu-mir-124-2 -4.08
10527133	Wipi2	WD repeat domain, phosphoinositide interacting 2	NM_178398	1.13	mmu-mir-590 (3') 7244383200140.5 | mmu-mir-144 82.71 | mmu-mir-195 24.59 | mmu-mir-322 1.49 | mmu-mir-96 1.14 | mmu-mir-322 -1.54 | mmu-mir-421 -2.79 | mmu-mir-16-2 -3.14 | mmu-mir-124-2 -3.56 | mmu-mir-124-2 -4.08 | mmu-mir-497 -4.76 | mmu-mir-195 -5.62 | mmu-mir-9-3 -8.28 | mmu-mir-182 -11.47 | mmu-mir-503 -13.27 | mmu-mir-218-2 -18.51
10437364	Adcy9	adenylate cyclase 9	NM_009624	1.12	mmu-mir-329 4.86 | mmu-mir-203 1.47 | mmu-mir-429 1.43 | mmu-mir-193b -1.09 | mmu-mir-202 (5') -1.36 | mmu-mir-137 -1.41 | mmu-mir-203 -2.19 | mmu-mir-210 -2.36 | mmu-mir-193b -3.07 | mmu-mir-124-2 -3.56 | mmu-mir-124-2 -4.08 | mmu-mir-24-2 -4.38 | mmu-mir-9-3 -8.28 | mmu-mir-539 -8.34 | mmu-mir-193 -9.25 | mmu-mir-218-2 -18.51 | mmu-mir-202 (3') -53.45
10461078	Atl3	atlastin GTPase 3	NM_146091	1.12	mmu-mir-17 16.91 | mmu-mir-17 4.03 | mmu-mir-93 1.68 | mmu-mir-93 1.09 | mmu-mir-124-2 -3.56 | mmu-mir-124-2 -4.08 | mmu-mir-320 -6.45
10460157	Cpt1a	carnitine palmitoyltransferase 1a, liver	NM_013495	1.12	mmu-mir-124-2 -3.56 | mmu-mir-124-2 -4.08
10565002	Crtc3	CREB regulated transcription coactivator 3	NM_173863	1.12	mmu-mir-195 24.59 | mmu-mir-322 1.49 | mmu-mir-152 -1.48 | mmu-mir-322 -1.54 | mmu-mir-300 -1.57 | mmu-mir-300 -2.1 | mmu-mir-16-2 -3.14 | mmu-mir-124-2 -3.56 | mmu-mir-124-2 -4.08 | mmu-mir-300 -4.17 | mmu-mir-149 -4.41 | mmu-mir-497 -4.76 | mmu-mir-195 -5.62 | mmu-mir-340 (3') -7.41 | mmu-mir-218-2 -18.51 | mmu-mir-340 (5') -22.63 | mmu-mir-381 -58.49
10419240	Ddhd1	DDHD domain containing 1	NM_001042719	1.12	mmu-mir-17 16.91 | mmu-mir-17 4.03 | mmu-mir-205 2.16 | mmu-mir-294 2.13 | mmu-mir-294 1.73 | mmu-mir-93 1.68 | mmu-mir-295 1.17 | mmu-mir-96 1.14 | mmu-mir-93 1.09 | mmu-mir-300 -1.57 | mmu-mir-300 -2.1 | mmu-mir-124-2 -3.56 | mmu-mir-124-2 -4.08 | mmu-mir-300 -4.17 | mmu-mir-106a -4.44 | mmu-mir-539 -8.34 | mmu-mir-182 -11.47 | mmu-mir-105 -15.67 | mmu-mir-295 -20.97 | mmu-mir-381 -58.49
10455602	Dmxl1	Dmx-like 1	NM_001081371	1.12	mmu-mir-183 2.39 | mmu-mir-96 1.14 | mmu-mir-25 -1.16 | mmu-mir-152 -1.48 | mmu-mir-367 -1.85 | mmu-mir-183 -2.45 | mmu-mir-124-2 -3.56 | mmu-mir-124-2 -4.08 | mmu-mir-25 -4.47 | mmu-mir-182 -11.47 | mmu-mir-363 -14562.8 | mmu-mir-32 -253214.41
10349752	Elk4	ELK4, member of ETS oncogene family	NM_007923	1.12	mmu-mir-145 1675.06 | mmu-mir-17 16.91 | mmu-mir-17 4.03 | mmu-mir-294 2.13 | mmu-mir-294 1.73 | mmu-mir-93 1.68 | mmu-mir-203 1.47 | mmu-mir-429 1.43 | mmu-mir-346 1.42 | mmu-mir-223 1.28 | mmu-mir-295 1.17 | mmu-mir-93 1.09 | mmu-mir-25 -1.16 | mmu-mir-367 -1.85 | mmu-mir-203 -2.19 | mmu-mir-375 -2.25 | mmu-mir-124-2 -3.56 | mmu-mir-124-2 -4.08 | mmu-mir-106a -4.44 | mmu-mir-25 -4.47 | mmu-mir-…
10512688	Fbxo10	F-box protein 10	NM_001024142	1.12	mmu-mir-195 24.59 | mmu-mir-17 16.91 | mmu-mir-17 4.03 | mmu-mir-294 2.13 | mmu-mir-294 1.73 | mmu-mir-93 1.68 | mmu-mir-322 1.49 | mmu-mir-295 1.17 | mmu-mir-93 1.09 | mmu-mir-34a -1.09 | mmu-mir-322 -1.54 | mmu-mir-107 -1.78 | mmu-mir-34a -2.6 | mmu-mir-34c -2.69 | mmu-mir-16-2 -3.14 | mmu-mir-124-2 -3.56 | mmu-mir-138-1 -3.58 | mmu-mir-124-2 -4.08 | mmu-mir-106a -4.44 | mmu-mir-497 -4.76 | mmu…
10505030	Fsd1l	fibronectin type III and SPRY domain containing 1-like	NM_001195284	1.12	mmu-mir-124-2 -3.56 | mmu-mir-124-2 -4.08 | mmu-mir-539 -8.34
10403727	Gli3	GLI-Kruppel family member GLI3	NM_008130	1.12	mmu-mir-143 315.17 | mmu-mir-1192 21.26 | mmu-mir-296 (3') 2.31 | mmu-mir-203 1.47 | mmu-mir-429 1.43 | mmu-mir-495 1.3 | mmu-mir-203 -2.19 | mmu-mir-140 -2.87 | mmu-mir-296 (5') -3.27 | mmu-mir-124-2 -3.56 | mmu-mir-494 -3.68 | mmu-mir-124-2 -4.08 | mmu-mir-140 -8.69
10480676	Grin1	glutamate receptor, ionotropic, NMDA1 (zeta 1)	NM_008169	1.12	mmu-mir-195 24.59 | mmu-mir-326 1.84 | mmu-mir-322 1.49 | mmu-mir-214 1.27 | mmu-mir-330 1.09 | mmu-mir-322 -1.54 | mmu-mir-330 -1.59 | mmu-mir-16-2 -3.14 | mmu-mir-124-2 -3.56 | mmu-mir-124-2 -4.08 | mmu-mir-761 -4.5 | mmu-mir-497 -4.76 | mmu-mir-195 -5.62 | mmu-mir-214 -24.25
10393387	Jmjd6	jumonji domain containing 6	NM_033398	1.12	mmu-mir-28 3.97 | mmu-mir-214 1.27 | mmu-mir-96 1.14 | mmu-mir-28 -1.26 | mmu-mir-124-2 -3.56 | mmu-mir-124-2 -4.08 | mmu-mir-761 -4.5 | mmu-mir-708 -8.28 | mmu-mir-214 -24.25 | mmu-mir-708 -171.25
10358816	Lamc1	laminin, gamma 1	NM_010683	1.12	mmu-mir-195 24.59 | mmu-mir-433 6.73 | mmu-mir-377 2.75 | mmu-mir-205 2.16 | mmu-mir-322 1.49 | mmu-mir-429 1.43 | mmu-mir-96 1.14 | mmu-mir-193b -1.09 | mmu-mir-122 -1.17 | mmu-mir-433 -1.21 | mmu-mir-322 -1.54 | mmu-mir-300 -1.57 | mmu-mir-300 -2.1 | mmu-mir-22 -3.05 | mmu-mir-193b -3.07 | mmu-mir-16-2 -3.14 | mmu-mir-124-2 -3.56 | mmu-mir-377 -3.86 | mmu-mir-124-2 -4.08 | mmu-mir-300 -4.17 | m…
10502510	Lmo4	LIM domain only 4	NM_010723	1.12	mmu-mir-143 315.17 | mmu-mir-136 3.14 | mmu-mir-203 1.47 | mmu-mir-429 1.43 | mmu-mir-150 1.19 | mmu-mir-300 -1.57 | mmu-mir-300 -2.1 | mmu-mir-203 -2.19 | mmu-mir-124-2 -3.56 | mmu-mir-494 -3.68 | mmu-mir-124-2 -4.08 | mmu-mir-300 -4.17 | mmu-mir-378 -10.85 | mmu-mir-758 -18.77 | mmu-mir-381 -58.49
10540248	Mitf	microphthalmia-associated transcription factor	NM_001113198	1.12	mmu-mir-144 82.71 | mmu-mir-186 17.03 | mmu-mir-96 1.14 | mmu-mir-25 -1.16 | mmu-mir-186 -1.24 | mmu-mir-137 -1.41 | mmu-mir-152 -1.48 | mmu-mir-300 -1.57 | mmu-mir-367 -1.85 | mmu-mir-300 -2.1 | mmu-mir-124-2 -3.56 | mmu-mir-124-2 -4.08 | mmu-mir-300 -4.17 | mmu-mir-25 -4.47 | mmu-mir-153 -8.22 | mmu-mir-539 -8.34 | mmu-mir-182 -11.47 | mmu-mir-218-2 -18.51 | mmu-mir-381 -58.49 | mmu-mir-363 -14…
10415700	Mtmr6	myotubularin related protein 6	NM_144843	1.12	mmu-mir-590 (3') 7244383200140.5 | mmu-mir-183 2.39 | mmu-mir-211 -1.23 | mmu-mir-204 -2.36 | mmu-mir-183 -2.45 | mmu-mir-124-2 -3.56 | mmu-mir-124-2 -4.08 | mmu-mir-190 -7.94
10381668	Nmt1	N-myristoyltransferase 1	NM_008707	1.12	mmu-mir-374 11.39 | mmu-mir-374 9.06 | mmu-mir-214 1.27 | mmu-mir-410 -1.04 | mmu-mir-211 -1.23 | mmu-mir-107 -1.78 | mmu-mir-204 -2.36 | mmu-mir-124-2 -3.56 | mmu-mir-138-1 -3.58 | mmu-mir-124-2 -4.08 | mmu-mir-370 -4.08 | mmu-mir-761 -4.5 | mmu-mir-216a -5.54 | mmu-mir-9-3 -8.28 | mmu-mir-214 -24.25
10576610	Pard3	par-3 (partitioning defective 3) homolog (C. elegans)	NM_033620	1.12	mmu-mir-25 -1.16 | mmu-mir-137 -1.41 | mmu-mir-367 -1.85 | mmu-mir-124-2 -3.56 | mmu-mir-124-2 -4.08 | mmu-mir-25 -4.47 | mmu-mir-363 -14562.8 | mmu-mir-32 -253214.41
10497964	Pgrmc2	progesterone receptor membrane component 2	NM_027558	1.12	mmu-mir-200a 5.58 | mmu-mir-183 2.39 | mmu-mir-34a -1.09 | mmu-mir-217 -1.57 | mmu-mir-21 -2.35 | mmu-mir-183 -2.45 | mmu-mir-34a -2.6 | mmu-mir-34c -2.69 | mmu-mir-141 -2.81 | mmu-mir-141 -3.03 | mmu-mir-124-2 -3.56 | mmu-mir-124-2 -4.08 | mmu-mir-21 -5.58 | mmu-mir-9-3 -8.28 | mmu-mir-488 -9.38 | mmu-mir-488 -15.35 | mmu-mir-34c -41.64
10378668	Pitpna	phosphatidylinositol transfer protein, alpha	NM_008850	1.12	mmu-mir-17 16.91 | mmu-mir-17 4.03 | mmu-mir-431 3.58 | mmu-mir-882 2.51 | mmu-mir-93 1.68 | mmu-mir-93 1.09 | mmu-mir-25 -1.16 | mmu-mir-137 -1.41 | mmu-mir-152 -1.48 | mmu-mir-107 -1.78 | mmu-mir-367 -1.85 | mmu-mir-375 -2.25 | mmu-mir-124-2 -3.56 | mmu-mir-124-2 -4.08 | mmu-mir-185 -4.35 | mmu-mir-25 -4.47 | mmu-mir-504 -5.06 | mmu-mir-190 -7.94 | mmu-mir-431 -8.34 | mmu-mir-363 -14562.8 | mmu…
10533285	Ptpn11	protein tyrosine phosphatase, non-receptor type 11	NM_011202	1.12	mmu-mir-590 (3') 7244383200140.5 | mmu-mir-429 1.43 | mmu-mir-124-2 -3.56 | mmu-mir-138-1 -3.58 | mmu-mir-124-2 -4.08
10470564	Ralgds	ral guanine nucleotide dissociation stimulator	NM_001145835	1.12	mmu-mir-294 2.13 | mmu-mir-294 1.73 | mmu-mir-93 1.68 | mmu-mir-295 1.17 | mmu-mir-93 1.09 | mmu-mir-34a -1.09 | mmu-mir-34a -2.6 | mmu-mir-34c -2.69 | mmu-mir-124-2 -3.56 | mmu-mir-124-2 -4.08 | mmu-mir-106a -4.44 | mmu-mir-9-3 -8.28 | mmu-mir-182 -11.47 | mmu-mir-105 -15.67 | mmu-mir-295 -20.97 | mmu-mir-34c -41.64
10572928	Rasd2	RASD family, member 2	NM_029182	1.12	mmu-mir-144 82.71 | mmu-mir-1192 21.26 | mmu-mir-495 1.3 | mmu-mir-124-2 -3.56 | mmu-mir-124-2 -4.08 | mmu-mir-9-3 -8.28
10545255	Rpia	ribose 5-phosphate isomerase A	NM_009075	1.12	mmu-mir-124-2 -3.56 | mmu-mir-124-2 -4.08
10423520	Sema5a	sema domain, seven thrombospondin repeats (type 1 and type 1-like), transmembrane domain (TM) and short cytoplasmic domain, (semaphorin) 5A	NM_009154	1.12	mmu-mir-17 16.91 | mmu-mir-374 11.39 | mmu-mir-374 9.06 | mmu-mir-17 4.03 | mmu-mir-93 1.68 | mmu-mir-203 1.47 | mmu-mir-214 1.27 | mmu-mir-93 1.09 | mmu-mir-203 -2.19 | mmu-mir-124-2 -3.56 | mmu-mir-124-2 -4.08 | mmu-mir-24-2 -4.38 | mmu-mir-761 -4.5 | mmu-mir-214 -24.25 | mmu-mir-155 -46.53
10361186	Sertad4	SERTA domain containing 4	NM_198247	1.12	mmu-mir-124-2 -3.56 | mmu-mir-124-2 -4.08 | mmu-mir-370 -4.08
10533993	Slc15a4	solute carrier family 15, member 4	NM_133895	1.12	mmu-mir-124-2 -3.56 | mmu-mir-124-2 -4.08
10451123	Slc29a1	solute carrier family 29 (nucleoside transporters), member 1	NM_022880	1.12	mmu-mir-124-2 -3.56 | mmu-mir-124-2 -4.08
10426924	Slc4a8	solute carrier family 4 (anion exchanger), member 8	NM_021530	1.12	mmu-mir-195 24.59 | mmu-mir-322 1.49 | mmu-mir-322 -1.54 | mmu-mir-16-2 -3.14 | mmu-mir-124-2 -3.56 | mmu-mir-138-1 -3.58 | mmu-mir-124-2 -4.08 | mmu-mir-497 -4.76 | mmu-mir-195 -5.62
10441436	Snx9	sorting nexin 9	NM_025664	1.12	mmu-mir-1192 21.26 | mmu-mir-200a 5.58 | mmu-mir-377 2.75 | mmu-mir-495 1.3 | mmu-mir-300 -1.57 | mmu-mir-300 -2.1 | mmu-mir-141 -2.81 | mmu-mir-141 -3.03 | mmu-mir-124-2 -3.56 | mmu-mir-377 -3.86 | mmu-mir-124-2 -4.08 | mmu-mir-300 -4.17 | mmu-mir-340 (3') -7.41 | mmu-mir-340 (5') -22.63 | mmu-mir-381 -58.49
10491721	Spry1	sprouty homolog 1 (Drosophila)	NM_011896	1.12	mmu-mir-205 2.16 | mmu-mir-300 -1.57 | mmu-mir-132 -1.85 | mmu-mir-300 -2.1 | mmu-mir-21 -2.35 | mmu-mir-421 -2.79 | mmu-mir-124-2 -3.56 | mmu-mir-124-2 -4.08 | mmu-mir-300 -4.17 | mmu-mir-21 -5.58 | mmu-mir-758 -18.77 | mmu-mir-381 -58.49
10356880	St8sia4	ST8 alpha-N-acetyl-neuraminide alpha-2,8-sialyltransferase 4	NM_009183	1.12	mmu-mir-143 315.17 | mmu-mir-377 2.75 | mmu-mir-30a 1.4 | mmu-mir-30b 1.1 | mmu-mir-410 -1.04 | mmu-mir-107 -1.78 | mmu-mir-30b -2.48 | mmu-mir-30a -2.75 | mmu-mir-124-2 -3.56 | mmu-mir-377 -3.86 | mmu-mir-124-2 -4.08 | mmu-mir-365-2 -4.44 | mmu-mir-320 -6.45 | mmu-mir-9-3 -8.28 | mmu-mir-218-2 -18.51 | mmu-mir-670 -53.08 | mmu-mir-351 -174.85
10370837	Tcf3	transcription factor 3	NM_001164147	1.12	mmu-mir-300 -1.57 | mmu-mir-300 -2.1 | mmu-mir-124-2 -3.56 | mmu-mir-138-1 -3.58 | mmu-mir-124-2 -4.08 | mmu-mir-300 -4.17 | mmu-mir-381 -58.49
10573703	Tmem188	transmembrane protein 188	NM_029074	1.12	mmu-mir-144 82.71 | mmu-mir-186 17.03 | mmu-mir-429 1.43 | mmu-mir-223 1.28 | mmu-mir-410 -1.04 | mmu-mir-25 -1.16 | mmu-mir-186 -1.24 | mmu-mir-137 -1.41 | mmu-mir-367 -1.85 | mmu-mir-124-2 -3.56 | mmu-mir-124-2 -4.08 | mmu-mir-25 -4.47 | mmu-mir-340 (3') -7.41 | mmu-mir-340 (5') -22.63 | mmu-mir-363 -14562.8 | mmu-mir-32 -253214.41
10542108	Tom1	target of myb1 homolog (chicken)	NM_011622	1.12	mmu-mir-124-2 -3.56 | mmu-mir-124-2 -4.08
10511416	Tox	thymocyte selection-associated high mobility group box	NM_145711	1.12	mmu-mir-376c 98.36 | mmu-mir-144 82.71 | mmu-mir-1192 21.26 | mmu-mir-294 2.13 | mmu-mir-221 1.96 | mmu-mir-294 1.73 | mmu-mir-93 1.68 | mmu-mir-495 1.3 | mmu-mir-295 1.17 | mmu-mir-96 1.14 | mmu-mir-376c 1.13 | mmu-mir-93 1.09 | mmu-mir-222 -1.08 | mmu-mir-543 -1.74 | mmu-mir-543 -2.41 | mmu-mir-124-2 -3.56 | mmu-mir-124-2 -4.08 | mmu-mir-106a -4.44 | mmu-mir-182 -11.47 | mmu-mir-105 -15.67 | mm…
10437080	Ttc3	tetratricopeptide repeat domain 3	NM_009441	1.12	mmu-mir-124-2 -3.56 | mmu-mir-124-2 -4.08 | mmu-mir-224 -29.65
10386789	Ulk2	unc-51 like kinase 2	NM_013881	1.12	mmu-mir-433 6.73 | mmu-mir-200a 5.58 | mmu-mir-721 2.69 | mmu-mir-882 2.51 | mmu-mir-301b 2.5 | mmu-mir-429 1.43 | mmu-mir-223 1.28 | mmu-mir-410 -1.04 | mmu-mir-433 -1.21 | mmu-mir-137 -1.41 | mmu-mir-141 -2.81 | mmu-mir-141 -3.03 | mmu-mir-22 -3.05 | mmu-mir-124-2 -3.56 | mmu-mir-494 -3.68 | mmu-mir-384 (5') -4 | mmu-mir-124-2 -4.08 | mmu-mir-185 -4.35 | mmu-mir-9-3 -8.28
10524436	Usp30	ubiquitin specific peptidase 30	NM_001033202	1.12	mmu-mir-1192 21.26 | mmu-mir-495 1.3 | mmu-mir-137 -1.41 | mmu-mir-124-2 -3.56 | mmu-mir-124-2 -4.08 | mmu-mir-149 -4.41
10436239	Zbtb11	zinc finger and BTB domain containing 11	NM_173026	1.12	mmu-mir-294 2.13 | mmu-mir-294 1.73 | mmu-mir-93 1.68 | mmu-mir-295 1.17 | mmu-mir-93 1.09 | mmu-mir-124-2 -3.56 | mmu-mir-124-2 -4.08 | mmu-mir-106a -4.44 | mmu-mir-105 -15.67 | mmu-mir-218-2 -18.51 | mmu-mir-295 -20.97
10456699	Acaa2	acetyl-Coenzyme A acyltransferase 2 (mitochondrial 3-oxoacyl-Coenzyme A thiolase)	NM_177470	1.11	mmu-mir-124-2 -3.56 | mmu-mir-124-2 -4.08
10374202	Adcy1	adenylate cyclase 1	NM_009622	1.11	mmu-mir-144 82.71 | mmu-mir-374 11.39 | mmu-mir-374 9.06 | mmu-mir-721 2.69 | mmu-mir-301b 2.5 | mmu-mir-221 1.96 | mmu-mir-222 -1.08 | mmu-mir-100 -1.14 | mmu-mir-137 -1.41 | mmu-mir-300 -1.57 | mmu-mir-543 -1.74 | mmu-mir-132 -1.85 | mmu-mir-300 -2.1 | mmu-mir-543 -2.41 | mmu-mir-22 -3.05 | mmu-mir-124-2 -3.56 | mmu-mir-138-1 -3.58 | mmu-mir-124-2 -4.08 | mmu-mir-300 -4.17 | mmu-mir-218-2 -18.5…
10575745	Atmin	ATM interactor	NM_177700	1.11	mmu-mir-195 24.59 | mmu-mir-374 11.39 | mmu-mir-374 9.06 | mmu-mir-322 1.49 | mmu-mir-34a -1.09 | mmu-mir-322 -1.54 | mmu-mir-34a -2.6 | mmu-mir-34c -2.69 | mmu-mir-16-2 -3.14 | mmu-mir-124-2 -3.56 | mmu-mir-124-2 -4.08 | mmu-mir-497 -4.76 | mmu-mir-195 -5.62 | mmu-mir-34c -41.64
10417628	Cadps	Ca2+-dependent secretion activator	NM_012061	1.11	mmu-mir-137 -1.41 | mmu-mir-124-2 -3.56 | mmu-mir-124-2 -4.08 | mmu-mir-340 (3') -7.41 | mmu-mir-340 (5') -22.63
10593605	Cul5	cullin 5	NM_027807	1.11	mmu-mir-186 17.03 | mmu-mir-433 6.73 | mmu-mir-429 1.43 | mmu-mir-96 1.14 | mmu-mir-433 -1.21 | mmu-mir-186 -1.24 | mmu-mir-152 -1.48 | mmu-mir-31 -1.48 | mmu-mir-217 -1.57 | mmu-mir-300 -1.57 | mmu-mir-300 -2.1 | mmu-mir-124-2 -3.56 | mmu-mir-124-2 -4.08 | mmu-mir-300 -4.17 | mmu-mir-31 -5.86 | mmu-mir-182 -11.47 | mmu-mir-381 -58.49
10599696	Ddx26b	DEAD/H (Asp-Glu-Ala-Asp/His) box polypeptide 26B	NM_172779	1.11	mmu-mir-429 1.43 | mmu-mir-124-2 -3.56 | mmu-mir-124-2 -4.08 | mmu-mir-216b -45.25
10438245	Dgcr14	DiGeorge syndrome critical region gene 14	NM_022408	1.11	mmu-mir-28 3.97 | mmu-mir-28 -1.26 | mmu-mir-300 -1.57 | mmu-mir-300 -2.1 | mmu-mir-124-2 -3.56 | mmu-mir-124-2 -4.08 | mmu-mir-370 -4.08 | mmu-mir-300 -4.17 | mmu-mir-708 -8.28 | mmu-mir-381 -58.49 | mmu-mir-708 -171.25
10584142	Ets1	E26 avian leukemia oncogene 1, 5 domain	NM_011808	1.11	mmu-mir-145 1675.06 | mmu-mir-144 82.71 | mmu-mir-1192 21.26 | mmu-mir-33 17.03 | mmu-mir-377 2.75 | mmu-mir-33 2.69 | mmu-mir-499 2.06 | mmu-mir-221 1.96 | mmu-mir-338 (5') 1.47 | mmu-mir-429 1.43 | mmu-mir-495 1.3 | mmu-mir-410 -1.04 | mmu-mir-222 -1.08 | mmu-mir-193b -1.09 | mmu-mir-300 -1.57 | mmu-mir-300 -2.1 | mmu-mir-206 -2.38 | mmu-mir-193b -3.07 | mmu-mir-124-2 -3.56 | mmu-mir-377 -3.86 …
10353192	Eya1	eyes absent 1 homolog (Drosophila)	NM_010164	1.11	mmu-mir-195 24.59 | mmu-mir-322 1.49 | mmu-mir-322 -1.54 | mmu-mir-543 -1.74 | mmu-mir-543 -2.41 | mmu-mir-16-2 -3.14 | mmu-mir-124-2 -3.56 | mmu-mir-124-2 -4.08 | mmu-mir-497 -4.76 | mmu-mir-195 -5.62 | mmu-mir-503 -13.27
10468992	Frmd4a	FERM domain containing 4A	NM_172475	1.11	mmu-mir-1192 21.26 | mmu-mir-186 17.03 | mmu-mir-17 16.91 | mmu-mir-200a 5.58 | mmu-mir-17 4.03 | mmu-mir-294 2.13 | mmu-mir-294 1.73 | mmu-mir-93 1.68 | mmu-mir-542 (5') 1.62 | mmu-mir-429 1.43 | mmu-mir-30a 1.4 | mmu-mir-495 1.3 | mmu-mir-223 1.28 | mmu-mir-295 1.17 | mmu-mir-96 1.14 | mmu-mir-30b 1.1 | mmu-mir-93 1.09 | mmu-mir-34a -1.09 | mmu-mir-186 -1.24 | mmu-mir-300 -1.57 | mmu-mir-107 -1…
10546631	Frmd4b	FERM domain containing 4B	NM_145148	1.11	mmu-mir-186 17.03 | mmu-mir-192 8.22 | mmu-mir-192 3.84 | mmu-mir-429 1.43 | mmu-mir-186 -1.24 | mmu-mir-300 -1.57 | mmu-mir-300 -2.1 | mmu-mir-124-2 -3.56 | mmu-mir-124-2 -4.08 | mmu-mir-300 -4.17 | mmu-mir-381 -58.49 | mmu-mir-215 -385.34
10567626	Gga2	golgi associated, gamma adaptin ear containing, ARF binding protein 2	NM_028758	1.11	mmu-mir-195 24.59 | mmu-mir-322 1.49 | mmu-mir-96 1.14 | mmu-mir-211 -1.23 | mmu-mir-322 -1.54 | mmu-mir-107 -1.78 | mmu-mir-204 -2.36 | mmu-mir-16-2 -3.14 | mmu-mir-124-2 -3.56 | mmu-mir-124-2 -4.08 | mmu-mir-497 -4.76 | mmu-mir-195 -5.62 | mmu-mir-670 -53.08 | mmu-mir-351 -174.85
10532857	Gltp	glycolipid transfer protein	NM_019821	1.11	mmu-mir-137 -1.41 | mmu-mir-124-2 -3.56 | mmu-mir-138-1 -3.58 | mmu-mir-124-2 -4.08 | mmu-mir-128-2 -4.63
10471655	Gsn	gelsolin	NM_146120	1.11	mmu-mir-124-2 -3.56 | mmu-mir-124-2 -4.08
10404774	Hivep1	human immunodeficiency virus type I enhancer binding protein 1	NM_007772	1.11	mmu-mir-433 6.73 | mmu-mir-721 2.69 | mmu-mir-301b 2.5 | mmu-mir-25 -1.16 | mmu-mir-433 -1.21 | mmu-mir-152 -1.48 | mmu-mir-300 -1.57 | mmu-mir-132 -1.85 | mmu-mir-367 -1.85 | mmu-mir-300 -2.1 | mmu-mir-124-2 -3.56 | mmu-mir-124-2 -4.08 | mmu-mir-300 -4.17 | mmu-mir-25 -4.47 | mmu-mir-218-2 -18.51 | mmu-mir-381 -58.49 | mmu-mir-363 -14562.8 | mmu-mir-32 -253214.41
10564451	Mef2a	myocyte enhancer factor 2A	NM_001033713	1.11	mmu-mir-590 (3') 7244383200140.5 | mmu-mir-144 82.71 | mmu-mir-410 -1.04 | mmu-mir-137 -1.41 | mmu-mir-132 -1.85 | mmu-mir-210 -2.36 | mmu-mir-124-2 -3.56 | mmu-mir-124-2 -4.08 | mmu-mir-24-2 -4.38 | mmu-mir-190 -7.94 | mmu-mir-153 -8.22 | mmu-mir-216b -45.25 | mmu-mir-155 -46.53
10477206	Mylk2	myosin, light polypeptide kinase 2, skeletal muscle	NM_001081044	1.11	mmu-mir-124-2 -3.56 | mmu-mir-124-2 -4.08
10399198	Ncoa4	nuclear receptor coactivator 4	NM_019744	1.11	mmu-mir-124-2 -3.56 | mmu-mir-124-2 -4.08 | mmu-mir-182 -11.47
10506050	Nfia	nuclear factor I/A	NM_001122952	1.11	mmu-mir-145 1675.06 | mmu-mir-144 82.71 | mmu-mir-653 25.63 | mmu-mir-191 24.59 | mmu-mir-200a 5.58 | mmu-mir-721 2.69 | mmu-mir-301b 2.5 | mmu-mir-294 2.13 | mmu-mir-294 1.73 | mmu-mir-93 1.68 | mmu-mir-338 (5') 1.47 | mmu-mir-429 1.43 | mmu-mir-223 1.28 | mmu-mir-379 1.22 | mmu-mir-295 1.17 | mmu-mir-93 1.09 | mmu-mir-410 -1.04 | mmu-mir-25 -1.16 | mmu-mir-211 -1.23 | mmu-mir-137 -1.41 | mmu-mi…
10602166	Nxt2	nuclear transport factor 2-like export factor 2	NM_172782	1.11	mmu-mir-137 -1.41 | mmu-mir-206 -2.38 | mmu-mir-124-2 -3.56 | mmu-mir-124-2 -4.08 | mmu-mir-128-2 -4.63 | mmu-mir-320 -6.45 | mmu-mir-218-2 -18.51
10363350	P4ha1	procollagen-proline, 2-oxoglutarate 4-dioxygenase (proline 4-hydroxylase), alpha 1 polypeptide	NM_011030	1.11	mmu-mir-30a 1.4 | mmu-mir-30b 1.1 | mmu-mir-122 -1.17 | mmu-mir-30b -2.48 | mmu-mir-30a -2.75 | mmu-mir-124-2 -3.56 | mmu-mir-124-2 -4.08
10448424	Pdpk1	3-phosphoinositide dependent protein kinase 1	NM_011062	1.11	mmu-mir-382 1105.13 | mmu-mir-33 17.03 | mmu-mir-374 11.39 | mmu-mir-374 9.06 | mmu-mir-486 5.86 | mmu-mir-33 2.69 | mmu-mir-429 1.43 | mmu-mir-223 1.28 | mmu-mir-410 -1.04 | mmu-mir-375 -2.25 | mmu-mir-486 -2.53 | mmu-mir-124-2 -3.56 | mmu-mir-592 -3.56 | mmu-mir-124-2 -4.08 | mmu-mir-128-2 -4.63 | mmu-mir-504 -5.06 | mmu-mir-320 -6.45
10373740	Pik3ip1	phosphoinositide-3-kinase interacting protein 1	NM_178149	1.11	mmu-mir-192 8.22 | mmu-mir-192 3.84 | mmu-mir-721 2.69 | mmu-mir-301b 2.5 | mmu-mir-410 -1.04 | mmu-mir-202 (5') -1.36 | mmu-mir-124-2 -3.56 | mmu-mir-124-2 -4.08 | mmu-mir-539 -8.34 | mmu-mir-202 (3') -53.45 | mmu-mir-215 -385.34
10480347	Pip4k2a	phosphatidylinositol-5-phosphate 4-kinase, type II, alpha	NM_008845	1.11	mmu-mir-17 16.91 | mmu-mir-17 4.03 | mmu-mir-194-2 2.31 | mmu-mir-294 2.13 | mmu-mir-294 1.73 | mmu-mir-93 1.68 | mmu-mir-30a 1.4 | mmu-mir-295 1.17 | mmu-mir-30b 1.1 | mmu-mir-93 1.09 | mmu-mir-30b -2.48 | mmu-mir-30a -2.75 | mmu-mir-124-2 -3.56 | mmu-mir-124-2 -4.08 | mmu-mir-106a -4.44 | mmu-mir-105 -15.67 | mmu-mir-295 -20.97
10476401	Plcb1	phospholipase C, beta 1	NM_019677	1.11	mmu-mir-17 16.91 | mmu-mir-17 4.03 | mmu-mir-377 2.75 | mmu-mir-205 2.16 | mmu-mir-93 1.68 | mmu-mir-93 1.09 | mmu-mir-137 -1.41 | mmu-mir-124-2 -3.56 | mmu-mir-494 -3.68 | mmu-mir-377 -3.86 | mmu-mir-124-2 -4.08 | mmu-mir-153 -8.22
10526520	Plod3	procollagen-lysine, 2-oxoglutarate 5-dioxygenase 3	NM_011962	1.11	mmu-mir-124-2 -3.56 | mmu-mir-124-2 -4.08 | mmu-mir-128-2 -4.63
10556082	Ppfibp2	PTPRF interacting protein, binding protein 2 (liprin beta 2)	NM_008905	1.11	mmu-mir-124-2 -3.56 | mmu-mir-124-2 -4.08
10550660	Ppp1r13l	protein phosphatase 1, regulatory (inhibitor) subunit 13 like	NM_001010836	1.11	mmu-mir-124-2 -3.56 | mmu-mir-124-2 -4.08 | mmu-mir-340 (3') -7.41 | mmu-mir-340 (5') -22.63
10529873	Rab2a	RAB2A, member RAS oncogene family	NM_021518	1.11	mmu-mir-154 809 | mmu-mir-376c 98.36 | mmu-mir-1192 21.26 | mmu-mir-192 8.22 | mmu-mir-872 5.21 | mmu-mir-192 3.84 | mmu-mir-495 1.3 | mmu-mir-379 1.22 | mmu-mir-96 1.14 | mmu-mir-376c 1.13 | mmu-mir-872 -1.56 | mmu-mir-300 -1.57 | mmu-mir-300 -2.1 | mmu-mir-124-2 -3.56 | mmu-mir-124-2 -4.08 | mmu-mir-300 -4.17 | mmu-mir-154 -4.23 | mmu-mir-379 -4.56 | mmu-mir-182 -11.47 | mmu-mir-381 -58.49 | mm…
10344952	Rdh10	retinol dehydrogenase 10 (all-trans)	NM_133832	1.11	mmu-mir-429 1.43 | mmu-mir-223 1.28 | mmu-mir-96 1.14 | mmu-mir-107 -1.78 | mmu-mir-124-2 -3.56 | mmu-mir-124-2 -4.08
10457429	Rock1	Rho-associated coiled-coil containing protein kinase 1	NM_009071	1.11	mmu-mir-145 1675.06 | mmu-mir-202 (5') -1.36 | mmu-mir-152 -1.48 | mmu-mir-124-2 -3.56 | mmu-mir-494 -3.68 | mmu-mir-124-2 -4.08 | mmu-mir-145 -6.63 | mmu-mir-190 -7.94 | mmu-mir-153 -8.22 | mmu-mir-182 -11.47 | mmu-mir-202 (3') -53.45
10407598	Ryr2	ryanodine receptor 2, cardiac	NM_023868	1.11	mmu-mir-294 2.13 | mmu-mir-294 1.73 | mmu-mir-93 1.68 | mmu-mir-295 1.17 | mmu-mir-93 1.09 | mmu-mir-137 -1.41 | mmu-mir-124-2 -3.56 | mmu-mir-124-2 -4.08 | mmu-mir-106a -4.44 | mmu-mir-153 -8.22 | mmu-mir-105 -15.67 | mmu-mir-295 -20.97
10497663	Slc7a14	solute carrier family 7 (cationic amino acid transporter, y+ system), member 14	NM_172861	1.11	mmu-mir-136 3.14 | mmu-mir-326 1.84 | mmu-mir-203 1.47 | mmu-mir-96 1.14 | mmu-mir-330 1.09 | mmu-mir-211 -1.23 | mmu-mir-330 -1.59 | mmu-mir-203 -2.19 | mmu-mir-204 -2.36 | mmu-mir-124-2 -3.56 | mmu-mir-124-2 -4.08 | mmu-mir-128-2 -4.63 | mmu-mir-708 -8.28 | mmu-mir-539 -8.34 | mmu-mir-182 -11.47 | mmu-mir-708 -171.25
10419854	Slc7a8	solute carrier family 7 (cationic amino acid transporter, y+ system), member 8	NM_016972	1.11	mmu-mir-590 (3') 7244383200140.5 | mmu-mir-145 1675.06 | mmu-mir-96 1.14 | mmu-mir-124-2 -3.56 | mmu-mir-124-2 -4.08 | mmu-mir-145 -6.63 | mmu-mir-9-3 -8.28 | mmu-mir-182 -11.47
10382802	Sphk1	sphingosine kinase 1	NM_001172475	1.11	mmu-mir-124-2 -3.56 | mmu-mir-124-2 -4.08
10459552	Spire1	spire homolog 1 (Drosophila)	NM_194355	1.11	mmu-mir-200a 5.58 | mmu-mir-721 2.69 | mmu-mir-301b 2.5 | mmu-mir-214 1.27 | mmu-mir-141 -2.81 | mmu-mir-141 -3.03 | mmu-mir-124-2 -3.56 | mmu-mir-124-2 -4.08 | mmu-mir-761 -4.5 | mmu-mir-214 -24.25
10474671	Spred1	sprouty protein with EVH-1 domain 1, related sequence	NM_033524	1.11	mmu-mir-145 1675.06 | mmu-mir-144 82.71 | mmu-mir-195 24.59 | mmu-mir-17 16.91 | mmu-mir-17 4.03 | mmu-mir-377 2.75 | mmu-mir-721 2.69 | mmu-mir-301b 2.5 | mmu-mir-183 2.39 | mmu-mir-294 2.13 | mmu-mir-294 1.73 | mmu-mir-93 1.68 | mmu-mir-322 1.49 | mmu-mir-429 1.43 | mmu-mir-223 1.28 | mmu-mir-214 1.27 | mmu-mir-295 1.17 | mmu-mir-93 1.09 | mmu-mir-410 -1.04 | mmu-mir-211 -1.23 | mmu-mir-31 -1.4…
10389816	Tom1l1	target of myb1-like 1 (chicken)	NM_028011	1.11	mmu-mir-124-2 -3.56 | mmu-mir-124-2 -4.08 | mmu-mir-340 (3') -7.41 | mmu-mir-873 -10.85 | mmu-mir-340 (5') -22.63
10479627	Tpd52l2	tumor protein D52-like 2	NM_025482	1.11	mmu-mir-124-2 -3.56 | mmu-mir-124-2 -4.08 | mmu-mir-128-2 -4.63 | mmu-mir-320 -6.45 | mmu-mir-539 -8.34
10452508	Twsg1	twisted gastrulation homolog 1 (Drosophila)	NM_023053	1.11	mmu-mir-124-2 -3.56 | mmu-mir-124-2 -4.08
10571399	Zdhhc2	zinc finger, DHHC domain containing 2	NM_178395	1.11	mmu-mir-721 2.69 | mmu-mir-301b 2.5 | mmu-mir-96 1.14 | mmu-mir-300 -1.57 | mmu-mir-300 -2.1 | mmu-mir-124-2 -3.56 | mmu-mir-124-2 -4.08 | mmu-mir-300 -4.17 | mmu-mir-153 -8.22 | mmu-mir-182 -11.47 | mmu-mir-381 -58.49
10516507	Zscan20	zinc finger and SCAN domains 20	NM_177758	1.11	mmu-mir-124-2 -3.56 | mmu-mir-124-2 -4.08
10561527	Actn4	actinin alpha 4	NM_021895	1.1	mmu-mir-374 11.39 | mmu-mir-374 9.06 | mmu-mir-410 -1.04 | mmu-mir-124-2 -3.56 | mmu-mir-124-2 -4.08 | mmu-mir-153 -8.22
10454469	Ammecr1l	AMME chromosomal region gene 1-like	NM_153515	1.1	mmu-mir-191 24.59 | mmu-mir-124-2 -3.56 | mmu-mir-124-2 -4.08 | mmu-mir-128-2 -4.63
10588592	Cacna2d2	calcium channel, voltage-dependent, alpha 2/delta subunit 2	NM_001174047	1.1	mmu-mir-329 4.86 | mmu-mir-377 2.75 | mmu-mir-882 2.51 | mmu-mir-96 1.14 | mmu-mir-34a -1.09 | mmu-mir-34a -2.6 | mmu-mir-34c -2.69 | mmu-mir-124-2 -3.56 | mmu-mir-377 -3.86 | mmu-mir-124-2 -4.08 | mmu-mir-185 -4.35 | mmu-mir-539 -8.34 | mmu-mir-182 -11.47 | mmu-mir-34c -41.64
10518812	Camta1	calmodulin binding transcription activator 1	NM_001081557	1.1	mmu-mir-186 17.03 | mmu-mir-17 16.91 | mmu-mir-17 4.03 | mmu-mir-431 3.58 | mmu-mir-377 2.75 | mmu-mir-721 2.69 | mmu-mir-301b 2.5 | mmu-mir-294 2.13 | mmu-mir-294 1.73 | mmu-mir-93 1.68 | mmu-mir-203 1.47 | mmu-mir-338 (5') 1.47 | mmu-mir-30a 1.4 | mmu-mir-214 1.27 | mmu-mir-295 1.17 | mmu-mir-96 1.14 | mmu-mir-30b 1.1 | mmu-mir-93 1.09 | mmu-mir-193b -1.09 | mmu-mir-34a -1.09 | mmu-mir-100 -1.1…
10548105	Ccnd2	cyclin D2	NM_009829	1.1	mmu-mir-145 1675.06 | mmu-mir-195 24.59 | mmu-mir-186 17.03 | mmu-mir-17 16.91 | mmu-mir-17 4.03 | mmu-mir-136 3.14 | mmu-mir-183 2.39 | mmu-mir-294 2.13 | mmu-mir-294 1.73 | mmu-mir-93 1.68 | mmu-mir-322 1.49 | mmu-mir-295 1.17 | mmu-mir-96 1.14 | mmu-mir-93 1.09 | mmu-mir-186 -1.24 | mmu-mir-202 (5') -1.36 | mmu-mir-322 -1.54 | mmu-mir-206 -2.38 | mmu-mir-183 -2.45 | mmu-mir-16-2 -3.14 | mmu-mi…
10484402	Ctnnd1	catenin (cadherin associated protein), delta 1	NM_007615	1.1	mmu-mir-145 1675.06 | mmu-mir-143 315.17 | mmu-mir-33 17.03 | mmu-mir-33 2.69 | mmu-mir-96 1.14 | mmu-mir-410 -1.04 | mmu-mir-34a -1.09 | mmu-mir-107 -1.78 | mmu-mir-489 -1.92 | mmu-mir-206 -2.38 | mmu-mir-34a -2.6 | mmu-mir-34c -2.69 | mmu-mir-124-2 -3.56 | mmu-mir-455 -4.06 | mmu-mir-124-2 -4.08 | mmu-mir-145 -6.63 | mmu-mir-539 -8.34 | mmu-mir-425 -10.27 | mmu-mir-34c -41.64
10534596	Cux1	cut-like homeobox 1	NM_009986	1.1	mmu-mir-376c 98.36 | mmu-mir-144 82.71 | mmu-mir-1192 21.26 | mmu-mir-186 17.03 | mmu-mir-192 8.22 | mmu-mir-433 6.73 | mmu-mir-192 3.84 | mmu-mir-431 3.58 | mmu-mir-127 3.23 | mmu-mir-183 2.39 | mmu-mir-294 2.13 | mmu-mir-221 1.96 | mmu-mir-294 1.73 | mmu-mir-93 1.68 | mmu-mir-429 1.43 | mmu-mir-874 1.4 | mmu-mir-495 1.3 | mmu-mir-223 1.28 | mmu-mir-379 1.22 | mmu-mir-295 1.17 | mmu-mir-376c 1.1…
10387483	Efnb3	ephrin B3	NM_007911	1.1	mmu-mir-145 1675.06 | mmu-mir-28 3.97 | mmu-mir-211 -1.23 | mmu-mir-28 -1.26 | mmu-mir-202 (5') -1.36 | mmu-mir-204 -2.36 | mmu-mir-124-2 -3.56 | mmu-mir-138-1 -3.58 | mmu-mir-124-2 -4.08 | mmu-mir-370 -4.08 | mmu-mir-145 -6.63 | mmu-mir-708 -8.28 | mmu-mir-202 (3') -53.45 | mmu-mir-708 -171.25
10474619	Fmn1	formin 1	NM_010230	1.1	mmu-mir-143 315.17 | mmu-mir-17 16.91 | mmu-mir-17 4.03 | mmu-mir-93 1.68 | mmu-mir-379 1.22 | mmu-mir-93 1.09 | mmu-mir-21 -2.35 | mmu-mir-124-2 -3.56 | mmu-mir-592 -3.56 | mmu-mir-124-2 -4.08 | mmu-mir-379 -4.56 | mmu-mir-21 -5.58 | mmu-mir-670 -53.08 | mmu-mir-351 -174.85
10523376	Fras1	Fraser syndrome 1 homolog (human)	NM_175473	1.1	mmu-mir-1192 21.26 | mmu-mir-495 1.3 | mmu-mir-211 -1.23 | mmu-mir-202 (5') -1.36 | mmu-mir-204 -2.36 | mmu-mir-206 -2.38 | mmu-mir-124-2 -3.56 | mmu-mir-124-2 -4.08 | mmu-mir-340 (3') -7.41 | mmu-mir-340 (5') -22.63 | mmu-mir-202 (3') -53.45
10419288	Gch1	GTP cyclohydrolase 1	NM_008102	1.1	mmu-mir-206 -2.38 | mmu-mir-124-2 -3.56 | mmu-mir-124-2 -4.08 | mmu-mir-9-3 -8.28 | mmu-mir-224 -29.65
10587988	Gk5	glycerol kinase 5 (putative)	NM_177352	1.1	mmu-mir-590 (3') 7244383200140.5 | mmu-mir-124-2 -3.56 | mmu-mir-138-1 -3.58 | mmu-mir-494 -3.68 | mmu-mir-124-2 -4.08 | mmu-mir-539 -8.34
10501265	Gnai3	guanine nucleotide binding protein (G protein), alpha inhibiting 3	NM_010306	1.1	mmu-mir-144 82.71 | mmu-mir-195 24.59 | mmu-mir-221 1.96 | mmu-mir-322 1.49 | mmu-mir-429 1.43 | mmu-mir-96 1.14 | mmu-mir-222 -1.08 | mmu-mir-322 -1.54 | mmu-mir-543 -1.74 | mmu-mir-543 -2.41 | mmu-mir-16-2 -3.14 | mmu-mir-124-2 -3.56 | mmu-mir-124-2 -4.08 | mmu-mir-497 -4.76 | mmu-mir-195 -5.62 | mmu-mir-153 -8.22 | mmu-mir-182 -11.47 | mmu-mir-503 -13.27
10599348	Gria3	glutamate receptor, ionotropic, AMPA3 (alpha 3)	NM_016886	1.1	mmu-mir-590 (3') 7244383200140.5 | mmu-mir-653 25.63 | mmu-mir-1192 21.26 | mmu-mir-186 17.03 | mmu-mir-33 17.03 | mmu-mir-33 2.69 | mmu-mir-495 1.3 | mmu-mir-25 -1.16 | mmu-mir-186 -1.24 | mmu-mir-367 -1.85 | mmu-mir-653 -2.14 | mmu-mir-124-2 -3.56 | mmu-mir-124-2 -4.08 | mmu-mir-24-2 -4.38 | mmu-mir-149 -4.41 | mmu-mir-25 -4.47 | mmu-mir-128-2 -4.63 | mmu-mir-488 -9.38 | mmu-mir-182 -11.47 | mm…
10476893	Gzf1	GDNF-inducible zinc finger protein 1	NM_028986	1.1	mmu-mir-1192 21.26 | mmu-mir-186 17.03 | mmu-mir-30a 1.4 | mmu-mir-495 1.3 | mmu-mir-30b 1.1 | mmu-mir-186 -1.24 | mmu-mir-30b -2.48 | mmu-mir-30a -2.75 | mmu-mir-124-2 -3.56 | mmu-mir-124-2 -4.08 | mmu-mir-9-3 -8.28
10528929	Hadha	hydroxyacyl-Coenzyme A dehydrogenase/3-ketoacyl-Coenzyme A thiolase/enoyl-Coenzyme A hydratase (trifunctional protein), alpha subunit	NM_178878	1.1	mmu-mir-124-2 -3.56 | mmu-mir-124-2 -4.08
10348244	Inpp5d	inositol polyphosphate-5-phosphatase D	NM_010566	1.1	mmu-mir-124-2 -3.56 | mmu-mir-124-2 -4.08 | mmu-mir-155 -46.53
10531869	Mapk10	mitogen-activated protein kinase 10	NM_009158	1.1	mmu-mir-1192 21.26 | mmu-mir-721 2.69 | mmu-mir-301b 2.5 | mmu-mir-221 1.96 | mmu-mir-203 1.47 | mmu-mir-495 1.3 | mmu-mir-222 -1.08 | mmu-mir-193b -1.09 | mmu-mir-137 -1.41 | mmu-mir-203 -2.19 | mmu-mir-21 -2.35 | mmu-mir-193b -3.07 | mmu-mir-124-2 -3.56 | mmu-mir-138-1 -3.58 | mmu-mir-124-2 -4.08 | mmu-mir-128-2 -4.63 | mmu-mir-21 -5.58 | mmu-mir-193 -9.25
10464153	Nhlrc2	NHL repeat containing 2	NM_025811	1.1	mmu-mir-124-2 -3.56 | mmu-mir-124-2 -4.08 | mmu-mir-9-3 -8.28
10415413	Nynrin	NYN domain and retroviral integrase containing	NM_001040072	1.1	mmu-mir-322 1.49 | mmu-mir-322 -1.54 | mmu-mir-16-2 -3.14 | mmu-mir-124-2 -3.56 | mmu-mir-124-2 -4.08
10557399	Sbk1	SH3-binding kinase 1	NM_145587	1.1	mmu-mir-154 809 | mmu-mir-872 5.21 | mmu-mir-496 4.35 | mmu-mir-221 1.96 | mmu-mir-30a 1.4 | mmu-mir-30b 1.1 | mmu-mir-222 -1.08 | mmu-mir-25 -1.16 | mmu-mir-202 (5') -1.36 | mmu-mir-137 -1.41 | mmu-mir-872 -1.56 | mmu-mir-367 -1.85 | mmu-mir-30b -2.48 | mmu-mir-30a -2.75 | mmu-mir-421 -2.79 | mmu-mir-124-2 -3.56 | mmu-mir-124-2 -4.08 | mmu-mir-154 -4.23 | mmu-mir-24-2 -4.38 | mmu-mir-25 -4.47 | …
10438098	Sdf2l1	stromal cell-derived factor 2-like 1	NM_022324	1.1	mmu-mir-543 -1.74 | mmu-mir-543 -2.41 | mmu-mir-124-2 -3.56 | mmu-mir-124-2 -4.08
10459905	Setbp1	SET binding protein 1	NM_053099	1.1	mmu-mir-191 24.59 | mmu-mir-431 3.58 | mmu-mir-377 2.75 | mmu-mir-294 2.13 | mmu-mir-294 1.73 | mmu-mir-93 1.68 | mmu-mir-203 1.47 | mmu-mir-295 1.17 | mmu-mir-93 1.09 | mmu-mir-203 -2.19 | mmu-mir-206 -2.38 | mmu-mir-124-2 -3.56 | mmu-mir-377 -3.86 | mmu-mir-384 (5') -4 | mmu-mir-124-2 -4.08 | mmu-mir-106a -4.44 | mmu-mir-190 -7.94 | mmu-mir-431 -8.34 | mmu-mir-539 -8.34 | mmu-mir-105 -15.67 | m…
10502224	Sgms2	sphingomyelin synthase 2	NM_028943	1.1	mmu-mir-186 17.03 | mmu-mir-433 6.73 | mmu-mir-433 -1.21 | mmu-mir-186 -1.24 | mmu-mir-107 -1.78 | mmu-mir-21 -2.35 | mmu-mir-124-2 -3.56 | mmu-mir-494 -3.68 | mmu-mir-124-2 -4.08 | mmu-mir-21 -5.58 | mmu-mir-153 -8.22 | mmu-mir-9-3 -8.28 | mmu-mir-873 -10.85 | mmu-mir-182 -11.47 | mmu-mir-218-2 -18.51
10478647	Slc12a5	solute carrier family 12, member 5	NM_020333	1.1	mmu-mir-191 24.59 | mmu-mir-1192 21.26 | mmu-mir-33 17.03 | mmu-mir-486 5.86 | mmu-mir-33 2.69 | mmu-mir-882 2.51 | mmu-mir-874 1.4 | mmu-mir-495 1.3 | mmu-mir-96 1.14 | mmu-mir-25 -1.16 | mmu-mir-137 -1.41 | mmu-mir-367 -1.85 | mmu-mir-486 -2.53 | mmu-mir-421 -2.79 | mmu-mir-124-2 -3.56 | mmu-mir-124-2 -4.08 | mmu-mir-185 -4.35 | mmu-mir-25 -4.47 | mmu-mir-9-3 -8.28 | mmu-mir-224 -29.65 | mmu-mi…
10438262	Slc25a1	solute carrier family 25 (mitochondrial carrier, citrate transporter), member 1	NM_153150	1.1	mmu-mir-96 1.14 | mmu-mir-206 -2.38 | mmu-mir-124-2 -3.56 | mmu-mir-124-2 -4.08 | mmu-mir-182 -11.47
10459705	Smad4	SMAD family member 4	NM_008540	1.1	mmu-mir-590 (3') 7244383200140.5 | mmu-mir-144 82.71 | mmu-mir-17 16.91 | mmu-mir-17 4.03 | mmu-mir-431 3.58 | mmu-mir-377 2.75 | mmu-mir-721 2.69 | mmu-mir-301b 2.5 | mmu-mir-93 1.68 | mmu-mir-346 1.42 | mmu-mir-379 1.22 | mmu-mir-93 1.09 | mmu-mir-34a -1.09 | mmu-mir-34a -2.6 | mmu-mir-34c -2.69 | mmu-mir-124-2 -3.56 | mmu-mir-138-1 -3.58 | mmu-mir-377 -3.86 | mmu-mir-124-2 -4.08 | mmu-mir-379 …
10400336	Snx6	sorting nexin 6	NM_026998	1.1	mmu-mir-30a 1.4 | mmu-mir-30b 1.1 | mmu-mir-30b -2.48 | mmu-mir-30a -2.75 | mmu-mir-124-2 -3.56 | mmu-mir-124-2 -4.08 | mmu-mir-340 (3') -7.41 | mmu-mir-340 (5') -22.63
10401781	Sptlc2	serine palmitoyltransferase, long chain base subunit 2	NM_011479	1.1	mmu-mir-22 -3.05 | mmu-mir-124-2 -3.56 | mmu-mir-124-2 -4.08 | mmu-mir-24-2 -4.38 | mmu-mir-128-2 -4.63 | mmu-mir-9-3 -8.28
10546855	Srgap3	SLIT-ROBO Rho GTPase activating protein 3	NM_080448	1.1	mmu-mir-145 1675.06 | mmu-mir-17 16.91 | mmu-mir-192 8.22 | mmu-mir-329 4.86 | mmu-mir-17 4.03 | mmu-mir-192 3.84 | mmu-mir-93 1.68 | mmu-mir-338 (5') 1.47 | mmu-mir-30a 1.4 | mmu-mir-223 1.28 | mmu-mir-214 1.27 | mmu-mir-150 1.19 | mmu-mir-30b 1.1 | mmu-mir-93 1.09 | mmu-mir-202 (5') -1.36 | mmu-mir-137 -1.41 | mmu-mir-30b -2.48 | mmu-mir-30a -2.75 | mmu-mir-124-2 -3.56 | mmu-mir-138-1 -3.58 | m…
10597309	Stac	src homology three (SH3) and cysteine rich domain	NM_016853	1.1	mmu-mir-30a 1.4 | mmu-mir-30b 1.1 | mmu-mir-137 -1.41 | mmu-mir-30b -2.48 | mmu-mir-30a -2.75 | mmu-mir-124-2 -3.56 | mmu-mir-124-2 -4.08 | mmu-mir-9-3 -8.28
10452918	Strn	striatin, calmodulin binding protein	NM_011500	1.1	mmu-mir-144 82.71 | mmu-mir-1192 21.26 | mmu-mir-186 17.03 | mmu-mir-200a 5.58 | mmu-mir-429 1.43 | mmu-mir-874 1.4 | mmu-mir-495 1.3 | mmu-mir-214 1.27 | mmu-mir-410 -1.04 | mmu-mir-25 -1.16 | mmu-mir-186 -1.24 | mmu-mir-137 -1.41 | mmu-mir-107 -1.78 | mmu-mir-367 -1.85 | mmu-mir-299 -2.07 | mmu-mir-21 -2.35 | mmu-mir-421 -2.79 | mmu-mir-141 -2.81 | mmu-mir-140 -2.87 | mmu-mir-141 -3.03 | mmu-mi…
10558090	Tacc2	transforming, acidic coiled-coil containing protein 2	NM_001004468	1.1	mmu-mir-25 -1.16 | mmu-mir-31 -1.48 | mmu-mir-367 -1.85 | mmu-mir-124-2 -3.56 | mmu-mir-494 -3.68 | mmu-mir-124-2 -4.08 | mmu-mir-25 -4.47 | mmu-mir-31 -5.86 | mmu-mir-873 -10.85 | mmu-mir-670 -53.08 | mmu-mir-351 -174.85 | mmu-mir-363 -14562.8 | mmu-mir-32 -253214.41
10456522	Tcf4	transcription factor 4	NM_013685	1.1	mmu-mir-145 1675.06 | mmu-mir-144 82.71 | mmu-mir-1192 21.26 | mmu-mir-17 16.91 | mmu-mir-374 11.39 | mmu-mir-374 9.06 | mmu-mir-200a 5.58 | mmu-mir-17 4.03 | mmu-mir-721 2.69 | mmu-mir-301b 2.5 | mmu-mir-183 2.39 | mmu-mir-221 1.96 | mmu-mir-326 1.84 | mmu-mir-93 1.68 | mmu-mir-203 1.47 | mmu-mir-429 1.43 | mmu-mir-495 1.3 | mmu-mir-96 1.14 | mmu-mir-330 1.09 | mmu-mir-93 1.09 | mmu-mir-410 -1.0…
10549420	Tmtc1	transmembrane and tetratricopeptide repeat containing 1	NM_198967	1.1	mmu-mir-590 (3') 7244383200140.5 | mmu-mir-186 17.03 | mmu-mir-200a 5.58 | mmu-mir-136 3.14 | mmu-mir-410 -1.04 | mmu-mir-186 -1.24 | mmu-mir-141 -2.81 | mmu-mir-141 -3.03 | mmu-mir-124-2 -3.56 | mmu-mir-124-2 -4.08 | mmu-mir-9-3 -8.28 | mmu-mir-539 -8.34
10508805	Wasf2	WAS protein family, member 2	NM_153423	1.1	mmu-mir-221 1.96 | mmu-mir-326 1.84 | mmu-mir-96 1.14 | mmu-mir-330 1.09 | mmu-mir-222 -1.08 | mmu-mir-330 -1.59 | mmu-mir-206 -2.38 | mmu-mir-124-2 -3.56 | mmu-mir-124-2 -4.08 | mmu-mir-182 -11.47 | mmu-mir-670 -53.08 | mmu-mir-351 -174.85
10355974	Wdfy1	WD repeat and FYVE domain containing 1	NM_001111279	1.1	mmu-mir-124-2 -3.56 | mmu-mir-124-2 -4.08
10388451	Wdr81	WD repeat domain 81	NM_138950	1.1	mmu-mir-124-2 -3.56 | mmu-mir-124-2 -4.08
10547436	Wnk1	WNK lysine deficient protein kinase 1	NM_198703	1.1	mmu-mir-590 (3') 7244383200140.5 | mmu-mir-1192 21.26 | mmu-mir-17 16.91 | mmu-mir-192 8.22 | mmu-mir-17 4.03 | mmu-mir-192 3.84 | mmu-mir-136 3.14 | mmu-mir-721 2.69 | mmu-mir-301b 2.5 | mmu-mir-93 1.68 | mmu-mir-338 (5') 1.47 | mmu-mir-429 1.43 | mmu-mir-495 1.3 | mmu-mir-93 1.09 | mmu-mir-211 -1.23 | mmu-mir-31 -1.48 | mmu-mir-300 -1.57 | mmu-mir-543 -1.74 | mmu-mir-107 -1.78 | mmu-mir-300 -2.…
10479268	Wtap	Wilms tumour 1-associating protein	NM_001113533	1.1	mmu-mir-590 (3') 7244383200140.5 | mmu-mir-433 6.73 | mmu-mir-499 2.06 | mmu-mir-203 1.47 | mmu-mir-433 -1.21 | mmu-mir-489 -1.92 | mmu-mir-203 -2.19 | mmu-mir-124-2 -3.56 | mmu-mir-124-2 -4.08 | mmu-mir-24-2 -4.38 | mmu-mir-320 -6.45 | mmu-mir-425 -10.27 | mmu-mir-758 -18.77 | mmu-mir-224 -29.65
10349559	Yod1	YOD1 OTU deubiquitinating enzyme 1 homologue (S. cerevisiae)	NM_178691	1.1	mmu-mir-195 24.59 | mmu-mir-17 16.91 | mmu-mir-374 11.39 | mmu-mir-374 9.06 | mmu-mir-17 4.03 | mmu-mir-183 2.39 | mmu-mir-294 2.13 | mmu-mir-294 1.73 | mmu-mir-93 1.68 | mmu-mir-542 (5') 1.62 | mmu-mir-30a 1.4 | mmu-mir-295 1.17 | mmu-mir-30b 1.1 | mmu-mir-93 1.09 | mmu-mir-202 (5') -1.36 | mmu-mir-543 -1.74 | mmu-mir-21 -2.35 | mmu-mir-543 -2.41 | mmu-mir-183 -2.45 | mmu-mir-30b -2.48 | mmu-mir…
10516007	Zmpste24	zinc metallopeptidase, STE24 homolog (S. cerevisiae)	NM_172700	1.1	mmu-mir-590 (3') 7244383200140.5 | mmu-mir-200a 5.58 | mmu-mir-203 1.47 | mmu-mir-203 -2.19 | mmu-mir-141 -2.81 | mmu-mir-141 -3.03 | mmu-mir-124-2 -3.56 | mmu-mir-124-2 -4.08 | mmu-mir-182 -11.47
10375980	Aff4	AF4/FMR2 family, member 4	NM_033565	1.09	mmu-mir-590 (3') 7244383200140.5 | mmu-mir-144 82.71 | mmu-mir-195 24.59 | mmu-mir-17 16.91 | mmu-mir-374 11.39 | mmu-mir-374 9.06 | mmu-mir-17 4.03 | mmu-mir-183 2.39 | mmu-mir-93 1.68 | mmu-mir-322 1.49 | mmu-mir-203 1.47 | mmu-mir-429 1.43 | mmu-mir-30a 1.4 | mmu-mir-96 1.14 | mmu-mir-30b 1.1 | mmu-mir-93 1.09 | mmu-mir-410 -1.04 | mmu-mir-34a -1.09 | mmu-mir-25 -1.16 | mmu-mir-322 -1.54 | mmu…
10607116	Ammecr1	Alport syndrome, mental retardation, midface hypoplasia and elliptocytosis chromosomal region gene 1	NM_019496	1.09	mmu-mir-143 315.17 | mmu-mir-144 82.71 | mmu-mir-191 24.59 | mmu-mir-195 24.59 | mmu-mir-221 1.96 | mmu-mir-322 1.49 | mmu-mir-410 -1.04 | mmu-mir-222 -1.08 | mmu-mir-137 -1.41 | mmu-mir-152 -1.48 | mmu-mir-322 -1.54 | mmu-mir-300 -1.57 | mmu-mir-107 -1.78 | mmu-mir-134 -1.8 | mmu-mir-300 -2.1 | mmu-mir-16-2 -3.14 | mmu-mir-124-2 -3.56 | mmu-mir-138-1 -3.58 | mmu-mir-124-2 -4.08 | mmu-mir-300 -4.…
10449815	Brd4	bromodomain containing 4	NM_020508	1.09	mmu-mir-376c 98.36 | mmu-mir-195 24.59 | mmu-mir-200a 5.58 | mmu-mir-326 1.84 | mmu-mir-376c 1.13 | mmu-mir-330 1.09 | mmu-mir-211 -1.23 | mmu-mir-330 -1.59 | mmu-mir-204 -2.36 | mmu-mir-141 -2.81 | mmu-mir-141 -3.03 | mmu-mir-124-2 -3.56 | mmu-mir-124-2 -4.08 | mmu-mir-497 -4.76 | mmu-mir-195 -5.62 | mmu-mir-9-3 -8.28 | mmu-mir-182 -11.47
10380137	Bzrap1	benzodiazepine receptor associated protein 1	NM_172449	1.09	mmu-mir-496 4.35 | mmu-mir-721 2.69 | mmu-mir-301b 2.5 | mmu-mir-150 1.19 | mmu-mir-96 1.14 | mmu-mir-152 -1.48 | mmu-mir-206 -2.38 | mmu-mir-124-2 -3.56 | mmu-mir-124-2 -4.08 | mmu-mir-182 -11.47
10434528	Chrd	chordin	NM_009893	1.09	mmu-mir-124-2 -3.56 | mmu-mir-124-2 -4.08
10402473	Clmn	calmin	NM_053155	1.09	mmu-mir-1192 21.26 | mmu-mir-377 2.75 | mmu-mir-495 1.3 | mmu-mir-211 -1.23 | mmu-mir-543 -1.74 | mmu-mir-132 -1.85 | mmu-mir-204 -2.36 | mmu-mir-543 -2.41 | mmu-mir-124-2 -3.56 | mmu-mir-377 -3.86 | mmu-mir-124-2 -4.08 | mmu-mir-9-3 -8.28
10582201	Cox4nb	COX4 neighbor	NM_010926	1.09	mmu-mir-124-2 -3.56 | mmu-mir-124-2 -4.08
10363392	Dnajb12	DnaJ (Hsp40) homolog, subfamily B, member 12	NM_019965	1.09	mmu-mir-429 1.43 | mmu-mir-25 -1.16 | mmu-mir-137 -1.41 | mmu-mir-367 -1.85 | mmu-mir-124-2 -3.56 | mmu-mir-124-2 -4.08 | mmu-mir-24-2 -4.38 | mmu-mir-25 -4.47 | mmu-mir-504 -5.06 | mmu-mir-363 -14562.8 | mmu-mir-32 -253214.41
10375358	Ebf1	early B cell factor 1	ENSMUST00000081265	1.09	mmu-mir-145 1675.06 | mmu-mir-144 82.71 | mmu-mir-1192 21.26 | mmu-mir-33 17.03 | mmu-mir-33 2.69 | mmu-mir-882 2.51 | mmu-mir-326 1.84 | mmu-mir-203 1.47 | mmu-mir-495 1.3 | mmu-mir-96 1.14 | mmu-mir-330 1.09 | mmu-mir-300 -1.57 | mmu-mir-330 -1.59 | mmu-mir-300 -2.1 | mmu-mir-203 -2.19 | mmu-mir-124-2 -3.56 | mmu-mir-138-1 -3.58 | mmu-mir-124-2 -4.08 | mmu-mir-300 -4.17 | mmu-mir-185 -4.35 | mm…
10348194	Efhd1	EF hand domain containing 1	NM_028889	1.09	mmu-mir-214 1.27 | mmu-mir-124-2 -3.56 | mmu-mir-124-2 -4.08 | mmu-mir-761 -4.5 | mmu-mir-214 -24.25
10544501	Ezh2	enhancer of zeste homolog 2 (Drosophila)	NM_007971	1.09	mmu-mir-144 82.71 | mmu-mir-137 -1.41 | mmu-mir-124-2 -3.56 | mmu-mir-138-1 -3.58 | mmu-mir-124-2 -4.08
10493758	Gatad2b	GATA zinc finger domain containing 2B	NM_139304	1.09	mmu-mir-590 (3') 7244383200140.5 | mmu-mir-17 16.91 | mmu-mir-491 4.14 | mmu-mir-17 4.03 | mmu-mir-721 2.69 | mmu-mir-882 2.51 | mmu-mir-301b 2.5 | mmu-mir-183 2.39 | mmu-mir-294 2.13 | mmu-mir-294 1.73 | mmu-mir-93 1.68 | mmu-mir-429 1.43 | mmu-mir-214 1.27 | mmu-mir-451 1.23 | mmu-mir-150 1.19 | mmu-mir-295 1.17 | mmu-mir-93 1.09 | mmu-mir-34a -1.09 | mmu-mir-25 -1.16 | mmu-mir-122 -1.17 | mmu-…
10590663	Gria4	glutamate receptor, ionotropic, AMPA4 (alpha 4)	NM_019691	1.09	mmu-mir-28 3.97 | mmu-mir-542 (5') 1.62 | mmu-mir-100 -1.14 | mmu-mir-25 -1.16 | mmu-mir-28 -1.26 | mmu-mir-137 -1.41 | mmu-mir-107 -1.78 | mmu-mir-367 -1.85 | mmu-mir-421 -2.79 | mmu-mir-124-2 -3.56 | mmu-mir-124-2 -4.08 | mmu-mir-25 -4.47 | mmu-mir-128-2 -4.63 | mmu-mir-542 (3') -6.59 | mmu-mir-340 (3') -7.41 | mmu-mir-708 -8.28 | mmu-mir-218-2 -18.51 | mmu-mir-340 (5') -22.63 | mmu-mir-224 -29…
10512919	Grin3a	glutamate receptor ionotropic, NMDA3A	NM_001033351	1.09	mmu-mir-186 17.03 | mmu-mir-33 17.03 | mmu-mir-200a 5.58 | mmu-mir-33 2.69 | mmu-mir-186 -1.24 | mmu-mir-202 (5') -1.36 | mmu-mir-300 -1.57 | mmu-mir-300 -2.1 | mmu-mir-141 -2.81 | mmu-mir-140 -2.87 | mmu-mir-141 -3.03 | mmu-mir-124-2 -3.56 | mmu-mir-124-2 -4.08 | mmu-mir-300 -4.17 | mmu-mir-140 -8.69 | mmu-mir-202 (3') -53.45 | mmu-mir-381 -58.49
10537712	Gstk1	glutathione S-transferase kappa 1	NM_029555	1.09	mmu-mir-124-2 -3.56 | mmu-mir-124-2 -4.08
10553403	Htatip2	HIV-1 tat interactive protein 2, homolog (human)	NM_001146049	1.09	mmu-mir-124-2 -3.56 | mmu-mir-124-2 -4.08
10507933	Inpp5b	inositol polyphosphate-5-phosphatase B	NM_008385	1.09	mmu-mir-223 1.28 | mmu-mir-124-2 -3.56 | mmu-mir-494 -3.68 | mmu-mir-124-2 -4.08 | mmu-mir-24-2 -4.38
10443131	Itpr3	inositol 1,4,5-triphosphate receptor 3	NM_080553	1.09	mmu-mir-124-2 -3.56 | mmu-mir-124-2 -4.08
10518585	Kif1b	kinesin family member 1B	NM_207682	1.09	mmu-mir-144 82.71 | mmu-mir-195 24.59 | mmu-mir-200a 5.58 | mmu-mir-882 2.51 | mmu-mir-322 1.49 | mmu-mir-203 1.47 | mmu-mir-346 1.42 | mmu-mir-214 1.27 | mmu-mir-322 -1.54 | mmu-mir-300 -1.57 | mmu-mir-300 -2.1 | mmu-mir-203 -2.19 | mmu-mir-141 -2.81 | mmu-mir-141 -3.03 | mmu-mir-16-2 -3.14 | mmu-mir-124-2 -3.56 | mmu-mir-455 -4.06 | mmu-mir-124-2 -4.08 | mmu-mir-300 -4.17 | mmu-mir-185 -4.35 | …
10376033	Kif3a	kinesin family member 3A	NM_008443	1.09	mmu-mir-145 1675.06 | mmu-mir-200a 5.58 | mmu-mir-30a 1.4 | mmu-mir-30b 1.1 | mmu-mir-293 -1.36 | mmu-mir-30b -2.48 | mmu-mir-30a -2.75 | mmu-mir-141 -2.81 | mmu-mir-141 -3.03 | mmu-mir-124-2 -3.56 | mmu-mir-124-2 -4.08 | mmu-mir-145 -6.63
10399478	Lpin1	lipin 1	NM_015763	1.09	mmu-mir-203 1.47 | mmu-mir-429 1.43 | mmu-mir-25 -1.16 | mmu-mir-367 -1.85 | mmu-mir-203 -2.19 | mmu-mir-124-2 -3.56 | mmu-mir-124-2 -4.08 | mmu-mir-25 -4.47 | mmu-mir-363 -14562.8 | mmu-mir-32 -253214.41
10477353	Mapre1	microtubule-associated protein, RP/EB family, member 1	NM_007896	1.09	mmu-mir-195 24.59 | mmu-mir-17 16.91 | mmu-mir-329 4.86 | mmu-mir-496 4.35 | mmu-mir-17 4.03 | mmu-mir-721 2.69 | mmu-mir-301b 2.5 | mmu-mir-93 1.68 | mmu-mir-322 1.49 | mmu-mir-203 1.47 | mmu-mir-429 1.43 | mmu-mir-214 1.27 | mmu-mir-96 1.14 | mmu-mir-93 1.09 | mmu-mir-293 -1.36 | mmu-mir-322 -1.54 | mmu-mir-543 -1.74 | mmu-mir-203 -2.19 | mmu-mir-543 -2.41 | mmu-mir-16-2 -3.14 | mmu-mir-124-2 -…
10423577	Mtdh	metadherin	NM_026002	1.09	mmu-mir-377 2.75 | mmu-mir-183 2.39 | mmu-mir-338 (5') 1.47 | mmu-mir-30a 1.4 | mmu-mir-96 1.14 | mmu-mir-30b 1.1 | mmu-mir-410 -1.04 | mmu-mir-25 -1.16 | mmu-mir-137 -1.41 | mmu-mir-300 -1.57 | mmu-mir-367 -1.85 | mmu-mir-300 -2.1 | mmu-mir-183 -2.45 | mmu-mir-30b -2.48 | mmu-mir-30a -2.75 | mmu-mir-124-2 -3.56 | mmu-mir-494 -3.68 | mmu-mir-377 -3.86 | mmu-mir-384 (5') -4 | mmu-mir-124-2 -4.08 |…
10404874	Mylip	myosin regulatory light chain interacting protein	NM_153789	1.09	mmu-mir-17 16.91 | mmu-mir-17 4.03 | mmu-mir-221 1.96 | mmu-mir-93 1.68 | mmu-mir-542 (5') 1.62 | mmu-mir-93 1.09 | mmu-mir-410 -1.04 | mmu-mir-222 -1.08 | mmu-mir-25 -1.16 | mmu-mir-367 -1.85 | mmu-mir-124-2 -3.56 | mmu-mir-494 -3.68 | mmu-mir-455 -4.06 | mmu-mir-124-2 -4.08 | mmu-mir-365-2 -4.44 | mmu-mir-25 -4.47 | mmu-mir-216a -5.54 | mmu-mir-542 (3') -6.59 | mmu-mir-224 -29.65 | mmu-mir-363 …
10587107	Myo5a	myosin VA	NM_010864	1.09	mmu-mir-145 1675.06 | mmu-mir-192 8.22 | mmu-mir-192 3.84 | mmu-mir-30a 1.4 | mmu-mir-30b 1.1 | mmu-mir-25 -1.16 | mmu-mir-31 -1.48 | mmu-mir-367 -1.85 | mmu-mir-30b -2.48 | mmu-mir-30a -2.75 | mmu-mir-140 -2.87 | mmu-mir-124-2 -3.56 | mmu-mir-124-2 -4.08 | mmu-mir-25 -4.47 | mmu-mir-31 -5.86 | mmu-mir-145 -6.63 | mmu-mir-190 -7.94 | mmu-mir-539 -8.34 | mmu-mir-140 -8.69 | mmu-mir-215 -385.34 | m…
10368534	Ncoa7	nuclear receptor coactivator 7	NM_172495	1.09	mmu-mir-144 82.71 | mmu-mir-294 2.13 | mmu-mir-294 1.73 | mmu-mir-93 1.68 | mmu-mir-429 1.43 | mmu-mir-346 1.42 | mmu-mir-295 1.17 | mmu-mir-93 1.09 | mmu-mir-211 -1.23 | mmu-mir-204 -2.36 | mmu-mir-124-2 -3.56 | mmu-mir-124-2 -4.08 | mmu-mir-106a -4.44 | mmu-mir-128-2 -4.63 | mmu-mir-9-3 -8.28 | mmu-mir-105 -15.67 | mmu-mir-295 -20.97
10575160	Nfat5	nuclear factor of activated T cells 5	NM_133957	1.09	mmu-mir-376c 98.36 | mmu-mir-1192 21.26 | mmu-mir-186 17.03 | mmu-mir-17 16.91 | mmu-mir-486 5.86 | mmu-mir-17 4.03 | mmu-mir-194-2 2.31 | mmu-mir-205 2.16 | mmu-mir-221 1.96 | mmu-mir-93 1.68 | mmu-mir-30a 1.4 | mmu-mir-495 1.3 | mmu-mir-223 1.28 | mmu-mir-379 1.22 | mmu-mir-376c 1.13 | mmu-mir-30b 1.1 | mmu-mir-93 1.09 | mmu-mir-410 -1.04 | mmu-mir-222 -1.08 | mmu-mir-25 -1.16 | mmu-mir-122 -1.…
10427035	Nr4a1	nuclear receptor subfamily 4, group A, member 1	NM_010444	1.09	mmu-mir-124-2 -3.56 | mmu-mir-124-2 -4.08 | mmu-mir-224 -29.65
10388532	Nxn	nucleoredoxin	NM_008750	1.09	mmu-mir-124-2 -3.56 | mmu-mir-124-2 -4.08
10421932	Pcdh9	protocadherin 9	NM_001081377	1.09	mmu-mir-195 24.59 | mmu-mir-1192 21.26 | mmu-mir-200a 5.58 | mmu-mir-882 2.51 | mmu-mir-322 1.49 | mmu-mir-495 1.3 | mmu-mir-25 -1.16 | mmu-mir-137 -1.41 | mmu-mir-322 -1.54 | mmu-mir-367 -1.85 | mmu-mir-141 -2.81 | mmu-mir-141 -3.03 | mmu-mir-16-2 -3.14 | mmu-mir-124-2 -3.56 | mmu-mir-124-2 -4.08 | mmu-mir-185 -4.35 | mmu-mir-25 -4.47 | mmu-mir-497 -4.76 | mmu-mir-195 -5.62 | mmu-mir-503 -13.27 …
10521832	Pi4k2b	phosphatidylinositol 4-kinase type 2 beta	NM_028744	1.09	mmu-mir-30a 1.4 | mmu-mir-30b 1.1 | mmu-mir-30b -2.48 | mmu-mir-30a -2.75 | mmu-mir-124-2 -3.56 | mmu-mir-124-2 -4.08 | mmu-mir-670 -53.08 | mmu-mir-351 -174.85
10360538	Pppde1	PPPDE peptidase domain containing 1	NM_024282	1.09	mmu-mir-124-2 -3.56 | mmu-mir-138-1 -3.58 | mmu-mir-124-2 -4.08 | mmu-mir-218-2 -18.51
10462102	Ptar1	protein prenyltransferase alpha subunit repeat containing 1	NM_028208	1.09	mmu-mir-1192 21.26 | mmu-mir-329 4.86 | mmu-mir-499 2.06 | mmu-mir-495 1.3 | mmu-mir-223 1.28 | mmu-mir-25 -1.16 | mmu-mir-202 (5') -1.36 | mmu-mir-217 -1.57 | mmu-mir-367 -1.85 | mmu-mir-206 -2.38 | mmu-mir-124-2 -3.56 | mmu-mir-124-2 -4.08 | mmu-mir-25 -4.47 | mmu-mir-153 -8.22 | mmu-mir-9-3 -8.28 | mmu-mir-182 -11.47 | mmu-mir-218-2 -18.51 | mmu-mir-155 -46.53 | mmu-mir-670 -53.08 | mmu-mir-20…
10352661	Ptpn14	protein tyrosine phosphatase, non-receptor type 14	NM_008976	1.09	mmu-mir-143 315.17 | mmu-mir-721 2.69 | mmu-mir-301b 2.5 | mmu-mir-326 1.84 | mmu-mir-429 1.43 | mmu-mir-330 1.09 | mmu-mir-25 -1.16 | mmu-mir-211 -1.23 | mmu-mir-137 -1.41 | mmu-mir-152 -1.48 | mmu-mir-330 -1.59 | mmu-mir-367 -1.85 | mmu-mir-204 -2.36 | mmu-mir-206 -2.38 | mmu-mir-124-2 -3.56 | mmu-mir-124-2 -4.08 | mmu-mir-370 -4.08 | mmu-mir-25 -4.47 | mmu-mir-153 -8.22 | mmu-mir-9-3 -8.28 | m…
10591643	Rab3d	RAB3D, member RAS oncogene family	NM_031874	1.09	mmu-mir-195 24.59 | mmu-mir-322 1.49 | mmu-mir-322 -1.54 | mmu-mir-16-2 -3.14 | mmu-mir-124-2 -3.56 | mmu-mir-124-2 -4.08 | mmu-mir-497 -4.76 | mmu-mir-195 -5.62 | mmu-mir-670 -53.08 | mmu-mir-351 -174.85
10357594	Rassf5	Ras association (RalGDS/AF-6) domain family member 5	NM_018750	1.09	mmu-mir-195 24.59 | mmu-mir-322 1.49 | mmu-mir-214 1.27 | mmu-mir-322 -1.54 | mmu-mir-107 -1.78 | mmu-mir-16-2 -3.14 | mmu-mir-124-2 -3.56 | mmu-mir-124-2 -4.08 | mmu-mir-761 -4.5 | mmu-mir-497 -4.76 | mmu-mir-195 -5.62 | mmu-mir-218-2 -18.51 | mmu-mir-214 -24.25
10369761	Reep3	receptor accessory protein 3	NM_178606	1.09	mmu-mir-143 315.17 | mmu-mir-186 17.03 | mmu-mir-17 16.91 | mmu-mir-17 4.03 | mmu-mir-294 2.13 | mmu-mir-294 1.73 | mmu-mir-93 1.68 | mmu-mir-429 1.43 | mmu-mir-30a 1.4 | mmu-mir-295 1.17 | mmu-mir-30b 1.1 | mmu-mir-93 1.09 | mmu-mir-186 -1.24 | mmu-mir-30b -2.48 | mmu-mir-30a -2.75 | mmu-mir-124-2 -3.56 | mmu-mir-124-2 -4.08 | mmu-mir-106a -4.44 | mmu-mir-9-3 -8.28 | mmu-mir-105 -15.67 | mmu-mir…
10347796	Rhbdd1	rhomboid domain containing 1	NM_029777	1.09	mmu-mir-145 1675.06 | mmu-mir-124-2 -3.56 | mmu-mir-124-2 -4.08 | mmu-mir-145 -6.63
10503835	Rragd	Ras-related GTP binding D	NM_027491	1.09	mmu-mir-186 17.03 | mmu-mir-17 16.91 | mmu-mir-17 4.03 | mmu-mir-294 2.13 | mmu-mir-294 1.73 | mmu-mir-93 1.68 | mmu-mir-295 1.17 | mmu-mir-93 1.09 | mmu-mir-186 -1.24 | mmu-mir-137 -1.41 | mmu-mir-124-2 -3.56 | mmu-mir-124-2 -4.08 | mmu-mir-106a -4.44 | mmu-mir-105 -15.67 | mmu-mir-295 -20.97
10546967	Sec13	SEC13 homolog (S. cerevisiae)	NM_024206	1.09	mmu-mir-124-2 -3.56 | mmu-mir-124-2 -4.08
10587854	Slc9a9	solute carrier family 9 (sodium/hydrogen exchanger), member 9	NM_177909	1.09	mmu-mir-202 (5') -1.36 | mmu-mir-124-2 -3.56 | mmu-mir-124-2 -4.08 | mmu-mir-153 -8.22 | mmu-mir-202 (3') -53.45
10599880	Slitrk2	SLIT and NTRK-like family, member 2	NM_198863	1.09	mmu-mir-721 2.69 | mmu-mir-301b 2.5 | mmu-mir-124-2 -3.56 | mmu-mir-124-2 -4.08
10422244	Slitrk6	SLIT and NTRK-like family, member 6	NM_175499	1.09	mmu-mir-145 1675.06 | mmu-mir-195 24.59 | mmu-mir-322 1.49 | mmu-mir-322 -1.54 | mmu-mir-16-2 -3.14 | mmu-mir-124-2 -3.56 | mmu-mir-124-2 -4.08 | mmu-mir-497 -4.76 | mmu-mir-195 -5.62 | mmu-mir-145 -6.63 | mmu-mir-670 -53.08 | mmu-mir-351 -174.85
10575120	Sntb2	syntrophin, basic 2	NM_009229	1.09	mmu-mir-195 24.59 | mmu-mir-33 17.03 | mmu-mir-17 16.91 | mmu-mir-17 4.03 | mmu-mir-33 2.69 | mmu-mir-93 1.68 | mmu-mir-322 1.49 | mmu-mir-93 1.09 | mmu-mir-410 -1.04 | mmu-mir-31 -1.48 | mmu-mir-322 -1.54 | mmu-mir-21 -2.35 | mmu-mir-16-2 -3.14 | mmu-mir-124-2 -3.56 | mmu-mir-124-2 -4.08 | mmu-mir-149 -4.41 | mmu-mir-497 -4.76 | mmu-mir-21 -5.58 | mmu-mir-195 -5.62 | mmu-mir-31 -5.86 | mmu-mir-3…
10400718	Sos2	son of sevenless homolog 2 (Drosophila)	NM_001135559	1.09	mmu-mir-154 809 | mmu-mir-195 24.59 | mmu-mir-721 2.69 | mmu-mir-301b 2.5 | mmu-mir-499 2.06 | mmu-mir-322 1.49 | mmu-mir-193b -1.09 | mmu-mir-152 -1.48 | mmu-mir-322 -1.54 | mmu-mir-193b -3.07 | mmu-mir-16-2 -3.14 | mmu-mir-124-2 -3.56 | mmu-mir-124-2 -4.08 | mmu-mir-154 -4.23 | mmu-mir-497 -4.76 | mmu-mir-195 -5.62 | mmu-mir-193 -9.25
10408709	Ssr1	signal sequence receptor, alpha	NM_025965	1.09	mmu-mir-1192 21.26 | mmu-mir-186 17.03 | mmu-mir-294 2.13 | mmu-mir-294 1.73 | mmu-mir-93 1.68 | mmu-mir-495 1.3 | mmu-mir-295 1.17 | mmu-mir-93 1.09 | mmu-mir-186 -1.24 | mmu-mir-152 -1.48 | mmu-mir-124-2 -3.56 | mmu-mir-124-2 -4.08 | mmu-mir-106a -4.44 | mmu-mir-873 -10.85 | mmu-mir-105 -15.67 | mmu-mir-218-2 -18.51 | mmu-mir-295 -20.97
10489413	Tomm34	translocase of outer mitochondrial membrane 34	NM_025996	1.09	mmu-mir-326 1.84 | mmu-mir-330 1.09 | mmu-mir-330 -1.59 | mmu-mir-421 -2.79 | mmu-mir-124-2 -3.56 | mmu-mir-124-2 -4.08 | mmu-mir-155 -46.53
10398618	Traf3	TNF receptor-associated factor 3	NM_011632	1.09	mmu-mir-195 24.59 | mmu-mir-322 1.49 | mmu-mir-338 (5') 1.47 | mmu-mir-214 1.27 | mmu-mir-25 -1.16 | mmu-mir-137 -1.41 | mmu-mir-322 -1.54 | mmu-mir-107 -1.78 | mmu-mir-367 -1.85 | mmu-mir-16-2 -3.14 | mmu-mir-124-2 -3.56 | mmu-mir-592 -3.56 | mmu-mir-494 -3.68 | mmu-mir-384 (5') -4 | mmu-mir-124-2 -4.08 | mmu-mir-365-2 -4.44 | mmu-mir-25 -4.47 | mmu-mir-761 -4.5 | mmu-mir-128-2 -4.63 | mmu-mir-4…
10393320	Ube2o	ubiquitin-conjugating enzyme E2O	NM_173755	1.09	mmu-mir-377 2.75 | mmu-mir-326 1.84 | mmu-mir-30a 1.4 | mmu-mir-30b 1.1 | mmu-mir-330 1.09 | mmu-mir-330 -1.59 | mmu-mir-107 -1.78 | mmu-mir-30b -2.48 | mmu-mir-30a -2.75 | mmu-mir-124-2 -3.56 | mmu-mir-377 -3.86 | mmu-mir-124-2 -4.08
10584634	Usp2	ubiquitin specific peptidase 2	NM_198092	1.09	mmu-mir-195 24.59 | mmu-mir-183 2.39 | mmu-mir-322 1.49 | mmu-mir-293 -1.36 | mmu-mir-322 -1.54 | mmu-mir-183 -2.45 | mmu-mir-16-2 -3.14 | mmu-mir-124-2 -3.56 | mmu-mir-124-2 -4.08 | mmu-mir-24-2 -4.38 | mmu-mir-497 -4.76 | mmu-mir-195 -5.62 | mmu-mir-503 -13.27 | mmu-mir-670 -53.08 | mmu-mir-351 -174.85
10445458	Xpo5	exportin 5	NM_028198	1.09	mmu-mir-143 315.17 | mmu-mir-34a -1.09 | mmu-mir-34a -2.6 | mmu-mir-34c -2.69 | mmu-mir-124-2 -3.56 | mmu-mir-124-2 -4.08 | mmu-mir-378 -10.85 | mmu-mir-34c -41.64
10426093	Zbed4	zinc finger, BED domain containing 4	NM_181412	1.09	mmu-mir-144 82.71 | mmu-mir-203 1.47 | mmu-mir-30a 1.4 | mmu-mir-30b 1.1 | mmu-mir-152 -1.48 | mmu-mir-203 -2.19 | mmu-mir-30b -2.48 | mmu-mir-30a -2.75 | mmu-mir-124-2 -3.56 | mmu-mir-124-2 -4.08 | mmu-mir-320 -6.45 | mmu-mir-340 (3') -7.41 | mmu-mir-539 -8.34 | mmu-mir-340 (5') -22.63
10582241	Zcchc14	zinc finger, CCHC domain containing 14	NM_080855	1.09	mmu-mir-382 1105.13 | mmu-mir-144 82.71 | mmu-mir-653 25.63 | mmu-mir-191 24.59 | mmu-mir-1192 21.26 | mmu-mir-186 17.03 | mmu-mir-374 11.39 | mmu-mir-374 9.06 | mmu-mir-136 3.14 | mmu-mir-721 2.69 | mmu-mir-301b 2.5 | mmu-mir-205 2.16 | mmu-mir-499 2.06 | mmu-mir-203 1.47 | mmu-mir-30a 1.4 | mmu-mir-874 1.4 | mmu-mir-495 1.3 | mmu-mir-223 1.28 | mmu-mir-96 1.14 | mmu-mir-30b 1.1 | mmu-mir-211 -1…
10387768	Acadvl	acyl-Coenzyme A dehydrogenase, very long chain	NM_017366	1.08	mmu-mir-124-2 -3.56 | mmu-mir-124-2 -4.08
10507015	Agbl4	ATP/GTP binding protein-like 4	NM_001048189	1.08	mmu-mir-21 -2.35 | mmu-mir-124-2 -3.56 | mmu-mir-124-2 -4.08 | mmu-mir-370 -4.08 | mmu-mir-21 -5.58
10378126	Ankfy1	ankyrin repeat and FYVE domain containing 1	NM_009671	1.08	mmu-mir-590 (3') 7244383200140.5 | mmu-mir-17 16.91 | mmu-mir-200a 5.58 | mmu-mir-17 4.03 | mmu-mir-882 2.51 | mmu-mir-326 1.84 | mmu-mir-93 1.68 | mmu-mir-330 1.09 | mmu-mir-93 1.09 | mmu-mir-193b -1.09 | mmu-mir-211 -1.23 | mmu-mir-202 (5') -1.36 | mmu-mir-330 -1.59 | mmu-mir-107 -1.78 | mmu-mir-204 -2.36 | mmu-mir-141 -2.81 | mmu-mir-141 -3.03 | mmu-mir-22 -3.05 | mmu-mir-193b -3.07 | mmu-mir-…
10591522	Ap1m2	adaptor protein complex AP-1, mu 2 subunit	NM_001110300	1.08	mmu-mir-124-2 -3.56 | mmu-mir-124-2 -4.08
10402302	Btbd7	BTB (POZ) domain containing 7	NM_172806	1.08	mmu-mir-382 1105.13 | mmu-mir-17 16.91 | mmu-mir-374 11.39 | mmu-mir-374 9.06 | mmu-mir-17 4.03 | mmu-mir-377 2.75 | mmu-mir-721 2.69 | mmu-mir-301b 2.5 | mmu-mir-194-2 2.31 | mmu-mir-499 2.06 | mmu-mir-93 1.68 | mmu-mir-203 1.47 | mmu-mir-338 (5') 1.47 | mmu-mir-30a 1.4 | mmu-mir-30b 1.1 | mmu-mir-93 1.09 | mmu-mir-300 -1.57 | mmu-mir-107 -1.78 | mmu-mir-132 -1.85 | mmu-mir-300 -2.1 | mmu-mir-20…
10475378	Casc4	cancer susceptibility candidate 4	NM_177054	1.08	mmu-mir-144 82.71 | mmu-mir-200a 5.58 | mmu-mir-205 2.16 | mmu-mir-294 2.13 | mmu-mir-294 1.73 | mmu-mir-93 1.68 | mmu-mir-295 1.17 | mmu-mir-93 1.09 | mmu-mir-141 -2.81 | mmu-mir-141 -3.03 | mmu-mir-124-2 -3.56 | mmu-mir-124-2 -4.08 | mmu-mir-106a -4.44 | mmu-mir-105 -15.67 | mmu-mir-295 -20.97
10494804	Casq2	calsequestrin 2	NM_009814	1.08	mmu-mir-124-2 -3.56 | mmu-mir-124-2 -4.08
10490097	Cbln4	cerebellin 4 precursor protein	NM_175631	1.08	mmu-mir-25 -1.16 | mmu-mir-367 -1.85 | mmu-mir-124-2 -3.56 | mmu-mir-124-2 -4.08 | mmu-mir-25 -4.47 | mmu-mir-363 -14562.8 | mmu-mir-32 -253214.41
10372534	Cnot2	CCR4-NOT transcription complex, subunit 2	NM_001037846	1.08	mmu-mir-328 189812531.25 | mmu-mir-1192 21.26 | mmu-mir-374 11.39 | mmu-mir-374 9.06 | mmu-mir-496 4.35 | mmu-mir-721 2.69 | mmu-mir-301b 2.5 | mmu-mir-221 1.96 | mmu-mir-346 1.42 | mmu-mir-495 1.3 | mmu-mir-223 1.28 | mmu-mir-214 1.27 | mmu-mir-410 -1.04 | mmu-mir-222 -1.08 | mmu-mir-25 -1.16 | mmu-mir-202 (5') -1.36 | mmu-mir-300 -1.57 | mmu-mir-367 -1.85 | mmu-mir-299 -2.07 | mmu-mir-300 -2.1 …
10406757	Col4a3bp	collagen, type IV, alpha 3 (Goodpasture antigen) binding protein	NM_023420	1.08	mmu-mir-195 24.59 | mmu-mir-721 2.69 | mmu-mir-301b 2.5 | mmu-mir-322 1.49 | mmu-mir-429 1.43 | mmu-mir-322 -1.54 | mmu-mir-16-2 -3.14 | mmu-mir-124-2 -3.56 | mmu-mir-124-2 -4.08 | mmu-mir-497 -4.76 | mmu-mir-195 -5.62 | mmu-mir-218-2 -18.51
10346943	Creb1	cAMP responsive element binding protein 1	NM_133828	1.08	mmu-mir-376c 98.36 | mmu-mir-144 82.71 | mmu-mir-17 16.91 | mmu-mir-433 6.73 | mmu-mir-17 4.03 | mmu-mir-721 2.69 | mmu-mir-301b 2.5 | mmu-mir-93 1.68 | mmu-mir-429 1.43 | mmu-mir-346 1.42 | mmu-mir-214 1.27 | mmu-mir-96 1.14 | mmu-mir-376c 1.13 | mmu-mir-93 1.09 | mmu-mir-25 -1.16 | mmu-mir-433 -1.21 | mmu-mir-211 -1.23 | mmu-mir-300 -1.57 | mmu-mir-543 -1.74 | mmu-mir-134 -1.8 | mmu-mir-367 -1.…
10412562	Flnb	filamin, beta	NM_134080	1.08	mmu-mir-145 1675.06 | mmu-mir-124-2 -3.56 | mmu-mir-124-2 -4.08 | mmu-mir-145 -6.63
10552945	Gys1	glycogen synthase 1, muscle	NM_030678	1.08	mmu-mir-150 1.19 | mmu-mir-122 -1.17 | mmu-mir-140 -2.87 | mmu-mir-124-2 -3.56 | mmu-mir-124-2 -4.08 | mmu-mir-128-2 -4.63 | mmu-mir-140 -8.69 | mmu-mir-670 -53.08 | mmu-mir-351 -174.85
10511368	Impad1	inositol monophosphatase domain containing 1	NM_177730	1.08	mmu-mir-590 (3') 7244383200140.5 | mmu-mir-293 -1.36 | mmu-mir-489 -1.92 | mmu-mir-124-2 -3.56 | mmu-mir-124-2 -4.08 | mmu-mir-153 -8.22 | mmu-mir-425 -10.27 | mmu-mir-218-2 -18.51 | mmu-mir-670 -53.08 | mmu-mir-351 -174.85
10398831	Inf2	inverted formin, FH2 and WH2 domain containing	NM_198411	1.08	mmu-mir-124-2 -3.56 | mmu-mir-124-2 -4.08
10355069	Ino80d	INO80 complex subunit D	NM_001114609	1.08	mmu-mir-17 16.91 | mmu-mir-200a 5.58 | mmu-mir-496 4.35 | mmu-mir-17 4.03 | mmu-mir-294 2.13 | mmu-mir-294 1.73 | mmu-mir-93 1.68 | mmu-mir-295 1.17 | mmu-mir-93 1.09 | mmu-mir-193b -1.09 | mmu-mir-141 -2.81 | mmu-mir-141 -3.03 | mmu-mir-193b -3.07 | mmu-mir-124-2 -3.56 | mmu-mir-124-2 -4.08 | mmu-mir-370 -4.08 | mmu-mir-106a -4.44 | mmu-mir-128-2 -4.63 | mmu-mir-193 -9.25 | mmu-mir-105 -15.67 | …
10472820	Itga6	integrin alpha 6	NM_008397	1.08	mmu-mir-143 315.17 | mmu-mir-377 2.75 | mmu-mir-30a 1.4 | mmu-mir-30b 1.1 | mmu-mir-25 -1.16 | mmu-mir-300 -1.57 | mmu-mir-367 -1.85 | mmu-mir-300 -2.1 | mmu-mir-30b -2.48 | mmu-mir-30a -2.75 | mmu-mir-124-2 -3.56 | mmu-mir-377 -3.86 | mmu-mir-124-2 -4.08 | mmu-mir-300 -4.17 | mmu-mir-25 -4.47 | mmu-mir-340 (3') -7.41 | mmu-mir-9-3 -8.28 | mmu-mir-340 (5') -22.63 | mmu-mir-381 -58.49 | mmu-mir-36…
10376292	Larp1	La ribonucleoprotein domain family, member 1	NM_028451	1.08	mmu-mir-143 315.17 | mmu-mir-144 82.71 | mmu-mir-374 11.39 | mmu-mir-374 9.06 | mmu-mir-326 1.84 | mmu-mir-30a 1.4 | mmu-mir-214 1.27 | mmu-mir-30b 1.1 | mmu-mir-330 1.09 | mmu-mir-410 -1.04 | mmu-mir-300 -1.57 | mmu-mir-330 -1.59 | mmu-mir-300 -2.1 | mmu-mir-30b -2.48 | mmu-mir-30a -2.75 | mmu-mir-124-2 -3.56 | mmu-mir-124-2 -4.08 | mmu-mir-300 -4.17 | mmu-mir-24-2 -4.38 | mmu-mir-761 -4.5 | mmu…
10548701	Lrp6	low density lipoprotein receptor-related protein 6	NM_008514	1.08	mmu-mir-195 24.59 | mmu-mir-374 11.39 | mmu-mir-374 9.06 | mmu-mir-721 2.69 | mmu-mir-301b 2.5 | mmu-mir-183 2.39 | mmu-mir-205 2.16 | mmu-mir-499 2.06 | mmu-mir-322 1.49 | mmu-mir-346 1.42 | mmu-mir-30a 1.4 | mmu-mir-30b 1.1 | mmu-mir-410 -1.04 | mmu-mir-137 -1.41 | mmu-mir-322 -1.54 | mmu-mir-300 -1.57 | mmu-mir-300 -2.1 | mmu-mir-183 -2.45 | mmu-mir-30b -2.48 | mmu-mir-30a -2.75 | mmu-mir-16-2…
10476596	Macrod2	MACRO domain containing 2	NM_001013802	1.08	mmu-mir-653 25.63 | mmu-mir-1192 21.26 | mmu-mir-33 17.03 | mmu-mir-33 2.69 | mmu-mir-338 (5') 1.47 | mmu-mir-495 1.3 | mmu-mir-653 -2.14 | mmu-mir-22 -3.05 | mmu-mir-124-2 -3.56 | mmu-mir-124-2 -4.08 | mmu-mir-338 (3') -8.11 | mmu-mir-539 -8.34
10477966	Manbal	mannosidase, beta A, lysosomal-like	NM_026968	1.08	mmu-mir-124-2 -3.56 | mmu-mir-124-2 -4.08
10377319	Myh10	myosin, heavy polypeptide 10, non-muscle	NM_175260	1.08	mmu-mir-200a 5.58 | mmu-mir-499 2.06 | mmu-mir-30a 1.4 | mmu-mir-223 1.28 | mmu-mir-30b 1.1 | mmu-mir-410 -1.04 | mmu-mir-300 -1.57 | mmu-mir-543 -1.74 | mmu-mir-300 -2.1 | mmu-mir-543 -2.41 | mmu-mir-30b -2.48 | mmu-mir-30a -2.75 | mmu-mir-421 -2.79 | mmu-mir-141 -2.81 | mmu-mir-141 -3.03 | mmu-mir-124-2 -3.56 | mmu-mir-124-2 -4.08 | mmu-mir-300 -4.17 | mmu-mir-320 -6.45 | mmu-mir-190 -7.94 | mm…
10456653	Myo5b	myosin VB	NM_201600	1.08	mmu-mir-653 25.63 | mmu-mir-17 16.91 | mmu-mir-17 4.03 | mmu-mir-205 2.16 | mmu-mir-93 1.68 | mmu-mir-223 1.28 | mmu-mir-96 1.14 | mmu-mir-93 1.09 | mmu-mir-653 -2.14 | mmu-mir-124-2 -3.56 | mmu-mir-124-2 -4.08 | mmu-mir-182 -11.47
10514049	Nfib	nuclear factor I/B	NM_001113209	1.08	mmu-mir-590 (3') 7244383200140.5 | mmu-mir-145 1675.06 | mmu-mir-382 1105.13 | mmu-mir-376c 98.36 | mmu-mir-144 82.71 | mmu-mir-653 25.63 | mmu-mir-1192 21.26 | mmu-mir-186 17.03 | mmu-mir-17 16.91 | mmu-mir-374 11.39 | mmu-mir-374 9.06 | mmu-mir-491 4.14 | mmu-mir-17 4.03 | mmu-mir-136 3.14 | mmu-mir-721 2.69 | mmu-mir-882 2.51 | mmu-mir-301b 2.5 | mmu-mir-205 2.16 | mmu-mir-294 2.13 | mmu-mir-2…
10599232	Nkap	NFKB activating protein	NM_025937	1.08	mmu-mir-124-2 -3.56 | mmu-mir-124-2 -4.08
10380739	Osbpl7	oxysterol binding protein-like 7	NM_001081434	1.08	mmu-mir-195 24.59 | mmu-mir-221 1.96 | mmu-mir-322 1.49 | mmu-mir-203 1.47 | mmu-mir-222 -1.08 | mmu-mir-322 -1.54 | mmu-mir-203 -2.19 | mmu-mir-206 -2.38 | mmu-mir-16-2 -3.14 | mmu-mir-124-2 -3.56 | mmu-mir-124-2 -4.08 | mmu-mir-497 -4.76 | mmu-mir-195 -5.62
10366310	Osbpl8	oxysterol binding protein-like 8	NM_175489	1.08	mmu-mir-590 (3') 7244383200140.5 | mmu-mir-186 17.03 | mmu-mir-183 2.39 | mmu-mir-194-2 2.31 | mmu-mir-203 1.47 | mmu-mir-25 -1.16 | mmu-mir-186 -1.24 | mmu-mir-132 -1.85 | mmu-mir-367 -1.85 | mmu-mir-203 -2.19 | mmu-mir-183 -2.45 | mmu-mir-124-2 -3.56 | mmu-mir-124-2 -4.08 | mmu-mir-25 -4.47 | mmu-mir-340 (3') -7.41 | mmu-mir-340 (5') -22.63 | mmu-mir-363 -14562.8 | mmu-mir-32 -253214.41
10388337	Pafah1b1	platelet-activating factor acetylhydrolase, isoform 1b, subunit 1	NM_013625	1.08	mmu-mir-376c 98.36 | mmu-mir-144 82.71 | mmu-mir-195 24.59 | mmu-mir-17 16.91 | mmu-mir-17 4.03 | mmu-mir-721 2.69 | mmu-mir-301b 2.5 | mmu-mir-194-2 2.31 | mmu-mir-221 1.96 | mmu-mir-93 1.68 | mmu-mir-322 1.49 | mmu-mir-376c 1.13 | mmu-mir-93 1.09 | mmu-mir-222 -1.08 | mmu-mir-322 -1.54 | mmu-mir-300 -1.57 | mmu-mir-543 -1.74 | mmu-mir-300 -2.1 | mmu-mir-206 -2.38 | mmu-mir-543 -2.41 | mmu-mir-1…
10505120	Palm2	paralemmin 2	NM_172868	1.08	mmu-mir-144 82.71 | mmu-mir-882 2.51 | mmu-mir-183 2.39 | mmu-mir-203 1.47 | mmu-mir-429 1.43 | mmu-mir-30a 1.4 | mmu-mir-30b 1.1 | mmu-mir-34a -1.09 | mmu-mir-132 -1.85 | mmu-mir-203 -2.19 | mmu-mir-206 -2.38 | mmu-mir-183 -2.45 | mmu-mir-30b -2.48 | mmu-mir-34a -2.6 | mmu-mir-34c -2.69 | mmu-mir-30a -2.75 | mmu-mir-140 -2.87 | mmu-mir-124-2 -3.56 | mmu-mir-494 -3.68 | mmu-mir-124-2 -4.08 | mmu-…
10567173	Pik3c2a	phosphatidylinositol 3-kinase, C2 domain containing, alpha polypeptide	NM_011083	1.08	mmu-mir-144 82.71 | mmu-mir-195 24.59 | mmu-mir-322 1.49 | mmu-mir-223 1.28 | mmu-mir-96 1.14 | mmu-mir-31 -1.48 | mmu-mir-322 -1.54 | mmu-mir-206 -2.38 | mmu-mir-16-2 -3.14 | mmu-mir-124-2 -3.56 | mmu-mir-124-2 -4.08 | mmu-mir-497 -4.76 | mmu-mir-195 -5.62 | mmu-mir-31 -5.86 | mmu-mir-9-3 -8.28 | mmu-mir-503 -13.27 | mmu-mir-218-2 -18.51
10396800	Plekhh1	pleckstrin homology domain containing, family H (with MyTH4 domain) member 1	NM_181073	1.08	mmu-mir-145 1675.06 | mmu-mir-195 24.59 | mmu-mir-322 1.49 | mmu-mir-223 1.28 | mmu-mir-152 -1.48 | mmu-mir-322 -1.54 | mmu-mir-140 -2.87 | mmu-mir-16-2 -3.14 | mmu-mir-124-2 -3.56 | mmu-mir-124-2 -4.08 | mmu-mir-128-2 -4.63 | mmu-mir-497 -4.76 | mmu-mir-195 -5.62 | mmu-mir-145 -6.63 | mmu-mir-140 -8.69 | mmu-mir-670 -53.08 | mmu-mir-351 -174.85
10355162	Plekhm3	pleckstrin homology domain containing, family M, member 3	NM_001039493	1.08	mmu-mir-377 2.75 | mmu-mir-203 1.47 | mmu-mir-429 1.43 | mmu-mir-203 -2.19 | mmu-mir-124-2 -3.56 | mmu-mir-377 -3.86 | mmu-mir-124-2 -4.08 | mmu-mir-539 -8.34 | mmu-mir-670 -53.08 | mmu-mir-351 -174.85
10594053	Pml	promyelocytic leukemia	NM_178087	1.08	mmu-mir-214 1.27 | mmu-mir-124-2 -3.56 | mmu-mir-124-2 -4.08 | mmu-mir-149 -4.41 | mmu-mir-761 -4.5 | mmu-mir-214 -24.25
10513957	Ptprd	protein tyrosine phosphatase, receptor type, D	NM_011211	1.08	mmu-mir-376c 98.36 | mmu-mir-195 24.59 | mmu-mir-1192 21.26 | mmu-mir-17 16.91 | mmu-mir-200a 5.58 | mmu-mir-17 4.03 | mmu-mir-194-2 2.31 | mmu-mir-294 2.13 | mmu-mir-294 1.73 | mmu-mir-93 1.68 | mmu-mir-322 1.49 | mmu-mir-495 1.3 | mmu-mir-214 1.27 | mmu-mir-295 1.17 | mmu-mir-376c 1.13 | mmu-mir-93 1.09 | mmu-mir-25 -1.16 | mmu-mir-211 -1.23 | mmu-mir-202 (5') -1.36 | mmu-mir-137 -1.41 | mmu-mi…
10484894	Ptprj	protein tyrosine phosphatase, receptor type, J	NM_008982	1.08	mmu-mir-144 82.71 | mmu-mir-195 24.59 | mmu-mir-17 16.91 | mmu-mir-329 4.86 | mmu-mir-17 4.03 | mmu-mir-205 2.16 | mmu-mir-93 1.68 | mmu-mir-322 1.49 | mmu-mir-93 1.09 | mmu-mir-25 -1.16 | mmu-mir-211 -1.23 | mmu-mir-322 -1.54 | mmu-mir-367 -1.85 | mmu-mir-204 -2.36 | mmu-mir-206 -2.38 | mmu-mir-16-2 -3.14 | mmu-mir-124-2 -3.56 | mmu-mir-124-2 -4.08 | mmu-mir-365-2 -4.44 | mmu-mir-25 -4.47 | mmu-…
10542731	Rassf8	Ras association (RalGDS/AF-6) domain family (N-terminal) member 8	NM_027760	1.08	mmu-mir-195 24.59 | mmu-mir-433 6.73 | mmu-mir-322 1.49 | mmu-mir-203 1.47 | mmu-mir-429 1.43 | mmu-mir-96 1.14 | mmu-mir-433 -1.21 | mmu-mir-137 -1.41 | mmu-mir-152 -1.48 | mmu-mir-322 -1.54 | mmu-mir-543 -1.74 | mmu-mir-107 -1.78 | mmu-mir-203 -2.19 | mmu-mir-543 -2.41 | mmu-mir-16-2 -3.14 | mmu-mir-124-2 -3.56 | mmu-mir-124-2 -4.08 | mmu-mir-149 -4.41 | mmu-mir-497 -4.76 | mmu-mir-195 -5.62 | …
10428157	Rnf19a	ring finger protein 19A	NM_013923	1.08	mmu-mir-107 -1.78 | mmu-mir-140 -2.87 | mmu-mir-124-2 -3.56 | mmu-mir-124-2 -4.08 | mmu-mir-9-3 -8.28 | mmu-mir-140 -8.69
10394699	Rock2	Rho-associated coiled-coil containing protein kinase 2	NM_009072	1.08	mmu-mir-300 -1.57 | mmu-mir-300 -2.1 | mmu-mir-124-2 -3.56 | mmu-mir-138-1 -3.58 | mmu-mir-124-2 -4.08 | mmu-mir-300 -4.17 | mmu-mir-153 -8.22 | mmu-mir-381 -58.49
10517116	Rps6ka1	ribosomal protein S6 kinase polypeptide 1	NM_009097	1.08	mmu-mir-17 16.91 | mmu-mir-17 4.03 | mmu-mir-294 2.13 | mmu-mir-326 1.84 | mmu-mir-294 1.73 | mmu-mir-93 1.68 | mmu-mir-295 1.17 | mmu-mir-330 1.09 | mmu-mir-93 1.09 | mmu-mir-330 -1.59 | mmu-mir-124-2 -3.56 | mmu-mir-138-1 -3.58 | mmu-mir-124-2 -4.08 | mmu-mir-106a -4.44 | mmu-mir-105 -15.67 | mmu-mir-295 -20.97 | mmu-mir-670 -53.08 | mmu-mir-351 -174.85
10367746	Sash1	SAM and SH3 domain containing 1	NM_175155	1.08	mmu-mir-17 16.91 | mmu-mir-329 4.86 | mmu-mir-17 4.03 | mmu-mir-721 2.69 | mmu-mir-301b 2.5 | mmu-mir-93 1.68 | mmu-mir-429 1.43 | mmu-mir-93 1.09 | mmu-mir-410 -1.04 | mmu-mir-211 -1.23 | mmu-mir-137 -1.41 | mmu-mir-204 -2.36 | mmu-mir-206 -2.38 | mmu-mir-124-2 -3.56 | mmu-mir-124-2 -4.08 | mmu-mir-149 -4.41 | mmu-mir-128-2 -4.63 | mmu-mir-218-2 -18.51 | mmu-mir-670 -53.08 | mmu-mir-351 -174.85
10382912	Sept9	septin 9	NM_001113486	1.08	mmu-mir-205 2.16 | mmu-mir-96 1.14 | mmu-mir-410 -1.04 | mmu-mir-31 -1.48 | mmu-mir-300 -1.57 | mmu-mir-300 -2.1 | mmu-mir-421 -2.79 | mmu-mir-124-2 -3.56 | mmu-mir-494 -3.68 | mmu-mir-124-2 -4.08 | mmu-mir-300 -4.17 | mmu-mir-149 -4.41 | mmu-mir-31 -5.86 | mmu-mir-873 -10.85 | mmu-mir-182 -11.47 | mmu-mir-381 -58.49
10362104	Slc2a12	solute carrier family 2 (facilitated glucose transporter), member 12	NM_178934	1.08	mmu-mir-221 1.96 | mmu-mir-410 -1.04 | mmu-mir-222 -1.08 | mmu-mir-202 (5') -1.36 | mmu-mir-124-2 -3.56 | mmu-mir-124-2 -4.08 | mmu-mir-202 (3') -53.45
10505276	Slc31a1	solute carrier family 31, member 1	NM_175090	1.08	mmu-mir-145 1675.06 | mmu-mir-195 24.59 | mmu-mir-322 1.49 | mmu-mir-322 -1.54 | mmu-mir-543 -1.74 | mmu-mir-107 -1.78 | mmu-mir-206 -2.38 | mmu-mir-543 -2.41 | mmu-mir-16-2 -3.14 | mmu-mir-124-2 -3.56 | mmu-mir-124-2 -4.08 | mmu-mir-497 -4.76 | mmu-mir-216a -5.54 | mmu-mir-195 -5.62 | mmu-mir-145 -6.63
10453636	Svil	supervillin	NM_153153	1.08	mmu-mir-143 315.17 | mmu-mir-200a 5.58 | mmu-mir-410 -1.04 | mmu-mir-141 -2.81 | mmu-mir-141 -3.03 | mmu-mir-124-2 -3.56 | mmu-mir-124-2 -4.08
10563820	Svip	small VCP/p97-interacting protein	NM_001160345	1.08	mmu-mir-124-2 -3.56 | mmu-mir-124-2 -4.08 | mmu-mir-670 -53.08 | mmu-mir-351 -174.85
10369702	Tet1	tet methylcytosine dioxygenase 1	NM_027384	1.08	mmu-mir-17 16.91 | mmu-mir-200a 5.58 | mmu-mir-17 4.03 | mmu-mir-183 2.39 | mmu-mir-294 2.13 | mmu-mir-294 1.73 | mmu-mir-93 1.68 | mmu-mir-30a 1.4 | mmu-mir-295 1.17 | mmu-mir-30b 1.1 | mmu-mir-93 1.09 | mmu-mir-183 -2.45 | mmu-mir-30b -2.48 | mmu-mir-30a -2.75 | mmu-mir-141 -2.81 | mmu-mir-141 -3.03 | mmu-mir-124-2 -3.56 | mmu-mir-124-2 -4.08 | mmu-mir-106a -4.44 | mmu-mir-128-2 -4.63 | mmu-mir…
10604078	Upf3b	UPF3 regulator of nonsense transcripts homolog B (yeast)	NM_026573	1.08	mmu-mir-874 1.4 | mmu-mir-124-2 -3.56 | mmu-mir-124-2 -4.08 | mmu-mir-9-3 -8.28
10518805	Vamp3	vesicle-associated membrane protein 3	NM_009498	1.08	mmu-mir-338 (5') 1.47 | mmu-mir-30a 1.4 | mmu-mir-96 1.14 | mmu-mir-30b 1.1 | mmu-mir-30b -2.48 | mmu-mir-30a -2.75 | mmu-mir-124-2 -3.56 | mmu-mir-124-2 -4.08 | mmu-mir-338 (3') -8.11 | mmu-mir-9-3 -8.28 | mmu-mir-182 -11.47
10575693	Vat1l	vesicle amine transport protein 1 homolog-like (T. californica)	NM_173016	1.08	mmu-mir-124-2 -3.56 | mmu-mir-124-2 -4.08
10531796	Wdfy3	WD repeat and FYVE domain containing 3	NM_172882	1.08	mmu-mir-144 82.71 | mmu-mir-17 16.91 | mmu-mir-200a 5.58 | mmu-mir-17 4.03 | mmu-mir-721 2.69 | mmu-mir-301b 2.5 | mmu-mir-93 1.68 | mmu-mir-203 1.47 | mmu-mir-429 1.43 | mmu-mir-93 1.09 | mmu-mir-203 -2.19 | mmu-mir-141 -2.81 | mmu-mir-141 -3.03 | mmu-mir-22 -3.05 | mmu-mir-124-2 -3.56 | mmu-mir-124-2 -4.08
10383982	Znrf3	zinc and ring finger 3	NM_001080924	1.08	mmu-mir-382 1105.13 | mmu-mir-144 82.71 | mmu-mir-329 4.86 | mmu-mir-721 2.69 | mmu-mir-301b 2.5 | mmu-mir-296 (3') 2.31 | mmu-mir-294 2.13 | mmu-mir-294 1.73 | mmu-mir-93 1.68 | mmu-mir-203 1.47 | mmu-mir-295 1.17 | mmu-mir-93 1.09 | mmu-mir-211 -1.23 | mmu-mir-300 -1.57 | mmu-mir-107 -1.78 | mmu-mir-300 -2.1 | mmu-mir-203 -2.19 | mmu-mir-204 -2.36 | mmu-mir-421 -2.79 | mmu-mir-296 (5') -3.27 | …
10501143	Ahcyl1	S-adenosylhomocysteine hydrolase-like 1	NM_145542	1.07	mmu-mir-143 315.17 | mmu-mir-33 17.03 | mmu-mir-33 2.69 | mmu-mir-96 1.14 | mmu-mir-25 -1.16 | mmu-mir-137 -1.41 | mmu-mir-31 -1.48 | mmu-mir-367 -1.85 | mmu-mir-124-2 -3.56 | mmu-mir-124-2 -4.08 | mmu-mir-25 -4.47 | mmu-mir-31 -5.86 | mmu-mir-182 -11.47 | mmu-mir-363 -14562.8 | mmu-mir-32 -253214.41
10600901	Ar	androgen receptor	NM_013476	1.07	mmu-mir-721 2.69 | mmu-mir-301b 2.5 | mmu-mir-124-2 -3.56 | mmu-mir-124-2 -4.08
10348618	Asb1	ankyrin repeat and SOCS box-containing 1	NM_001039126	1.07	mmu-mir-34a -1.09 | mmu-mir-34a -2.6 | mmu-mir-34c -2.69 | mmu-mir-124-2 -3.56 | mmu-mir-124-2 -4.08 | mmu-mir-224 -29.65 | mmu-mir-34c -41.64
10405001	Bicd2	bicaudal D homolog 2 (Drosophila)	NM_001039179	1.07	mmu-mir-144 82.71 | mmu-mir-1192 21.26 | mmu-mir-186 17.03 | mmu-mir-17 16.91 | mmu-mir-17 4.03 | mmu-mir-194-2 2.31 | mmu-mir-93 1.68 | mmu-mir-429 1.43 | mmu-mir-495 1.3 | mmu-mir-96 1.14 | mmu-mir-93 1.09 | mmu-mir-193b -1.09 | mmu-mir-186 -1.24 | mmu-mir-543 -1.74 | mmu-mir-543 -2.41 | mmu-mir-193b -3.07 | mmu-mir-124-2 -3.56 | mmu-mir-124-2 -4.08 | mmu-mir-193 -9.25 | mmu-mir-182 -11.47
10469404	Cacnb2	calcium channel, voltage-dependent, beta 2 subunit	NM_023116	1.07	mmu-mir-145 1675.06 | mmu-mir-376c 98.36 | mmu-mir-144 82.71 | mmu-mir-30a 1.4 | mmu-mir-874 1.4 | mmu-mir-96 1.14 | mmu-mir-376c 1.13 | mmu-mir-30b 1.1 | mmu-mir-31 -1.48 | mmu-mir-543 -1.74 | mmu-mir-543 -2.41 | mmu-mir-30b -2.48 | mmu-mir-30a -2.75 | mmu-mir-124-2 -3.56 | mmu-mir-592 -3.56 | mmu-mir-124-2 -4.08 | mmu-mir-128-2 -4.63 | mmu-mir-31 -5.86 | mmu-mir-145 -6.63 | mmu-mir-190 -7.94 | …
10542677	Etnk1	ethanolamine kinase 1	NM_029250	1.07	mmu-mir-590 (3') 7244383200140.5 | mmu-mir-145 1675.06 | mmu-mir-195 24.59 | mmu-mir-17 16.91 | mmu-mir-200a 5.58 | mmu-mir-17 4.03 | mmu-mir-721 2.69 | mmu-mir-301b 2.5 | mmu-mir-205 2.16 | mmu-mir-93 1.68 | mmu-mir-322 1.49 | mmu-mir-93 1.09 | mmu-mir-202 (5') -1.36 | mmu-mir-152 -1.48 | mmu-mir-322 -1.54 | mmu-mir-300 -1.57 | mmu-mir-107 -1.78 | mmu-mir-132 -1.85 | mmu-mir-300 -2.1 | mmu-mir-1…
10481540	Fnbp1	formin binding protein 1	NM_001177648	1.07	mmu-mir-124-2 -3.56 | mmu-mir-124-2 -4.08 | mmu-mir-128-2 -4.63 | mmu-mir-9-3 -8.28
10392437	Gna13	guanine nucleotide binding protein, alpha 13	NM_010303	1.07	mmu-mir-195 24.59 | mmu-mir-200a 5.58 | mmu-mir-322 1.49 | mmu-mir-30a 1.4 | mmu-mir-223 1.28 | mmu-mir-214 1.27 | mmu-mir-30b 1.1 | mmu-mir-322 -1.54 | mmu-mir-30b -2.48 | mmu-mir-30a -2.75 | mmu-mir-141 -2.81 | mmu-mir-141 -3.03 | mmu-mir-16-2 -3.14 | mmu-mir-124-2 -3.56 | mmu-mir-124-2 -4.08 | mmu-mir-761 -4.5 | mmu-mir-497 -4.76 | mmu-mir-195 -5.62 | mmu-mir-182 -11.47 | mmu-mir-214 -24.25
10376060	Irf1	interferon regulatory factor 1	NM_008390	1.07	mmu-mir-17 16.91 | mmu-mir-17 4.03 | mmu-mir-721 2.69 | mmu-mir-301b 2.5 | mmu-mir-93 1.68 | mmu-mir-93 1.09 | mmu-mir-383 -1.39 | mmu-mir-124-2 -3.56 | mmu-mir-124-2 -4.08 | mmu-mir-370 -4.08 | mmu-mir-9-3 -8.28
10544829	Jazf1	JAZF zinc finger 1	NM_001168277	1.07	mmu-mir-653 25.63 | mmu-mir-1192 21.26 | mmu-mir-17 16.91 | mmu-mir-17 4.03 | mmu-mir-296 (3') 2.31 | mmu-mir-294 2.13 | mmu-mir-294 1.73 | mmu-mir-93 1.68 | mmu-mir-429 1.43 | mmu-mir-495 1.3 | mmu-mir-295 1.17 | mmu-mir-96 1.14 | mmu-mir-93 1.09 | mmu-mir-31 -1.48 | mmu-mir-543 -1.74 | mmu-mir-653 -2.14 | mmu-mir-543 -2.41 | mmu-mir-296 (5') -3.27 | mmu-mir-124-2 -3.56 | mmu-mir-138-1 -3.58 | m…
10446771	Lclat1	lysocardiolipin acyltransferase 1	NM_001081071	1.07	mmu-mir-721 2.69 | mmu-mir-882 2.51 | mmu-mir-301b 2.5 | mmu-mir-294 2.13 | mmu-mir-294 1.73 | mmu-mir-93 1.68 | mmu-mir-295 1.17 | mmu-mir-93 1.09 | mmu-mir-124-2 -3.56 | mmu-mir-124-2 -4.08 | mmu-mir-185 -4.35 | mmu-mir-106a -4.44 | mmu-mir-105 -15.67 | mmu-mir-295 -20.97 | mmu-mir-670 -53.08
10435654	Lrrc58	leucine rich repeat containing 58	NM_177093	1.07	mmu-mir-653 25.63 | mmu-mir-195 24.59 | mmu-mir-186 17.03 | mmu-mir-205 2.16 | mmu-mir-322 1.49 | mmu-mir-30a 1.4 | mmu-mir-30b 1.1 | mmu-mir-186 -1.24 | mmu-mir-322 -1.54 | mmu-mir-653 -2.14 | mmu-mir-30b -2.48 | mmu-mir-30a -2.75 | mmu-mir-16-2 -3.14 | mmu-mir-124-2 -3.56 | mmu-mir-124-2 -4.08 | mmu-mir-24-2 -4.38 | mmu-mir-497 -4.76 | mmu-mir-195 -5.62 | mmu-mir-503 -13.27
10459747	Mapk4	mitogen-activated protein kinase 4	NM_172632	1.07	mmu-mir-17 16.91 | mmu-mir-17 4.03 | mmu-mir-127 3.23 | mmu-mir-183 2.39 | mmu-mir-326 1.84 | mmu-mir-93 1.68 | mmu-mir-214 1.27 | mmu-mir-330 1.09 | mmu-mir-93 1.09 | mmu-mir-330 -1.59 | mmu-mir-183 -2.45 | mmu-mir-124-2 -3.56 | mmu-mir-127 -3.63 | mmu-mir-124-2 -4.08 | mmu-mir-761 -4.5 | mmu-mir-153 -8.22 | mmu-mir-708 -8.28 | mmu-mir-873 -10.85 | mmu-mir-214 -24.25 | mmu-mir-708 -171.25
10475051	Mga	MAX gene associated	NM_013720	1.07	mmu-mir-205 2.16 | mmu-mir-429 1.43 | mmu-mir-410 -1.04 | mmu-mir-202 (5') -1.36 | mmu-mir-383 -1.39 | mmu-mir-543 -1.74 | mmu-mir-107 -1.78 | mmu-mir-543 -2.41 | mmu-mir-124-2 -3.56 | mmu-mir-494 -3.68 | mmu-mir-124-2 -4.08 | mmu-mir-9-3 -8.28 | mmu-mir-539 -8.34 | mmu-mir-202 (3') -53.45
10453830	Mib1	mindbomb homolog 1 (Drosophila)	NM_144860	1.07	mmu-mir-590 (3') 7244383200140.5 | mmu-mir-195 24.59 | mmu-mir-1192 21.26 | mmu-mir-200a 5.58 | mmu-mir-721 2.69 | mmu-mir-301b 2.5 | mmu-mir-194-2 2.31 | mmu-mir-322 1.49 | mmu-mir-495 1.3 | mmu-mir-150 1.19 | mmu-mir-322 -1.54 | mmu-mir-107 -1.78 | mmu-mir-132 -1.85 | mmu-mir-141 -2.81 | mmu-mir-141 -3.03 | mmu-mir-16-2 -3.14 | mmu-mir-124-2 -3.56 | mmu-mir-124-2 -4.08 | mmu-mir-149 -4.41 | mmu…
10507885	Mycbp	c-myc binding protein	NM_019660	1.07	mmu-mir-214 1.27 | mmu-mir-300 -1.57 | mmu-mir-300 -2.1 | mmu-mir-124-2 -3.56 | mmu-mir-124-2 -4.08 | mmu-mir-370 -4.08 | mmu-mir-300 -4.17 | mmu-mir-761 -4.5 | mmu-mir-153 -8.22 | mmu-mir-9-3 -8.28 | mmu-mir-758 -18.77 | mmu-mir-214 -24.25 | mmu-mir-361 -81.57
10354845	Orc2	origin recognition complex, subunit 2	NM_008765	1.07	mmu-mir-203 1.47 | mmu-mir-203 -2.19 | mmu-mir-124-2 -3.56 | mmu-mir-124-2 -4.08 | mmu-mir-153 -8.22 | mmu-mir-670 -53.08
10578829	Palld	palladin, cytoskeletal associated protein	NM_001081390	1.07	mmu-mir-124-2 -3.56 | mmu-mir-124-2 -4.08 | mmu-mir-340 (3') -7.41 | mmu-mir-182 -11.47 | mmu-mir-340 (5') -22.63
10491860	Phf17	PHD finger protein 17	NM_172303	1.07	mmu-mir-721 2.69 | mmu-mir-301b 2.5 | mmu-mir-205 2.16 | mmu-mir-499 2.06 | mmu-mir-25 -1.16 | mmu-mir-137 -1.41 | mmu-mir-367 -1.85 | mmu-mir-124-2 -3.56 | mmu-mir-124-2 -4.08 | mmu-mir-25 -4.47 | mmu-mir-340 (3') -7.41 | mmu-mir-153 -8.22 | mmu-mir-488 -9.38 | mmu-mir-488 -15.35 | mmu-mir-218-2 -18.51 | mmu-mir-340 (5') -22.63 | mmu-mir-155 -46.53 | mmu-mir-363 -14562.8 | mmu-mir-32 -253214.41
10490350	Ppp1r3d	protein phosphatase 1, regulatory subunit 3D	NM_001085501	1.07	mmu-mir-186 17.03 | mmu-mir-192 8.22 | mmu-mir-192 3.84 | mmu-mir-186 -1.24 | mmu-mir-31 -1.48 | mmu-mir-124-2 -3.56 | mmu-mir-124-2 -4.08 | mmu-mir-370 -4.08 | mmu-mir-31 -5.86 | mmu-mir-215 -385.34
10411690	Rad17	RAD17 homolog (S. pombe)	NM_011233	1.07	mmu-mir-205 2.16 | mmu-mir-124-2 -3.56 | mmu-mir-124-2 -4.08
10359201	Ralgps2	Ral GEF with PH domain and SH3 binding motif 2	NM_001159965	1.07	mmu-mir-200a 5.58 | mmu-mir-326 1.84 | mmu-mir-223 1.28 | mmu-mir-96 1.14 | mmu-mir-330 1.09 | mmu-mir-330 -1.59 | mmu-mir-141 -2.81 | mmu-mir-141 -3.03 | mmu-mir-124-2 -3.56 | mmu-mir-124-2 -4.08 | mmu-mir-9-3 -8.28 | mmu-mir-182 -11.47 | mmu-mir-670 -53.08 | mmu-mir-351 -174.85
10533849	Rilpl1	Rab interacting lysosomal protein-like 1	NM_021430	1.07	mmu-mir-124-2 -3.56 | mmu-mir-124-2 -4.08
10522976	Rufy3	RUN and FYVE domain containing 3	NM_027530	1.07	mmu-mir-124-2 -3.56 | mmu-mir-124-2 -4.08 | mmu-mir-128-2 -4.63 | mmu-mir-670 -53.08 | mmu-mir-351 -174.85
10584855	Scn2b	sodium channel, voltage-gated, type II, beta	NM_001014761	1.07	mmu-mir-328 189812531.25 | mmu-mir-143 315.17 | mmu-mir-374 11.39 | mmu-mir-374 9.06 | mmu-mir-499 2.06 | mmu-mir-410 -1.04 | mmu-mir-34a -1.09 | mmu-mir-211 -1.23 | mmu-mir-543 -1.74 | mmu-mir-375 -2.25 | mmu-mir-204 -2.36 | mmu-mir-543 -2.41 | mmu-mir-34a -2.6 | mmu-mir-34c -2.69 | mmu-mir-124-2 -3.56 | mmu-mir-124-2 -4.08 | mmu-mir-9-3 -8.28 | mmu-mir-218-2 -18.51 | mmu-mir-34c -41.64 | mmu-mi…
10498319	Serp1	stress-associated endoplasmic reticulum protein 1	NM_030685	1.07	mmu-mir-590 (3') 7244383200140.5 | mmu-mir-17 16.91 | mmu-mir-17 4.03 | mmu-mir-183 2.39 | mmu-mir-93 1.68 | mmu-mir-93 1.09 | mmu-mir-137 -1.41 | mmu-mir-489 -1.92 | mmu-mir-206 -2.38 | mmu-mir-183 -2.45 | mmu-mir-124-2 -3.56 | mmu-mir-124-2 -4.08 | mmu-mir-425 -10.27 | mmu-mir-873 -10.85 | mmu-mir-218-2 -18.51
10509514	Sh2d5	SH2 domain containing 5	NM_001099631	1.07	mmu-mir-124-2 -3.56 | mmu-mir-124-2 -4.08
10572989	Slc10a7	solute carrier family 10 (sodium/bile acid cotransporter family), member 7	NM_029736	1.07	mmu-mir-194-2 2.31 | mmu-mir-429 1.43 | mmu-mir-211 -1.23 | mmu-mir-543 -1.74 | mmu-mir-204 -2.36 | mmu-mir-206 -2.38 | mmu-mir-543 -2.41 | mmu-mir-124-2 -3.56 | mmu-mir-124-2 -4.08 | mmu-mir-128-2 -4.63
10435226	Snx4	sorting nexin 4	NM_080557	1.07	mmu-mir-374 11.39 | mmu-mir-374 9.06 | mmu-mir-31 -1.48 | mmu-mir-124-2 -3.56 | mmu-mir-124-2 -4.08 | mmu-mir-31 -5.86 | mmu-mir-182 -11.47 | mmu-mir-218-2 -18.51
10363415	Spock2	sparc/osteonectin, cwcv and kazal-like domains proteoglycan 2	NM_052994	1.07	mmu-mir-200a 5.58 | mmu-mir-127 3.23 | mmu-mir-377 2.75 | mmu-mir-543 -1.74 | mmu-mir-543 -2.41 | mmu-mir-141 -2.81 | mmu-mir-141 -3.03 | mmu-mir-124-2 -3.56 | mmu-mir-127 -3.63 | mmu-mir-342 (5') -3.66 | mmu-mir-377 -3.86 | mmu-mir-124-2 -4.08 | mmu-mir-340 (3') -7.41 | mmu-mir-340 (5') -22.63
10599377	Stag2	stromal antigen 2	NM_021465	1.07	mmu-mir-590 (3') 7244383200140.5 | mmu-mir-382 1105.13 | mmu-mir-1192 21.26 | mmu-mir-186 17.03 | mmu-mir-30a 1.4 | mmu-mir-495 1.3 | mmu-mir-214 1.27 | mmu-mir-30b 1.1 | mmu-mir-25 -1.16 | mmu-mir-186 -1.24 | mmu-mir-367 -1.85 | mmu-mir-21 -2.35 | mmu-mir-206 -2.38 | mmu-mir-30b -2.48 | mmu-mir-30a -2.75 | mmu-mir-22 -3.05 | mmu-mir-124-2 -3.56 | mmu-mir-124-2 -4.08 | mmu-mir-25 -4.47 | mmu-mir-…
10546538	Suclg2	succinate-Coenzyme A ligase, GDP-forming, beta subunit	NM_011507	1.07	mmu-mir-124-2 -3.56 | mmu-mir-124-2 -4.08
10545682	Tet3	tet methylcytosine dioxygenase 3	NM_183138	1.07	mmu-mir-154 809 | mmu-mir-144 82.71 | mmu-mir-195 24.59 | mmu-mir-1192 21.26 | mmu-mir-17 16.91 | mmu-mir-374 11.39 | mmu-mir-374 9.06 | mmu-mir-433 6.73 | mmu-mir-486 5.86 | mmu-mir-200a 5.58 | mmu-mir-872 5.21 | mmu-mir-17 4.03 | mmu-mir-136 3.14 | mmu-mir-721 2.69 | mmu-mir-301b 2.5 | mmu-mir-294 2.13 | mmu-mir-294 1.73 | mmu-mir-93 1.68 | mmu-mir-542 (5') 1.62 | mmu-mir-322 1.49 | mmu-mir-338…
10539111	Tmem150a	transmembrane protein 150A	NM_144916	1.07	mmu-mir-874 1.4 | mmu-mir-124-2 -3.56 | mmu-mir-124-2 -4.08
10474112	Traf6	TNF receptor-associated factor 6	NM_009424	1.07	mmu-mir-124-2 -3.56 | mmu-mir-124-2 -4.08 | mmu-mir-670 -53.08 | mmu-mir-351 -174.85
10418171	Zcchc24	zinc finger, CCHC domain containing 24	NM_001101433	1.07	mmu-mir-590 (3') 7244383200140.5 | mmu-mir-191 24.59 | mmu-mir-374 11.39 | mmu-mir-374 9.06 | mmu-mir-200a 5.58 | mmu-mir-329 4.86 | mmu-mir-294 2.13 | mmu-mir-294 1.73 | mmu-mir-93 1.68 | mmu-mir-429 1.43 | mmu-mir-30a 1.4 | mmu-mir-295 1.17 | mmu-mir-30b 1.1 | mmu-mir-93 1.09 | mmu-mir-211 -1.23 | mmu-mir-300 -1.57 | mmu-mir-300 -2.1 | mmu-mir-204 -2.36 | mmu-mir-30b -2.48 | mmu-mir-30a -2.75 |…
10582171	Zdhhc7	zinc finger, DHHC domain containing 7	NM_133967	1.07	mmu-mir-433 6.73 | mmu-mir-122 -1.17 | mmu-mir-433 -1.21 | mmu-mir-152 -1.48 | mmu-mir-124-2 -3.56 | mmu-mir-124-2 -4.08 | mmu-mir-9-3 -8.28 | mmu-mir-670 -53.08 | mmu-mir-351 -174.85
10469425	Arl5b	ADP-ribosylation factor-like 5B	NM_029466	1.06	mmu-mir-145 1675.06 | mmu-mir-200a 5.58 | mmu-mir-429 1.43 | mmu-mir-211 -1.23 | mmu-mir-543 -1.74 | mmu-mir-204 -2.36 | mmu-mir-543 -2.41 | mmu-mir-141 -2.81 | mmu-mir-141 -3.03 | mmu-mir-124-2 -3.56 | mmu-mir-592 -3.56 | mmu-mir-138-1 -3.58 | mmu-mir-124-2 -4.08 | mmu-mir-145 -6.63 | mmu-mir-218-2 -18.51 | mmu-mir-155 -46.53
10476817	Atpaf1	ATP synthase mitochondrial F1 complex assembly factor 1	NM_181040	1.06	mmu-mir-221 1.96 | mmu-mir-214 1.27 | mmu-mir-222 -1.08 | mmu-mir-137 -1.41 | mmu-mir-21 -2.35 | mmu-mir-124-2 -3.56 | mmu-mir-124-2 -4.08 | mmu-mir-761 -4.5 | mmu-mir-128-2 -4.63 | mmu-mir-21 -5.58 | mmu-mir-320 -6.45 | mmu-mir-708 -8.28 | mmu-mir-214 -24.25 | mmu-mir-361 -81.57 | mmu-mir-708 -171.25
10404686	Bmp6	bone morphogenetic protein 6	NM_007556	1.06	mmu-mir-124-2 -3.56 | mmu-mir-124-2 -4.08
10551852	Clip3	CAP-GLY domain containing linker protein 3	NM_001081114	1.06	mmu-mir-300 -1.57 | mmu-mir-300 -2.1 | mmu-mir-124-2 -3.56 | mmu-mir-124-2 -4.08 | mmu-mir-300 -4.17 | mmu-mir-216b -45.25 | mmu-mir-381 -58.49
10590060	Ctdspl	CTD (carboxy-terminal domain, RNA polymerase II, polypeptide A) small phosphatase-like	NM_133710	1.06	mmu-mir-195 24.59 | mmu-mir-17 16.91 | mmu-mir-486 5.86 | mmu-mir-17 4.03 | mmu-mir-183 2.39 | mmu-mir-93 1.68 | mmu-mir-322 1.49 | mmu-mir-96 1.14 | mmu-mir-93 1.09 | mmu-mir-100 -1.14 | mmu-mir-137 -1.41 | mmu-mir-322 -1.54 | mmu-mir-543 -1.74 | mmu-mir-543 -2.41 | mmu-mir-183 -2.45 | mmu-mir-486 -2.53 | mmu-mir-16-2 -3.14 | mmu-mir-124-2 -3.56 | mmu-mir-124-2 -4.08 | mmu-mir-128-2 -4.63 | mmu-…
10388241	Ctns	cystinosis, nephropathic	NM_031251	1.06	mmu-mir-124-2 -3.56 | mmu-mir-124-2 -4.08
10584777	Ddx6	DEAD (Asp-Glu-Ala-Asp) box polypeptide 6	NM_001110826	1.06	mmu-mir-145 1675.06 | mmu-mir-143 315.17 | mmu-mir-721 2.69 | mmu-mir-301b 2.5 | mmu-mir-205 2.16 | mmu-mir-203 1.47 | mmu-mir-383 -1.39 | mmu-mir-152 -1.48 | mmu-mir-300 -1.57 | mmu-mir-132 -1.85 | mmu-mir-300 -2.1 | mmu-mir-203 -2.19 | mmu-mir-22 -3.05 | mmu-mir-124-2 -3.56 | mmu-mir-124-2 -4.08 | mmu-mir-300 -4.17 | mmu-mir-128-2 -4.63 | mmu-mir-145 -6.63 | mmu-mir-218-2 -18.51 | mmu-mir-381 -…
10532133	Evi5	ecotropic viral integration site 5	NM_007964	1.06	mmu-mir-590 (3') 7244383200140.5 | mmu-mir-154 809 | mmu-mir-195 24.59 | mmu-mir-136 3.14 | mmu-mir-322 1.49 | mmu-mir-429 1.43 | mmu-mir-96 1.14 | mmu-mir-25 -1.16 | mmu-mir-322 -1.54 | mmu-mir-367 -1.85 | mmu-mir-375 -2.25 | mmu-mir-16-2 -3.14 | mmu-mir-124-2 -3.56 | mmu-mir-592 -3.56 | mmu-mir-124-2 -4.08 | mmu-mir-154 -4.23 | mmu-mir-25 -4.47 | mmu-mir-128-2 -4.63 | mmu-mir-497 -4.76 | mmu-mi…
10453738	Fzd8	frizzled homolog 8 (Drosophila)	NM_008058	1.06	mmu-mir-1192 21.26 | mmu-mir-499 2.06 | mmu-mir-495 1.3 | mmu-mir-410 -1.04 | mmu-mir-100 -1.14 | mmu-mir-375 -2.25 | mmu-mir-124-2 -3.56 | mmu-mir-124-2 -4.08
10409833	Gas1	growth arrest specific 1	NM_008086	1.06	mmu-mir-33 17.03 | mmu-mir-33 2.69 | mmu-mir-34a -1.09 | mmu-mir-300 -1.57 | mmu-mir-300 -2.1 | mmu-mir-34a -2.6 | mmu-mir-34c -2.69 | mmu-mir-124-2 -3.56 | mmu-mir-124-2 -4.08 | mmu-mir-300 -4.17 | mmu-mir-340 (3') -7.41 | mmu-mir-340 (5') -22.63 | mmu-mir-34c -41.64 | mmu-mir-381 -58.49
10528227	Gnai1	guanine nucleotide binding protein (G protein), alpha inhibiting 1	NM_010305	1.06	mmu-mir-124-2 -3.56 | mmu-mir-124-2 -4.08 | mmu-mir-320 -6.45
10540855	Hrh1	histamine receptor H1	NM_008285	1.06	mmu-mir-124-2 -3.56 | mmu-mir-124-2 -4.08 | mmu-mir-24-2 -4.38 | mmu-mir-873 -10.85
10401987	Kcnk10	potassium channel, subfamily K, member 10	NM_029911	1.06	mmu-mir-143 315.17 | mmu-mir-195 24.59 | mmu-mir-17 16.91 | mmu-mir-17 4.03 | mmu-mir-136 3.14 | mmu-mir-721 2.69 | mmu-mir-301b 2.5 | mmu-mir-183 2.39 | mmu-mir-326 1.84 | mmu-mir-93 1.68 | mmu-mir-322 1.49 | mmu-mir-203 1.47 | mmu-mir-96 1.14 | mmu-mir-330 1.09 | mmu-mir-93 1.09 | mmu-mir-25 -1.16 | mmu-mir-322 -1.54 | mmu-mir-330 -1.59 | mmu-mir-367 -1.85 | mmu-mir-203 -2.19 | mmu-mir-183 -2.4…
10536996	Klhdc10	kelch domain containing 10	NM_029742	1.06	mmu-mir-200a 5.58 | mmu-mir-214 1.27 | mmu-mir-96 1.14 | mmu-mir-141 -2.81 | mmu-mir-141 -3.03 | mmu-mir-124-2 -3.56 | mmu-mir-124-2 -4.08 | mmu-mir-761 -4.5 | mmu-mir-182 -11.47 | mmu-mir-218-2 -18.51 | mmu-mir-214 -24.25
10459481	Lman1	lectin, mannose-binding, 1	NM_027400	1.06	mmu-mir-124-2 -3.56 | mmu-mir-138-1 -3.58 | mmu-mir-124-2 -4.08 | mmu-mir-9-3 -8.28
10579047	Lzts1	leucine zipper, putative tumor suppressor 1	BC127607	1.06	mmu-mir-124-2 -3.56 | mmu-mir-124-2 -4.08 | mmu-mir-539 -8.34
10541049	March8	membrane-associated ring finger (C3HC4) 8	NM_027920	1.06	mmu-mir-17 16.91 | mmu-mir-17 4.03 | mmu-mir-294 2.13 | mmu-mir-294 1.73 | mmu-mir-93 1.68 | mmu-mir-295 1.17 | mmu-mir-93 1.09 | mmu-mir-124-2 -3.56 | mmu-mir-124-2 -4.08 | mmu-mir-106a -4.44 | mmu-mir-105 -15.67 | mmu-mir-295 -20.97
10400609	Mdga2	MAM domain containing glycosylphosphatidylinositol anchor 2	NM_001193266	1.06	mmu-mir-431 3.58 | mmu-mir-721 2.69 | mmu-mir-301b 2.5 | mmu-mir-152 -1.48 | mmu-mir-124-2 -3.56 | mmu-mir-494 -3.68 | mmu-mir-124-2 -4.08 | mmu-mir-340 (3') -7.41 | mmu-mir-153 -8.22 | mmu-mir-9-3 -8.28 | mmu-mir-431 -8.34 | mmu-mir-218-2 -18.51 | mmu-mir-340 (5') -22.63
10606948	Morc4	microrchidia 4	NM_029413	1.06	mmu-mir-124-2 -3.56 | mmu-mir-124-2 -4.08
10480286	Nebl	nebulette	ENSMUST00000095134	1.06	mmu-mir-154 809 | mmu-mir-195 24.59 | mmu-mir-1192 21.26 | mmu-mir-872 5.21 | mmu-mir-542 (5') 1.62 | mmu-mir-322 1.49 | mmu-mir-495 1.3 | mmu-mir-322 -1.54 | mmu-mir-872 -1.56 | mmu-mir-16-2 -3.14 | mmu-mir-124-2 -3.56 | mmu-mir-138-1 -3.58 | mmu-mir-124-2 -4.08 | mmu-mir-154 -4.23 | mmu-mir-128-2 -4.63 | mmu-mir-497 -4.76 | mmu-mir-195 -5.62 | mmu-mir-542 (3') -6.59 | mmu-mir-153 -8.22 | mmu-mi…
10442542	Nthl1	nth (endonuclease III)-like 1 (E.coli)	NM_008743	1.06	mmu-mir-124-2 -3.56 | mmu-mir-124-2 -4.08
10604292	Odz1	odd Oz/ten-m homolog 1 (Drosophila)	NM_011855	1.06	mmu-mir-17 16.91 | mmu-mir-374 11.39 | mmu-mir-374 9.06 | mmu-mir-433 6.73 | mmu-mir-17 4.03 | mmu-mir-721 2.69 | mmu-mir-301b 2.5 | mmu-mir-93 1.68 | mmu-mir-429 1.43 | mmu-mir-379 1.22 | mmu-mir-93 1.09 | mmu-mir-410 -1.04 | mmu-mir-25 -1.16 | mmu-mir-433 -1.21 | mmu-mir-202 (5') -1.36 | mmu-mir-543 -1.74 | mmu-mir-367 -1.85 | mmu-mir-543 -2.41 | mmu-mir-421 -2.79 | mmu-mir-124-2 -3.56 | mmu-mi…
10469571	Otud1	OTU domain containing 1	NM_027715	1.06	mmu-mir-17 16.91 | mmu-mir-17 4.03 | mmu-mir-93 1.68 | mmu-mir-93 1.09 | mmu-mir-217 -1.57 | mmu-mir-300 -1.57 | mmu-mir-300 -2.1 | mmu-mir-206 -2.38 | mmu-mir-124-2 -3.56 | mmu-mir-124-2 -4.08 | mmu-mir-300 -4.17 | mmu-mir-381 -58.49
10407097	Pde4d	phosphodiesterase 4D, cAMP specific	NM_011056	1.06	mmu-mir-144 82.71 | mmu-mir-1192 21.26 | mmu-mir-186 17.03 | mmu-mir-33 17.03 | mmu-mir-374 11.39 | mmu-mir-374 9.06 | mmu-mir-329 4.86 | mmu-mir-33 2.69 | mmu-mir-183 2.39 | mmu-mir-542 (5') 1.62 | mmu-mir-203 1.47 | mmu-mir-30a 1.4 | mmu-mir-495 1.3 | mmu-mir-223 1.28 | mmu-mir-30b 1.1 | mmu-mir-410 -1.04 | mmu-mir-25 -1.16 | mmu-mir-186 -1.24 | mmu-mir-137 -1.41 | mmu-mir-543 -1.74 | mmu-mir-1…
10606893	Rab9b	RAB9B, member RAS oncogene family	NM_176971	1.06	mmu-mir-195 24.59 | mmu-mir-721 2.69 | mmu-mir-301b 2.5 | mmu-mir-205 2.16 | mmu-mir-322 1.49 | mmu-mir-31 -1.48 | mmu-mir-322 -1.54 | mmu-mir-16-2 -3.14 | mmu-mir-124-2 -3.56 | mmu-mir-124-2 -4.08 | mmu-mir-497 -4.76 | mmu-mir-195 -5.62 | mmu-mir-31 -5.86 | mmu-mir-488 -9.38 | mmu-mir-503 -13.27 | mmu-mir-488 -15.35
10470705	Rapgef1	Rap guanine nucleotide exchange factor (GEF) 1	NM_001039087	1.06	mmu-mir-195 24.59 | mmu-mir-1192 21.26 | mmu-mir-322 1.49 | mmu-mir-203 1.47 | mmu-mir-495 1.3 | mmu-mir-214 1.27 | mmu-mir-322 -1.54 | mmu-mir-203 -2.19 | mmu-mir-16-2 -3.14 | mmu-mir-124-2 -3.56 | mmu-mir-124-2 -4.08 | mmu-mir-761 -4.5 | mmu-mir-497 -4.76 | mmu-mir-195 -5.62 | mmu-mir-488 -9.38 | mmu-mir-488 -15.35 | mmu-mir-214 -24.25
10510552	Rere	arginine glutamic acid dipeptide (RE) repeats	NM_001085492	1.06	mmu-mir-1192 21.26 | mmu-mir-882 2.51 | mmu-mir-346 1.42 | mmu-mir-495 1.3 | mmu-mir-96 1.14 | mmu-mir-410 -1.04 | mmu-mir-211 -1.23 | mmu-mir-293 -1.36 | mmu-mir-204 -2.36 | mmu-mir-206 -2.38 | mmu-mir-124-2 -3.56 | mmu-mir-384 (5') -4 | mmu-mir-124-2 -4.08 | mmu-mir-185 -4.35 | mmu-mir-128-2 -4.63 | mmu-mir-9-3 -8.28 | mmu-mir-182 -11.47 | mmu-mir-224 -29.65
10566714	Ric3	resistance to inhibitors of cholinesterase 3 homolog (C. elegans)	NM_001038624	1.06	mmu-mir-542 (5') 1.62 | mmu-mir-206 -2.38 | mmu-mir-124-2 -3.56 | mmu-mir-124-2 -4.08 | mmu-mir-542 (3') -6.59 | mmu-mir-539 -8.34 | mmu-mir-182 -11.47 | mmu-mir-218-2 -18.51
10535389	Rnf216	ring finger protein 216	NM_207110	1.06	mmu-mir-145 1675.06 | mmu-mir-186 17.03 | mmu-mir-721 2.69 | mmu-mir-301b 2.5 | mmu-mir-294 2.13 | mmu-mir-294 1.73 | mmu-mir-93 1.68 | mmu-mir-295 1.17 | mmu-mir-93 1.09 | mmu-mir-186 -1.24 | mmu-mir-124-2 -3.56 | mmu-mir-124-2 -4.08 | mmu-mir-106a -4.44 | mmu-mir-145 -6.63 | mmu-mir-105 -15.67 | mmu-mir-295 -20.97
10369413	Sgpl1	sphingosine phosphate lyase 1	NM_009163	1.06	mmu-mir-136 3.14 | mmu-mir-137 -1.41 | mmu-mir-124-2 -3.56 | mmu-mir-124-2 -4.08 | mmu-mir-24-2 -4.38 | mmu-mir-218-2 -18.51 | mmu-mir-670 -53.08 | mmu-mir-351 -174.85
10493519	Shc1	src homology 2 domain-containing transforming protein C1	NM_001113331	1.06	mmu-mir-429 1.43 | mmu-mir-96 1.14 | mmu-mir-211 -1.23 | mmu-mir-204 -2.36 | mmu-mir-124-2 -3.56 | mmu-mir-124-2 -4.08 | mmu-mir-9-3 -8.28
10480445	Spopl	speckle-type POZ protein-like	NM_001165997	1.06	mmu-mir-17 16.91 | mmu-mir-17 4.03 | mmu-mir-721 2.69 | mmu-mir-301b 2.5 | mmu-mir-183 2.39 | mmu-mir-205 2.16 | mmu-mir-93 1.68 | mmu-mir-203 1.47 | mmu-mir-93 1.09 | mmu-mir-217 -1.57 | mmu-mir-203 -2.19 | mmu-mir-183 -2.45 | mmu-mir-124-2 -3.56 | mmu-mir-124-2 -4.08 | mmu-mir-128-2 -4.63 | mmu-mir-320 -6.45 | mmu-mir-218-2 -18.51
10475772	Stard7	START domain containing 7	NM_139308	1.06	mmu-mir-377 2.75 | mmu-mir-96 1.14 | mmu-mir-31 -1.48 | mmu-mir-206 -2.38 | mmu-mir-124-2 -3.56 | mmu-mir-377 -3.86 | mmu-mir-124-2 -4.08 | mmu-mir-31 -5.86
10391301	Stat3	signal transducer and activator of transcription 3	NM_213659	1.06	mmu-mir-17 16.91 | mmu-mir-17 4.03 | mmu-mir-93 1.68 | mmu-mir-874 1.4 | mmu-mir-93 1.09 | mmu-mir-410 -1.04 | mmu-mir-300 -1.57 | mmu-mir-300 -2.1 | mmu-mir-21 -2.35 | mmu-mir-124-2 -3.56 | mmu-mir-124-2 -4.08 | mmu-mir-300 -4.17 | mmu-mir-21 -5.58 | mmu-mir-670 -53.08 | mmu-mir-381 -58.49 | mmu-mir-351 -174.85
10400191	Strn3	striatin, calmodulin binding protein 3	NM_052973	1.06	mmu-mir-590 (3') 7244383200140.5 | mmu-mir-143 315.17 | mmu-mir-144 82.71 | mmu-mir-542 (5') 1.62 | mmu-mir-410 -1.04 | mmu-mir-34a -1.09 | mmu-mir-25 -1.16 | mmu-mir-383 -1.39 | mmu-mir-367 -1.85 | mmu-mir-34a -2.6 | mmu-mir-34c -2.69 | mmu-mir-421 -2.79 | mmu-mir-124-2 -3.56 | mmu-mir-124-2 -4.08 | mmu-mir-25 -4.47 | mmu-mir-542 (3') -6.59 | mmu-mir-340 (3') -7.41 | mmu-mir-758 -18.77 | mmu-mir…
10577808	Tacc1	transforming, acidic coiled-coil containing protein 1	NM_177089	1.06	mmu-mir-195 24.59 | mmu-mir-496 4.35 | mmu-mir-322 1.49 | mmu-mir-96 1.14 | mmu-mir-31 -1.48 | mmu-mir-322 -1.54 | mmu-mir-217 -1.57 | mmu-mir-16-2 -3.14 | mmu-mir-124-2 -3.56 | mmu-mir-592 -3.56 | mmu-mir-494 -3.68 | mmu-mir-124-2 -4.08 | mmu-mir-128-2 -4.63 | mmu-mir-497 -4.76 | mmu-mir-195 -5.62 | mmu-mir-31 -5.86 | mmu-mir-182 -11.47 | mmu-mir-218-2 -18.51
10350792	Tor1aip2	torsin A interacting protein 2	NM_001160181	1.06	mmu-mir-191 24.59 | mmu-mir-17 16.91 | mmu-mir-17 4.03 | mmu-mir-136 3.14 | mmu-mir-721 2.69 | mmu-mir-301b 2.5 | mmu-mir-205 2.16 | mmu-mir-93 1.68 | mmu-mir-93 1.09 | mmu-mir-25 -1.16 | mmu-mir-367 -1.85 | mmu-mir-124-2 -3.56 | mmu-mir-384 (5') -4 | mmu-mir-124-2 -4.08 | mmu-mir-149 -4.41 | mmu-mir-365-2 -4.44 | mmu-mir-25 -4.47 | mmu-mir-363 -14562.8 | mmu-mir-32 -253214.41
10501699	Agl	amylo-1,6-glucosidase, 4-alpha-glucanotransferase	NM_001081326	1.05	mmu-mir-124-2 -3.56 | mmu-mir-124-2 -4.08
10530287	Apbb2	amyloid beta (A4) precursor protein-binding, family B, member 2	NM_009686	1.05	mmu-mir-1192 21.26 | mmu-mir-186 17.03 | mmu-mir-33 17.03 | mmu-mir-17 16.91 | mmu-mir-433 6.73 | mmu-mir-200a 5.58 | mmu-mir-17 4.03 | mmu-mir-33 2.69 | mmu-mir-294 2.13 | mmu-mir-294 1.73 | mmu-mir-93 1.68 | mmu-mir-203 1.47 | mmu-mir-495 1.3 | mmu-mir-295 1.17 | mmu-mir-93 1.09 | mmu-mir-410 -1.04 | mmu-mir-433 -1.21 | mmu-mir-186 -1.24 | mmu-mir-31 -1.48 | mmu-mir-203 -2.19 | mmu-mir-421 -2.7…
10525833	Atp6v0a2	ATPase, H+ transporting, lysosomal V0 subunit A2	BC112905	1.05	mmu-mir-429 1.43 | mmu-mir-124-2 -3.56 | mmu-mir-124-2 -4.08 | mmu-mir-24-2 -4.38
10525542	Bcl7a	B cell CLL/lymphoma 7A	NM_029850	1.05	mmu-mir-195 24.59 | mmu-mir-329 4.86 | mmu-mir-322 1.49 | mmu-mir-203 1.47 | mmu-mir-211 -1.23 | mmu-mir-202 (5') -1.36 | mmu-mir-152 -1.48 | mmu-mir-322 -1.54 | mmu-mir-543 -1.74 | mmu-mir-203 -2.19 | mmu-mir-21 -2.35 | mmu-mir-204 -2.36 | mmu-mir-206 -2.38 | mmu-mir-543 -2.41 | mmu-mir-16-2 -3.14 | mmu-mir-124-2 -3.56 | mmu-mir-124-2 -4.08 | mmu-mir-497 -4.76 | mmu-mir-21 -5.58 | mmu-mir-195 -5…
10360806	Capn2	calpain 2	NM_009794	1.05	mmu-mir-137 -1.41 | mmu-mir-124-2 -3.56 | mmu-mir-124-2 -4.08 | mmu-mir-190 -7.94
10440307	Chmp2b	charged multivesicular body protein 2B	NM_026879	1.05	mmu-mir-30a 1.4 | mmu-mir-150 1.19 | mmu-mir-96 1.14 | mmu-mir-30b 1.1 | mmu-mir-30b -2.48 | mmu-mir-30a -2.75 | mmu-mir-124-2 -3.56 | mmu-mir-124-2 -4.08 | mmu-mir-9-3 -8.28 | mmu-mir-488 -9.38 | mmu-mir-182 -11.47 | mmu-mir-488 -15.35
10595211	Col12a1	collagen, type XII, alpha 1	NM_007730	1.05	mmu-mir-195 24.59 | mmu-mir-431 3.58 | mmu-mir-322 1.49 | mmu-mir-214 1.27 | mmu-mir-34a -1.09 | mmu-mir-322 -1.54 | mmu-mir-300 -1.57 | mmu-mir-300 -2.1 | mmu-mir-34a -2.6 | mmu-mir-34c -2.69 | mmu-mir-16-2 -3.14 | mmu-mir-124-2 -3.56 | mmu-mir-494 -3.68 | mmu-mir-124-2 -4.08 | mmu-mir-300 -4.17 | mmu-mir-761 -4.5 | mmu-mir-497 -4.76 | mmu-mir-195 -5.62 | mmu-mir-431 -8.34 | mmu-mir-214 -24.25 |…
10604333	Dcaf12l1	DDB1 and CUL4 associated factor 12-like 1	NM_178739	1.05	mmu-mir-31 -1.48 | mmu-mir-124-2 -3.56 | mmu-mir-124-2 -4.08 | mmu-mir-31 -5.86
10350349	Dennd1b	DENN/MADD domain containing 1B	NM_001166501	1.05	mmu-mir-143 315.17 | mmu-mir-195 24.59 | mmu-mir-1192 21.26 | mmu-mir-183 2.39 | mmu-mir-221 1.96 | mmu-mir-322 1.49 | mmu-mir-429 1.43 | mmu-mir-495 1.3 | mmu-mir-222 -1.08 | mmu-mir-25 -1.16 | mmu-mir-137 -1.41 | mmu-mir-322 -1.54 | mmu-mir-107 -1.78 | mmu-mir-367 -1.85 | mmu-mir-183 -2.45 | mmu-mir-16-2 -3.14 | mmu-mir-124-2 -3.56 | mmu-mir-124-2 -4.08 | mmu-mir-365-2 -4.44 | mmu-mir-25 -4.47 …
10389738	Dgke	diacylglycerol kinase, epsilon	NM_019505	1.05	mmu-mir-17 16.91 | mmu-mir-17 4.03 | mmu-mir-721 2.69 | mmu-mir-301b 2.5 | mmu-mir-294 2.13 | mmu-mir-221 1.96 | mmu-mir-294 1.73 | mmu-mir-93 1.68 | mmu-mir-295 1.17 | mmu-mir-93 1.09 | mmu-mir-410 -1.04 | mmu-mir-222 -1.08 | mmu-mir-206 -2.38 | mmu-mir-124-2 -3.56 | mmu-mir-124-2 -4.08 | mmu-mir-106a -4.44 | mmu-mir-105 -15.67 | mmu-mir-295 -20.97
10345046	Efhc1	EF-hand domain (C-terminal) containing 1	NM_027974	1.05	mmu-mir-124-2 -3.56 | mmu-mir-124-2 -4.08
10376230	G3bp1	Ras-GTPase-activating protein SH3-domain binding protein 1	NM_013716	1.05	mmu-mir-124-2 -3.56 | mmu-mir-124-2 -4.08
10530380	Gnpda2	glucosamine-6-phosphate deaminase 2	NM_001038015	1.05	mmu-mir-25 -1.16 | mmu-mir-122 -1.17 | mmu-mir-367 -1.85 | mmu-mir-206 -2.38 | mmu-mir-124-2 -3.56 | mmu-mir-124-2 -4.08 | mmu-mir-25 -4.47 | mmu-mir-340 (3') -7.41 | mmu-mir-153 -8.22 | mmu-mir-340 (5') -22.63 | mmu-mir-363 -14562.8 | mmu-mir-32 -253214.41
10357280	Insig2	insulin induced gene 2	NM_133748	1.05	mmu-mir-30a 1.4 | mmu-mir-96 1.14 | mmu-mir-30b 1.1 | mmu-mir-375 -2.25 | mmu-mir-30b -2.48 | mmu-mir-30a -2.75 | mmu-mir-124-2 -3.56 | mmu-mir-124-2 -4.08 | mmu-mir-182 -11.47
10394288	Itsn2	intersectin 2	NM_011365	1.05	mmu-mir-144 82.71 | mmu-mir-429 1.43 | mmu-mir-152 -1.48 | mmu-mir-124-2 -3.56 | mmu-mir-124-2 -4.08 | mmu-mir-128-2 -4.63 | mmu-mir-153 -8.22 | mmu-mir-182 -11.47
10549386	Klhdc5	kelch domain containing 5	BC147633	1.05	mmu-mir-328 189812531.25 | mmu-mir-192 8.22 | mmu-mir-192 3.84 | mmu-mir-499 2.06 | mmu-mir-21 -2.35 | mmu-mir-124-2 -3.56 | mmu-mir-124-2 -4.08 | mmu-mir-21 -5.58 | mmu-mir-9-3 -8.28 | mmu-mir-215 -385.34
10460645	Map3k11	mitogen-activated protein kinase kinase kinase 11	NM_022012	1.05	mmu-mir-145 1675.06 | mmu-mir-17 16.91 | mmu-mir-17 4.03 | mmu-mir-294 2.13 | mmu-mir-294 1.73 | mmu-mir-93 1.68 | mmu-mir-295 1.17 | mmu-mir-93 1.09 | mmu-mir-124-2 -3.56 | mmu-mir-138-1 -3.58 | mmu-mir-124-2 -4.08 | mmu-mir-106a -4.44 | mmu-mir-145 -6.63 | mmu-mir-105 -15.67 | mmu-mir-295 -20.97 | mmu-mir-670 -53.08 | mmu-mir-351 -174.85
10420572	Nupl1	nucleoporin like 1	NM_170591	1.05	mmu-mir-874 1.4 | mmu-mir-140 -2.87 | mmu-mir-124-2 -3.56 | mmu-mir-124-2 -4.08 | mmu-mir-340 (3') -7.41 | mmu-mir-153 -8.22 | mmu-mir-140 -8.69 | mmu-mir-340 (5') -22.63 | mmu-mir-155 -46.53
10521972	Pcdh7	protocadherin 7	NM_018764	1.05	mmu-mir-33 17.03 | mmu-mir-33 2.69 | mmu-mir-294 2.13 | mmu-mir-499 2.06 | mmu-mir-294 1.73 | mmu-mir-93 1.68 | mmu-mir-295 1.17 | mmu-mir-93 1.09 | mmu-mir-25 -1.16 | mmu-mir-300 -1.57 | mmu-mir-126 (5') -1.79 | mmu-mir-367 -1.85 | mmu-mir-300 -2.1 | mmu-mir-124-2 -3.56 | mmu-mir-124-2 -4.08 | mmu-mir-300 -4.17 | mmu-mir-106a -4.44 | mmu-mir-25 -4.47 | mmu-mir-126 (3') -4.69 | mmu-mir-487b -6.68…
10496015	Pla2g12a	phospholipase A2, group XIIA	NM_183423	1.05	mmu-mir-124-2 -3.56 | mmu-mir-124-2 -4.08
10395910	Pnn	pinin	NM_008891	1.05	mmu-mir-30a 1.4 | mmu-mir-30b 1.1 | mmu-mir-300 -1.57 | mmu-mir-300 -2.1 | mmu-mir-30b -2.48 | mmu-mir-30a -2.75 | mmu-mir-124-2 -3.56 | mmu-mir-124-2 -4.08 | mmu-mir-300 -4.17 | mmu-mir-381 -58.49
10528268	Ptpn12	protein tyrosine phosphatase, non-receptor type 12	NM_011203	1.05	mmu-mir-486 5.86 | mmu-mir-194-2 2.31 | mmu-mir-429 1.43 | mmu-mir-874 1.4 | mmu-mir-486 -2.53 | mmu-mir-124-2 -3.56 | mmu-mir-124-2 -4.08
10593884	Ptpn9	protein tyrosine phosphatase, non-receptor type 9	NM_019651	1.05	mmu-mir-328 189812531.25 | mmu-mir-144 82.71 | mmu-mir-329 4.86 | mmu-mir-96 1.14 | mmu-mir-126 (5') -1.79 | mmu-mir-22 -3.05 | mmu-mir-124-2 -3.56 | mmu-mir-124-2 -4.08 | mmu-mir-24-2 -4.38 | mmu-mir-128-2 -4.63 | mmu-mir-126 (3') -4.69
10584231	Pus3	pseudouridine synthase 3	NM_023292	1.05	mmu-mir-124-2 -3.56 | mmu-mir-124-2 -4.08
10478077	Ralgapb	Ral GTPase activating protein, beta subunit (non-catalytic)	NM_177658	1.05	mmu-mir-194-2 2.31 | mmu-mir-214 1.27 | mmu-mir-124-2 -3.56 | mmu-mir-124-2 -4.08 | mmu-mir-761 -4.5 | mmu-mir-9-3 -8.28 | mmu-mir-214 -24.25
10384985	Rhbdf1	rhomboid family 1 (Drosophila)	NM_010117	1.05	mmu-mir-124-2 -3.56 | mmu-mir-124-2 -4.08
10513381	Rod1	ROD1 regulator of differentiation 1 (S. pombe)	NM_144904	1.05	mmu-mir-590 (3') 7244383200140.5 | mmu-mir-143 315.17 | mmu-mir-499 2.06 | mmu-mir-221 1.96 | mmu-mir-30a 1.4 | mmu-mir-30b 1.1 | mmu-mir-222 -1.08 | mmu-mir-300 -1.57 | mmu-mir-300 -2.1 | mmu-mir-30b -2.48 | mmu-mir-30a -2.75 | mmu-mir-140 -2.87 | mmu-mir-124-2 -3.56 | mmu-mir-124-2 -4.08 | mmu-mir-300 -4.17 | mmu-mir-9-3 -8.28 | mmu-mir-140 -8.69 | mmu-mir-381 -58.49
10385616	Rufy1	RUN and FYVE domain containing 1	NM_172557	1.05	mmu-mir-96 1.14 | mmu-mir-124-2 -3.56 | mmu-mir-124-2 -4.08
10502537	Sh3glb1	SH3-domain GRB2-like B1 (endophilin)	NM_019464	1.05	mmu-mir-410 -1.04 | mmu-mir-421 -2.79 | mmu-mir-124-2 -3.56 | mmu-mir-124-2 -4.08 | mmu-mir-9-3 -8.28
10495035	Slc16a1	solute carrier family 16 (monocarboxylic acid transporters), member 1	NM_009196	1.05	mmu-mir-124-2 -3.56 | mmu-mir-124-2 -4.08
10431711	Slc2a13	solute carrier family 2 (facilitated glucose transporter), member 13	NM_001033633	1.05	mmu-mir-96 1.14 | mmu-mir-34a -1.09 | mmu-mir-34a -2.6 | mmu-mir-34c -2.69 | mmu-mir-124-2 -3.56 | mmu-mir-124-2 -4.08 | mmu-mir-504 -5.06 | mmu-mir-34c -41.64
10425357	Smcr7l	Smith-Magenis syndrome chromosome region, candidate 7-like (human)	NM_178719	1.05	mmu-mir-382 1105.13 | mmu-mir-191 24.59 | mmu-mir-195 24.59 | mmu-mir-882 2.51 | mmu-mir-326 1.84 | mmu-mir-322 1.49 | mmu-mir-429 1.43 | mmu-mir-330 1.09 | mmu-mir-322 -1.54 | mmu-mir-330 -1.59 | mmu-mir-16-2 -3.14 | mmu-mir-124-2 -3.56 | mmu-mir-494 -3.68 | mmu-mir-124-2 -4.08 | mmu-mir-185 -4.35 | mmu-mir-128-2 -4.63 | mmu-mir-497 -4.76 | mmu-mir-504 -5.06 | mmu-mir-195 -5.62 | mmu-mir-873 -10…
10504817	Tgfbr1	transforming growth factor, beta receptor I	NM_009370	1.05	mmu-mir-33 17.03 | mmu-mir-200a 5.58 | mmu-mir-33 2.69 | mmu-mir-721 2.69 | mmu-mir-301b 2.5 | mmu-mir-202 (5') -1.36 | mmu-mir-152 -1.48 | mmu-mir-141 -2.81 | mmu-mir-140 -2.87 | mmu-mir-141 -3.03 | mmu-mir-22 -3.05 | mmu-mir-124-2 -3.56 | mmu-mir-124-2 -4.08 | mmu-mir-128-2 -4.63 | mmu-mir-320 -6.45 | mmu-mir-9-3 -8.28 | mmu-mir-140 -8.69 | mmu-mir-202 (3') -53.45
10412882	Thrb	thyroid hormone receptor beta	NM_009380	1.05	mmu-mir-186 17.03 | mmu-mir-200a 5.58 | mmu-mir-329 4.86 | mmu-mir-496 4.35 | mmu-mir-431 3.58 | mmu-mir-221 1.96 | mmu-mir-222 -1.08 | mmu-mir-186 -1.24 | mmu-mir-137 -1.41 | mmu-mir-300 -1.57 | mmu-mir-107 -1.78 | mmu-mir-489 -1.92 | mmu-mir-300 -2.1 | mmu-mir-21 -2.35 | mmu-mir-206 -2.38 | mmu-mir-141 -2.81 | mmu-mir-141 -3.03 | mmu-mir-124-2 -3.56 | mmu-mir-138-1 -3.58 | mmu-mir-124-2 -4.08 |…
10425430	Tnrc6b	trinucleotide repeat containing 6b	NM_144812	1.05	mmu-mir-590 (3') 7244383200140.5 | mmu-mir-144 82.71 | mmu-mir-195 24.59 | mmu-mir-17 16.91 | mmu-mir-374 11.39 | mmu-mir-374 9.06 | mmu-mir-433 6.73 | mmu-mir-200a 5.58 | mmu-mir-329 4.86 | mmu-mir-17 4.03 | mmu-mir-431 3.58 | mmu-mir-721 2.69 | mmu-mir-301b 2.5 | mmu-mir-183 2.39 | mmu-mir-205 2.16 | mmu-mir-294 2.13 | mmu-mir-294 1.73 | mmu-mir-93 1.68 | mmu-mir-322 1.49 | mmu-mir-203 1.47 | m…
10565727	Tsku	tsukushi	NM_001168541	1.05	mmu-mir-143 315.17 | mmu-mir-96 1.14 | mmu-mir-124-2 -3.56 | mmu-mir-124-2 -4.08 | mmu-mir-182 -11.47
10532937	Unc119b	unc-119 homolog B (C. elegans)	NM_175352	1.05	mmu-mir-145 1675.06 | mmu-mir-195 24.59 | mmu-mir-322 1.49 | mmu-mir-322 -1.54 | mmu-mir-300 -1.57 | mmu-mir-300 -2.1 | mmu-mir-206 -2.38 | mmu-mir-16-2 -3.14 | mmu-mir-124-2 -3.56 | mmu-mir-124-2 -4.08 | mmu-mir-300 -4.17 | mmu-mir-497 -4.76 | mmu-mir-195 -5.62 | mmu-mir-145 -6.63 | mmu-mir-381 -58.49
10466441	Vps13a	vacuolar protein sorting 13A (yeast)	NM_173028	1.05	mmu-mir-124-2 -3.56 | mmu-mir-124-2 -4.08
10401238	Zfp36l1	zinc finger protein 36, C3H type-like 1	NM_007564	1.05	mmu-mir-590 (3') 7244383200140.5 | mmu-mir-1192 21.26 | mmu-mir-186 17.03 | mmu-mir-33 17.03 | mmu-mir-377 2.75 | mmu-mir-33 2.69 | mmu-mir-495 1.3 | mmu-mir-96 1.14 | mmu-mir-211 -1.23 | mmu-mir-186 -1.24 | mmu-mir-31 -1.48 | mmu-mir-204 -2.36 | mmu-mir-206 -2.38 | mmu-mir-124-2 -3.56 | mmu-mir-377 -3.86 | mmu-mir-124-2 -4.08 | mmu-mir-128-2 -4.63 | mmu-mir-31 -5.86 | mmu-mir-320 -6.45 | mmu-mir…
10408010	Zkscan3	zinc finger with KRAB and SCAN domains 3	NM_001145778	1.05	mmu-mir-124-2 -3.56 | mmu-mir-124-2 -4.08
10550047	Zscan22	zinc finger and SCAN domain containing 22	NM_001001447	1.05	mmu-mir-326 1.84 | mmu-mir-330 1.09 | mmu-mir-330 -1.59 | mmu-mir-124-2 -3.56 | mmu-mir-124-2 -4.08
10512949	Abca1	ATP-binding cassette, sub-family A (ABC1), member 1	NM_013454	1.04	mmu-mir-145 1675.06 | mmu-mir-376c 98.36 | mmu-mir-144 82.71 | mmu-mir-33 17.03 | mmu-mir-17 16.91 | mmu-mir-17 4.03 | mmu-mir-33 2.69 | mmu-mir-721 2.69 | mmu-mir-301b 2.5 | mmu-mir-183 2.39 | mmu-mir-294 2.13 | mmu-mir-294 1.73 | mmu-mir-93 1.68 | mmu-mir-295 1.17 | mmu-mir-96 1.14 | mmu-mir-376c 1.13 | mmu-mir-93 1.09 | mmu-mir-193b -1.09 | mmu-mir-211 -1.23 | mmu-mir-152 -1.48 | mmu-mir-204 -…
10365682	Anks1b	ankyrin repeat and sterile alpha motif domain containing 1B	NM_001128086	1.04	mmu-mir-223 1.28 | mmu-mir-293 -1.36 | mmu-mir-421 -2.79 | mmu-mir-124-2 -3.56 | mmu-mir-494 -3.68 | mmu-mir-124-2 -4.08 | mmu-mir-218-2 -18.51
10418177	Anxa11	annexin A11	NM_013469	1.04	mmu-mir-96 1.14 | mmu-mir-211 -1.23 | mmu-mir-489 -1.92 | mmu-mir-204 -2.36 | mmu-mir-124-2 -3.56 | mmu-mir-124-2 -4.08 | mmu-mir-425 -10.27 | mmu-mir-182 -11.47
10418004	Ap3m1	adaptor-related protein complex 3, mu 1 subunit	NM_018829	1.04	mmu-mir-1192 21.26 | mmu-mir-136 3.14 | mmu-mir-183 2.39 | mmu-mir-221 1.96 | mmu-mir-30a 1.4 | mmu-mir-495 1.3 | mmu-mir-30b 1.1 | mmu-mir-222 -1.08 | mmu-mir-211 -1.23 | mmu-mir-383 -1.39 | mmu-mir-217 -1.57 | mmu-mir-107 -1.78 | mmu-mir-489 -1.92 | mmu-mir-21 -2.35 | mmu-mir-204 -2.36 | mmu-mir-183 -2.45 | mmu-mir-30b -2.48 | mmu-mir-30a -2.75 | mmu-mir-124-2 -3.56 | mmu-mir-124-2 -4.08 | mmu-…
10345411	Arhgef4	Rho guanine nucleotide exchange factor (GEF) 4	NM_183019	1.04	mmu-mir-124-2 -3.56 | mmu-mir-124-2 -4.08
10357833	Atp2b4	ATPase, Ca++ transporting, plasma membrane 4	NM_001167949	1.04	mmu-mir-376c 98.36 | mmu-mir-186 17.03 | mmu-mir-183 2.39 | mmu-mir-214 1.27 | mmu-mir-96 1.14 | mmu-mir-376c 1.13 | mmu-mir-34a -1.09 | mmu-mir-186 -1.24 | mmu-mir-202 (5') -1.36 | mmu-mir-152 -1.48 | mmu-mir-183 -2.45 | mmu-mir-34a -2.6 | mmu-mir-34c -2.69 | mmu-mir-124-2 -3.56 | mmu-mir-124-2 -4.08 | mmu-mir-761 -4.5 | mmu-mir-340 (3') -7.41 | mmu-mir-153 -8.22 | mmu-mir-340 (5') -22.63 | mmu-…
10585048	Cadm1	cell adhesion molecule 1	NM_207675	1.04	mmu-mir-205 2.16 | mmu-mir-429 1.43 | mmu-mir-214 1.27 | mmu-mir-96 1.14 | mmu-mir-193b -1.09 | mmu-mir-152 -1.48 | mmu-mir-375 -2.25 | mmu-mir-21 -2.35 | mmu-mir-193b -3.07 | mmu-mir-124-2 -3.56 | mmu-mir-124-2 -4.08 | mmu-mir-761 -4.5 | mmu-mir-21 -5.58 | mmu-mir-193 -9.25 | mmu-mir-182 -11.47 | mmu-mir-214 -24.25
10381032	Casc3	cancer susceptibility candidate 3	NM_138660	1.04	mmu-mir-590 (3') 7244383200140.5 | mmu-mir-33 17.03 | mmu-mir-33 2.69 | mmu-mir-140 -2.87 | mmu-mir-124-2 -3.56 | mmu-mir-124-2 -4.08 | mmu-mir-128-2 -4.63 | mmu-mir-140 -8.69 | mmu-mir-224 -29.65
10466104	Ccdc86	coiled-coil domain containing 86	NM_023731	1.04	mmu-mir-124-2 -3.56 | mmu-mir-124-2 -4.08
10413530	Dcp1a	DCP1 decapping enzyme homolog A (S. cerevisiae)	NM_133761	1.04	mmu-mir-195 24.59 | mmu-mir-33 17.03 | mmu-mir-136 3.14 | mmu-mir-377 2.75 | mmu-mir-33 2.69 | mmu-mir-322 1.49 | mmu-mir-203 1.47 | mmu-mir-30a 1.4 | mmu-mir-379 1.22 | mmu-mir-30b 1.1 | mmu-mir-34a -1.09 | mmu-mir-25 -1.16 | mmu-mir-211 -1.23 | mmu-mir-137 -1.41 | mmu-mir-152 -1.48 | mmu-mir-322 -1.54 | mmu-mir-107 -1.78 | mmu-mir-367 -1.85 | mmu-mir-203 -2.19 | mmu-mir-204 -2.36 | mmu-mir-30b …
10371607	Dram1	DNA-damage regulated autophagy modulator 1	NM_027878	1.04	mmu-mir-124-2 -3.56 | mmu-mir-124-2 -4.08
10406254	Ell2	elongation factor RNA polymerase II 2	NM_138953	1.04	mmu-mir-590 (3') 7244383200140.5 | mmu-mir-145 1675.06 | mmu-mir-144 82.71 | mmu-mir-653 25.63 | mmu-mir-195 24.59 | mmu-mir-322 1.49 | mmu-mir-203 1.47 | mmu-mir-429 1.43 | mmu-mir-30a 1.4 | mmu-mir-96 1.14 | mmu-mir-30b 1.1 | mmu-mir-410 -1.04 | mmu-mir-211 -1.23 | mmu-mir-322 -1.54 | mmu-mir-653 -2.14 | mmu-mir-203 -2.19 | mmu-mir-204 -2.36 | mmu-mir-30b -2.48 | mmu-mir-30a -2.75 | mmu-mir-16-…
10360764	Enah	enabled homolog (Drosophila)	NM_010135	1.04	mmu-mir-590 (3') 7244383200140.5 | mmu-mir-144 82.71 | mmu-mir-195 24.59 | mmu-mir-186 17.03 | mmu-mir-377 2.75 | mmu-mir-721 2.69 | mmu-mir-301b 2.5 | mmu-mir-183 2.39 | mmu-mir-194-2 2.31 | mmu-mir-542 (5') 1.62 | mmu-mir-322 1.49 | mmu-mir-203 1.47 | mmu-mir-30a 1.4 | mmu-mir-30b 1.1 | mmu-mir-211 -1.23 | mmu-mir-186 -1.24 | mmu-mir-322 -1.54 | mmu-mir-217 -1.57 | mmu-mir-203 -2.19 | mmu-mir-3…
10472162	Gpd2	glycerol phosphate dehydrogenase 2, mitochondrial	NM_010274	1.04	mmu-mir-721 2.69 | mmu-mir-301b 2.5 | mmu-mir-326 1.84 | mmu-mir-330 1.09 | mmu-mir-152 -1.48 | mmu-mir-330 -1.59 | mmu-mir-132 -1.85 | mmu-mir-206 -2.38 | mmu-mir-124-2 -3.56 | mmu-mir-124-2 -4.08 | mmu-mir-128-2 -4.63 | mmu-mir-340 (3') -7.41 | mmu-mir-340 (5') -22.63
10521481	Jakmip1	janus kinase and microtubule interacting protein 1	NM_178394	1.04	mmu-mir-721 2.69 | mmu-mir-301b 2.5 | mmu-mir-34a -1.09 | mmu-mir-25 -1.16 | mmu-mir-367 -1.85 | mmu-mir-34a -2.6 | mmu-mir-34c -2.69 | mmu-mir-124-2 -3.56 | mmu-mir-124-2 -4.08 | mmu-mir-25 -4.47 | mmu-mir-34c -41.64 | mmu-mir-363 -14562.8 | mmu-mir-32 -253214.41
10353311	Jph1	junctophilin 1	NM_020604	1.04	mmu-mir-145 1675.06 | mmu-mir-144 82.71 | mmu-mir-195 24.59 | mmu-mir-322 1.49 | mmu-mir-322 -1.54 | mmu-mir-300 -1.57 | mmu-mir-300 -2.1 | mmu-mir-21 -2.35 | mmu-mir-16-2 -3.14 | mmu-mir-124-2 -3.56 | mmu-mir-124-2 -4.08 | mmu-mir-300 -4.17 | mmu-mir-497 -4.76 | mmu-mir-21 -5.58 | mmu-mir-195 -5.62 | mmu-mir-145 -6.63 | mmu-mir-340 (3') -7.41 | mmu-mir-340 (5') -22.63 | mmu-mir-381 -58.49
10403428	Larp4b	La ribonucleoprotein domain family, member 4B	NM_172585	1.04	mmu-mir-329 4.86 | mmu-mir-489 -1.92 | mmu-mir-124-2 -3.56 | mmu-mir-124-2 -4.08 | mmu-mir-425 -10.27 | mmu-mir-218-2 -18.51 | mmu-mir-381 -58.49
10589723	Lrrfip2	leucine rich repeat (in FLII) interacting protein 2	NM_001164838	1.04	mmu-mir-195 24.59 | mmu-mir-322 1.49 | mmu-mir-410 -1.04 | mmu-mir-322 -1.54 | mmu-mir-16-2 -3.14 | mmu-mir-124-2 -3.56 | mmu-mir-124-2 -4.08 | mmu-mir-497 -4.76 | mmu-mir-195 -5.62
10553897	Mtmr10	myotubularin related protein 10	NM_172742	1.04	mmu-mir-653 25.63 | mmu-mir-152 -1.48 | mmu-mir-653 -2.14 | mmu-mir-124-2 -3.56 | mmu-mir-124-2 -4.08 | mmu-mir-128-2 -4.63
10423155	Mtmr12	myotubularin related protein 12	NM_172958	1.04	mmu-mir-195 24.59 | mmu-mir-1192 21.26 | mmu-mir-374 11.39 | mmu-mir-374 9.06 | mmu-mir-721 2.69 | mmu-mir-301b 2.5 | mmu-mir-322 1.49 | mmu-mir-495 1.3 | mmu-mir-96 1.14 | mmu-mir-410 -1.04 | mmu-mir-202 (5') -1.36 | mmu-mir-152 -1.48 | mmu-mir-322 -1.54 | mmu-mir-16-2 -3.14 | mmu-mir-124-2 -3.56 | mmu-mir-124-2 -4.08 | mmu-mir-128-2 -4.63 | mmu-mir-497 -4.76 | mmu-mir-195 -5.62 | mmu-mir-320 -6…
10372342	Nav3	neuron navigator 3	NM_001081035	1.04	mmu-mir-144 82.71 | mmu-mir-329 4.86 | mmu-mir-30a 1.4 | mmu-mir-30b 1.1 | mmu-mir-34a -1.09 | mmu-mir-25 -1.16 | mmu-mir-367 -1.85 | mmu-mir-30b -2.48 | mmu-mir-34a -2.6 | mmu-mir-34c -2.69 | mmu-mir-30a -2.75 | mmu-mir-411 -3.16 | mmu-mir-124-2 -3.56 | mmu-mir-124-2 -4.08 | mmu-mir-25 -4.47 | mmu-mir-128-2 -4.63 | mmu-mir-190 -7.94 | mmu-mir-411 -15.35 | mmu-mir-218-2 -18.51 | mmu-mir-34c -41.6…
10455238	Ndfip1	Nedd4 family interacting protein 1	NM_022996	1.04	mmu-mir-143 315.17 | mmu-mir-377 2.75 | mmu-mir-221 1.96 | mmu-mir-410 -1.04 | mmu-mir-222 -1.08 | mmu-mir-293 -1.36 | mmu-mir-421 -2.79 | mmu-mir-124-2 -3.56 | mmu-mir-377 -3.86 | mmu-mir-124-2 -4.08 | mmu-mir-539 -8.34 | mmu-mir-155 -46.53
10465106	Ovol1	OVO homolog-like 1 (Drosophila)	NM_019935	1.04	mmu-mir-203 1.47 | mmu-mir-214 1.27 | mmu-mir-96 1.14 | mmu-mir-203 -2.19 | mmu-mir-124-2 -3.56 | mmu-mir-124-2 -4.08 | mmu-mir-761 -4.5 | mmu-mir-214 -24.25 | mmu-mir-670 -53.08 | mmu-mir-351 -174.85
10527575	Pan3	PAN3 polyA specific ribonuclease subunit homolog (S. cerevisiae)	NM_028291	1.04	mmu-mir-186 17.03 | mmu-mir-721 2.69 | mmu-mir-301b 2.5 | mmu-mir-194-2 2.31 | mmu-mir-294 2.13 | mmu-mir-294 1.73 | mmu-mir-93 1.68 | mmu-mir-429 1.43 | mmu-mir-295 1.17 | mmu-mir-93 1.09 | mmu-mir-186 -1.24 | mmu-mir-300 -1.57 | mmu-mir-132 -1.85 | mmu-mir-300 -2.1 | mmu-mir-21 -2.35 | mmu-mir-124-2 -3.56 | mmu-mir-124-2 -4.08 | mmu-mir-300 -4.17 | mmu-mir-106a -4.44 | mmu-mir-21 -5.58 | mmu-mi…
10583551	Pde4a	phosphodiesterase 4A, cAMP specific	NM_183408	1.04	mmu-mir-144 82.71 | mmu-mir-137 -1.41 | mmu-mir-124-2 -3.56 | mmu-mir-124-2 -4.08
10497399	Pde7a	phosphodiesterase 7A	NM_001122759	1.04	mmu-mir-1192 21.26 | mmu-mir-495 1.3 | mmu-mir-150 1.19 | mmu-mir-137 -1.41 | mmu-mir-132 -1.85 | mmu-mir-206 -2.38 | mmu-mir-124-2 -3.56 | mmu-mir-124-2 -4.08 | mmu-mir-370 -4.08 | mmu-mir-153 -8.22 | mmu-mir-182 -11.47 | mmu-mir-218-2 -18.51 | mmu-mir-155 -46.53 | mmu-mir-670 -53.08 | mmu-mir-351 -174.85
10347310	Pnkd	paroxysmal nonkinesiogenic dyskinesia	NM_001039509	1.04	mmu-mir-30a 1.4 | mmu-mir-30b 1.1 | mmu-mir-137 -1.41 | mmu-mir-30b -2.48 | mmu-mir-30a -2.75 | mmu-mir-124-2 -3.56 | mmu-mir-124-2 -4.08 | mmu-mir-182 -11.47
10379321	Rab11fip4	RAB11 family interacting protein 4 (class II)	NM_175543	1.04	mmu-mir-17 16.91 | mmu-mir-17 4.03 | mmu-mir-183 2.39 | mmu-mir-93 1.68 | mmu-mir-93 1.09 | mmu-mir-34a -1.09 | mmu-mir-107 -1.78 | mmu-mir-183 -2.45 | mmu-mir-34a -2.6 | mmu-mir-34c -2.69 | mmu-mir-124-2 -3.56 | mmu-mir-124-2 -4.08 | mmu-mir-488 -9.38 | mmu-mir-488 -15.35 | mmu-mir-34c -41.64
10467744	Sfrp5	secreted frizzled-related sequence protein 5	NM_018780	1.04	mmu-mir-124-2 -3.56 | mmu-mir-124-2 -4.08
10409222	Shc3	src homology 2 domain-containing transforming protein C3	NM_009167	1.04	mmu-mir-137 -1.41 | mmu-mir-543 -1.74 | mmu-mir-107 -1.78 | mmu-mir-543 -2.41 | mmu-mir-124-2 -3.56 | mmu-mir-124-2 -4.08 | mmu-mir-9-3 -8.28 | mmu-mir-218-2 -18.51 | mmu-mir-224 -29.65
10498707	Slitrk3	SLIT and NTRK-like family, member 3	NM_198864	1.04	mmu-mir-17 16.91 | mmu-mir-17 4.03 | mmu-mir-183 2.39 | mmu-mir-294 2.13 | mmu-mir-294 1.73 | mmu-mir-93 1.68 | mmu-mir-295 1.17 | mmu-mir-93 1.09 | mmu-mir-217 -1.57 | mmu-mir-543 -1.74 | mmu-mir-107 -1.78 | mmu-mir-543 -2.41 | mmu-mir-183 -2.45 | mmu-mir-124-2 -3.56 | mmu-mir-124-2 -4.08 | mmu-mir-106a -4.44 | mmu-mir-320 -6.45 | mmu-mir-105 -15.67 | mmu-mir-295 -20.97
10376721	Smcr8	Smith-Magenis syndrome chromosome region, candidate 8 homolog (human)	NM_001085440	1.04	mmu-mir-145 1675.06 | mmu-mir-96 1.14 | mmu-mir-124-2 -3.56 | mmu-mir-124-2 -4.08 | mmu-mir-128-2 -4.63 | mmu-mir-145 -6.63 | mmu-mir-182 -11.47 | mmu-mir-670 -53.08 | mmu-mir-351 -174.85
10430510	Tmem184b	transmembrane protein 184b	NM_172608	1.04	mmu-mir-214 1.27 | mmu-mir-25 -1.16 | mmu-mir-107 -1.78 | mmu-mir-134 -1.8 | mmu-mir-367 -1.85 | mmu-mir-124-2 -3.56 | mmu-mir-124-2 -4.08 | mmu-mir-149 -4.41 | mmu-mir-25 -4.47 | mmu-mir-761 -4.5 | mmu-mir-214 -24.25 | mmu-mir-363 -14562.8 | mmu-mir-32 -253214.41
10399407	Vsnl1	visinin-like 1	NM_012038	1.04	mmu-mir-374 11.39 | mmu-mir-374 9.06 | mmu-mir-203 1.47 | mmu-mir-202 (5') -1.36 | mmu-mir-217 -1.57 | mmu-mir-203 -2.19 | mmu-mir-22 -3.05 | mmu-mir-124-2 -3.56 | mmu-mir-124-2 -4.08 | mmu-mir-202 (3') -53.45
10469732	Yme1l1	YME1-like 1 (S. cerevisiae)	NM_013771	1.04	mmu-mir-590 (3') 7244383200140.5 | mmu-mir-124-2 -3.56 | mmu-mir-124-2 -4.08
10367033	Zbtb39	zinc finger and BTB domain containing 39	NM_198035	1.04	mmu-mir-195 24.59 | mmu-mir-186 17.03 | mmu-mir-221 1.96 | mmu-mir-322 1.49 | mmu-mir-338 (5') 1.47 | mmu-mir-30a 1.4 | mmu-mir-214 1.27 | mmu-mir-30b 1.1 | mmu-mir-222 -1.08 | mmu-mir-186 -1.24 | mmu-mir-202 (5') -1.36 | mmu-mir-322 -1.54 | mmu-mir-300 -1.57 | mmu-mir-107 -1.78 | mmu-mir-300 -2.1 | mmu-mir-30b -2.48 | mmu-mir-30a -2.75 | mmu-mir-22 -3.05 | mmu-mir-16-2 -3.14 | mmu-mir-124-2 -3.5…
10558227	Acadsb	acyl-Coenzyme A dehydrogenase, short/branched chain	NM_025826	1.03	mmu-mir-1192 21.26 | mmu-mir-33 17.03 | mmu-mir-33 2.69 | mmu-mir-495 1.3 | mmu-mir-411 -3.16 | mmu-mir-124-2 -3.56 | mmu-mir-124-2 -4.08 | mmu-mir-488 -9.38 | mmu-mir-411 -15.35 | mmu-mir-488 -15.35
10503695	Bach2	BTB and CNC homology 2	NM_001109661	1.03	mmu-mir-145 1675.06 | mmu-mir-144 82.71 | mmu-mir-195 24.59 | mmu-mir-186 17.03 | mmu-mir-721 2.69 | mmu-mir-301b 2.5 | mmu-mir-183 2.39 | mmu-mir-296 (3') 2.31 | mmu-mir-542 (5') 1.62 | mmu-mir-322 1.49 | mmu-mir-429 1.43 | mmu-mir-30a 1.4 | mmu-mir-96 1.14 | mmu-mir-30b 1.1 | mmu-mir-122 -1.17 | mmu-mir-186 -1.24 | mmu-mir-137 -1.41 | mmu-mir-152 -1.48 | mmu-mir-31 -1.48 | mmu-mir-322 -1.54 | m…
10374727	Bcl11a	B cell CLL/lymphoma 11A (zinc finger protein)	NM_016707	1.03	mmu-mir-1192 21.26 | mmu-mir-33 17.03 | mmu-mir-33 2.69 | mmu-mir-721 2.69 | mmu-mir-301b 2.5 | mmu-mir-294 2.13 | mmu-mir-294 1.73 | mmu-mir-93 1.68 | mmu-mir-30a 1.4 | mmu-mir-495 1.3 | mmu-mir-214 1.27 | mmu-mir-295 1.17 | mmu-mir-96 1.14 | mmu-mir-30b 1.1 | mmu-mir-93 1.09 | mmu-mir-410 -1.04 | mmu-mir-25 -1.16 | mmu-mir-211 -1.23 | mmu-mir-137 -1.41 | mmu-mir-152 -1.48 | mmu-mir-217 -1.57 | …
10580169	Ccdc130	coiled-coil domain containing 130	NM_026350	1.03	mmu-mir-124-2 -3.56 | mmu-mir-124-2 -4.08
10405693	Dapk1	death associated protein kinase 1	NM_029653	1.03	mmu-mir-200a 5.58 | mmu-mir-329 4.86 | mmu-mir-141 -2.81 | mmu-mir-141 -3.03 | mmu-mir-124-2 -3.56 | mmu-mir-124-2 -4.08 | mmu-mir-340 (3') -7.41 | mmu-mir-340 (5') -22.63
10565775	Dgat2	diacylglycerol O-acyltransferase 2	NM_026384	1.03	mmu-mir-1192 21.26 | mmu-mir-374 11.39 | mmu-mir-374 9.06 | mmu-mir-495 1.3 | mmu-mir-543 -1.74 | mmu-mir-543 -2.41 | mmu-mir-124-2 -3.56 | mmu-mir-124-2 -4.08
10421046	Dock5	dedicator of cytokinesis 5	NM_177780	1.03	mmu-mir-882 2.51 | mmu-mir-25 -1.16 | mmu-mir-367 -1.85 | mmu-mir-124-2 -3.56 | mmu-mir-124-2 -4.08 | mmu-mir-185 -4.35 | mmu-mir-25 -4.47 | mmu-mir-488 -9.38 | mmu-mir-488 -15.35 | mmu-mir-363 -14562.8 | mmu-mir-32 -253214.41
10509965	Epha2	Eph receptor A2	NM_010139	1.03	mmu-mir-200a 5.58 | mmu-mir-294 2.13 | mmu-mir-294 1.73 | mmu-mir-93 1.68 | mmu-mir-295 1.17 | mmu-mir-93 1.09 | mmu-mir-206 -2.38 | mmu-mir-141 -2.81 | mmu-mir-141 -3.03 | mmu-mir-124-2 -3.56 | mmu-mir-124-2 -4.08 | mmu-mir-106a -4.44 | mmu-mir-105 -15.67 | mmu-mir-295 -20.97
10458213	Etf1	eukaryotic translation termination factor 1	NM_144866	1.03	mmu-mir-1192 21.26 | mmu-mir-28 3.97 | mmu-mir-136 3.14 | mmu-mir-429 1.43 | mmu-mir-495 1.3 | mmu-mir-150 1.19 | mmu-mir-96 1.14 | mmu-mir-410 -1.04 | mmu-mir-28 -1.26 | mmu-mir-300 -1.57 | mmu-mir-300 -2.1 | mmu-mir-124-2 -3.56 | mmu-mir-124-2 -4.08 | mmu-mir-300 -4.17 | mmu-mir-216a -5.54 | mmu-mir-708 -8.28 | mmu-mir-182 -11.47 | mmu-mir-381 -58.49 | mmu-mir-708 -171.25
10405291	Faf2	Fas associated factor family member 2	NM_178397	1.03	mmu-mir-124-2 -3.56 | mmu-mir-124-2 -4.08 | mmu-mir-9-3 -8.28
10411464	Fcho2	FCH domain only 2	NM_172591	1.03	mmu-mir-17 16.91 | mmu-mir-17 4.03 | mmu-mir-183 2.39 | mmu-mir-93 1.68 | mmu-mir-93 1.09 | mmu-mir-25 -1.16 | mmu-mir-152 -1.48 | mmu-mir-367 -1.85 | mmu-mir-21 -2.35 | mmu-mir-183 -2.45 | mmu-mir-124-2 -3.56 | mmu-mir-124-2 -4.08 | mmu-mir-25 -4.47 | mmu-mir-21 -5.58 | mmu-mir-363 -14562.8 | mmu-mir-32 -253214.41
10599893	Fmr1	fragile X mental retardation syndrome 1	NM_008031	1.03	mmu-mir-144 82.71 | mmu-mir-721 2.69 | mmu-mir-301b 2.5 | mmu-mir-194-2 2.31 | mmu-mir-294 2.13 | mmu-mir-221 1.96 | mmu-mir-294 1.73 | mmu-mir-93 1.68 | mmu-mir-874 1.4 | mmu-mir-295 1.17 | mmu-mir-96 1.14 | mmu-mir-93 1.09 | mmu-mir-222 -1.08 | mmu-mir-25 -1.16 | mmu-mir-152 -1.48 | mmu-mir-367 -1.85 | mmu-mir-124-2 -3.56 | mmu-mir-124-2 -4.08 | mmu-mir-106a -4.44 | mmu-mir-25 -4.47 | mmu-mir-1…
10534456	Hip1	huntingtin interacting protein 1	NM_146001	1.03	mmu-mir-294 2.13 | mmu-mir-294 1.73 | mmu-mir-93 1.68 | mmu-mir-295 1.17 | mmu-mir-93 1.09 | mmu-mir-124-2 -3.56 | mmu-mir-342 (5') -3.66 | mmu-mir-124-2 -4.08 | mmu-mir-106a -4.44 | mmu-mir-128-2 -4.63 | mmu-mir-105 -15.67 | mmu-mir-295 -20.97
10420694	Ints6	integrator complex subunit 6	NM_008715	1.03	mmu-mir-1192 21.26 | mmu-mir-17 16.91 | mmu-mir-17 4.03 | mmu-mir-294 2.13 | mmu-mir-294 1.73 | mmu-mir-93 1.68 | mmu-mir-203 1.47 | mmu-mir-429 1.43 | mmu-mir-495 1.3 | mmu-mir-295 1.17 | mmu-mir-96 1.14 | mmu-mir-93 1.09 | mmu-mir-300 -1.57 | mmu-mir-132 -1.85 | mmu-mir-300 -2.1 | mmu-mir-203 -2.19 | mmu-mir-124-2 -3.56 | mmu-mir-384 (5') -4 | mmu-mir-455 -4.06 | mmu-mir-124-2 -4.08 | mmu-mir-3…
10564290	Klf13	Kruppel-like factor 13	NM_021366	1.03	mmu-mir-590 (3') 7244383200140.5 | mmu-mir-1192 21.26 | mmu-mir-721 2.69 | mmu-mir-301b 2.5 | mmu-mir-294 2.13 | mmu-mir-294 1.73 | mmu-mir-93 1.68 | mmu-mir-203 1.47 | mmu-mir-429 1.43 | mmu-mir-30a 1.4 | mmu-mir-495 1.3 | mmu-mir-295 1.17 | mmu-mir-96 1.14 | mmu-mir-30b 1.1 | mmu-mir-93 1.09 | mmu-mir-31 -1.48 | mmu-mir-203 -2.19 | mmu-mir-206 -2.38 | mmu-mir-30b -2.48 | mmu-mir-30a -2.75 | mmu…
10517301	Ldlrap1	low density lipoprotein receptor adaptor protein 1	NM_145554	1.03	mmu-mir-17 16.91 | mmu-mir-17 4.03 | mmu-mir-93 1.68 | mmu-mir-93 1.09 | mmu-mir-124-2 -3.56 | mmu-mir-494 -3.68 | mmu-mir-124-2 -4.08 | mmu-mir-9-3 -8.28
10516103	Macf1	microtubule-actin crosslinking factor 1	NM_009600	1.03	mmu-mir-590 (3') 7244383200140.5 | mmu-mir-377 2.75 | mmu-mir-379 1.22 | mmu-mir-217 -1.57 | mmu-mir-124-2 -3.56 | mmu-mir-138-1 -3.58 | mmu-mir-377 -3.86 | mmu-mir-124-2 -4.08 | mmu-mir-379 -4.56 | mmu-mir-340 (3') -7.41 | mmu-mir-340 (5') -22.63
10492231	Med12l	mediator of RNA polymerase II transcription, subunit 12 homolog (yeast)-like	NM_177855	1.03	mmu-mir-145 1675.06 | mmu-mir-144 82.71 | mmu-mir-17 16.91 | mmu-mir-374 11.39 | mmu-mir-374 9.06 | mmu-mir-17 4.03 | mmu-mir-721 2.69 | mmu-mir-301b 2.5 | mmu-mir-294 2.13 | mmu-mir-294 1.73 | mmu-mir-93 1.68 | mmu-mir-203 1.47 | mmu-mir-874 1.4 | mmu-mir-295 1.17 | mmu-mir-96 1.14 | mmu-mir-93 1.09 | mmu-mir-152 -1.48 | mmu-mir-203 -2.19 | mmu-mir-124-2 -3.56 | mmu-mir-124-2 -4.08 | mmu-mir-106…
10457820	Nol4	nucleolar protein 4	NM_001161483	1.03	mmu-mir-144 82.71 | mmu-mir-17 16.91 | mmu-mir-17 4.03 | mmu-mir-721 2.69 | mmu-mir-301b 2.5 | mmu-mir-93 1.68 | mmu-mir-338 (5') 1.47 | mmu-mir-93 1.09 | mmu-mir-152 -1.48 | mmu-mir-300 -1.57 | mmu-mir-543 -1.74 | mmu-mir-300 -2.1 | mmu-mir-543 -2.41 | mmu-mir-124-2 -3.56 | mmu-mir-124-2 -4.08 | mmu-mir-300 -4.17 | mmu-mir-128-2 -4.63 | mmu-mir-338 (3') -8.11 | mmu-mir-381 -58.49
10435457	Parp9	poly (ADP-ribose) polymerase family, member 9	NM_030253	1.03	mmu-mir-124-2 -3.56 | mmu-mir-124-2 -4.08
10559796	Peg3	paternally expressed 3	NM_008817	1.03	mmu-mir-1192 21.26 | mmu-mir-186 17.03 | mmu-mir-200a 5.58 | mmu-mir-496 4.35 | mmu-mir-495 1.3 | mmu-mir-186 -1.24 | mmu-mir-543 -1.74 | mmu-mir-543 -2.41 | mmu-mir-141 -2.81 | mmu-mir-141 -3.03 | mmu-mir-124-2 -3.56 | mmu-mir-592 -3.56 | mmu-mir-124-2 -4.08 | mmu-mir-370 -4.08 | mmu-mir-9-3 -8.28 | mmu-mir-155 -46.53
10346970	Pikfyve	phosphoinositide kinase, FYVE finger containing	NM_011086	1.03	mmu-mir-193b -1.09 | mmu-mir-193b -3.07 | mmu-mir-124-2 -3.56 | mmu-mir-124-2 -4.08 | mmu-mir-193 -9.25
10500069	Pip5k1a	phosphatidylinositol-4-phosphate 5-kinase, type 1 alpha	NM_008847	1.03	mmu-mir-34a -1.09 | mmu-mir-34a -2.6 | mmu-mir-34c -2.69 | mmu-mir-124-2 -3.56 | mmu-mir-124-2 -4.08 | mmu-mir-34c -41.64
10401007	Ppp2r5e	protein phosphatase 2, regulatory subunit B (B56), epsilon isoform	NM_012024	1.03	mmu-mir-144 82.71 | mmu-mir-1192 21.26 | mmu-mir-429 1.43 | mmu-mir-495 1.3 | mmu-mir-124-2 -3.56 | mmu-mir-124-2 -4.08
10484888	Ptprj	protein tyrosine phosphatase, receptor type, J	NM_008982	1.03	mmu-mir-144 82.71 | mmu-mir-195 24.59 | mmu-mir-17 16.91 | mmu-mir-329 4.86 | mmu-mir-17 4.03 | mmu-mir-205 2.16 | mmu-mir-93 1.68 | mmu-mir-322 1.49 | mmu-mir-93 1.09 | mmu-mir-25 -1.16 | mmu-mir-211 -1.23 | mmu-mir-322 -1.54 | mmu-mir-367 -1.85 | mmu-mir-204 -2.36 | mmu-mir-206 -2.38 | mmu-mir-16-2 -3.14 | mmu-mir-124-2 -3.56 | mmu-mir-124-2 -4.08 | mmu-mir-365-2 -4.44 | mmu-mir-25 -4.47 | mmu-…
10481804	Ralgps1	Ral GEF with PH domain and SH3 binding motif 1	NM_175211	1.03	mmu-mir-144 82.71 | mmu-mir-1192 21.26 | mmu-mir-200a 5.58 | mmu-mir-194-2 2.31 | mmu-mir-30a 1.4 | mmu-mir-495 1.3 | mmu-mir-96 1.14 | mmu-mir-30b 1.1 | mmu-mir-34a -1.09 | mmu-mir-202 (5') -1.36 | mmu-mir-31 -1.48 | mmu-mir-217 -1.57 | mmu-mir-300 -1.57 | mmu-mir-134 -1.8 | mmu-mir-300 -2.1 | mmu-mir-30b -2.48 | mmu-mir-34a -2.6 | mmu-mir-34c -2.69 | mmu-mir-30a -2.75 | mmu-mir-141 -2.81 | mmu-…
10483025	Rbms1	RNA binding motif, single stranded interacting protein 1	NM_001141932	1.03	mmu-mir-195 24.59 | mmu-mir-17 16.91 | mmu-mir-200a 5.58 | mmu-mir-17 4.03 | mmu-mir-377 2.75 | mmu-mir-183 2.39 | mmu-mir-205 2.16 | mmu-mir-93 1.68 | mmu-mir-322 1.49 | mmu-mir-203 1.47 | mmu-mir-93 1.09 | mmu-mir-193b -1.09 | mmu-mir-383 -1.39 | mmu-mir-31 -1.48 | mmu-mir-322 -1.54 | mmu-mir-203 -2.19 | mmu-mir-183 -2.45 | mmu-mir-141 -2.81 | mmu-mir-141 -3.03 | mmu-mir-193b -3.07 | mmu-mir-16…
10532720	Sart3	squamous cell carcinoma antigen recognized by T cells 3	NM_016926	1.03	mmu-mir-124-2 -3.56 | mmu-mir-124-2 -4.08
10585721	Scamp2	secretory carrier membrane protein 2	NM_022813	1.03	mmu-mir-17 16.91 | mmu-mir-17 4.03 | mmu-mir-93 1.68 | mmu-mir-93 1.09 | mmu-mir-124-2 -3.56 | mmu-mir-124-2 -4.08
10429160	St3gal1	ST3 beta-galactoside alpha-2,3-sialyltransferase 1	NM_009177	1.03	mmu-mir-17 16.91 | mmu-mir-17 4.03 | mmu-mir-294 2.13 | mmu-mir-294 1.73 | mmu-mir-93 1.68 | mmu-mir-295 1.17 | mmu-mir-93 1.09 | mmu-mir-124-2 -3.56 | mmu-mir-124-2 -4.08 | mmu-mir-106a -4.44 | mmu-mir-105 -15.67 | mmu-mir-295 -20.97
10372497	Thap2	THAP domain containing, apoptosis associated protein 2	NM_025780	1.03	mmu-mir-590 (3') 7244383200140.5 | mmu-mir-186 17.03 | mmu-mir-100 -1.14 | mmu-mir-186 -1.24 | mmu-mir-421 -2.79 | mmu-mir-124-2 -3.56 | mmu-mir-124-2 -4.08 | mmu-mir-153 -8.22 | mmu-mir-9-3 -8.28
10413598	Tmem110	transmembrane protein 110	NM_028839	1.03	mmu-mir-200a 5.58 | mmu-mir-721 2.69 | mmu-mir-301b 2.5 | mmu-mir-214 1.27 | mmu-mir-410 -1.04 | mmu-mir-141 -2.81 | mmu-mir-141 -3.03 | mmu-mir-124-2 -3.56 | mmu-mir-124-2 -4.08 | mmu-mir-761 -4.5 | mmu-mir-128-2 -4.63 | mmu-mir-153 -8.22 | mmu-mir-9-3 -8.28 | mmu-mir-378 -10.85 | mmu-mir-214 -24.25 | mmu-mir-224 -29.65
10503551	Usp45	ubiquitin specific petidase 45	NM_152825	1.03	mmu-mir-143 315.17 | mmu-mir-30a 1.4 | mmu-mir-96 1.14 | mmu-mir-30b 1.1 | mmu-mir-543 -1.74 | mmu-mir-543 -2.41 | mmu-mir-30b -2.48 | mmu-mir-30a -2.75 | mmu-mir-124-2 -3.56 | mmu-mir-124-2 -4.08 | mmu-mir-218-2 -18.51 | mmu-mir-155 -46.53 | mmu-mir-670 -53.08 | mmu-mir-351 -174.85
10469322	Vim	vimentin	NM_011701	1.03	mmu-mir-124-2 -3.56 | mmu-mir-138-1 -3.58 | mmu-mir-124-2 -4.08 | mmu-mir-320 -6.45 | mmu-mir-488 -9.38 | mmu-mir-488 -15.35
10425632	Xrcc6	X-ray repair complementing defective repair in Chinese hamster cells 6	NM_010247	1.03	mmu-mir-124-2 -3.56 | mmu-mir-124-2 -4.08
10497066	Zranb2	zinc finger, RAN-binding domain containing 2	NM_017381	1.03	mmu-mir-590 (3') 7244383200140.5 | mmu-mir-328 189812531.25 | mmu-mir-203 1.47 | mmu-mir-203 -2.19 | mmu-mir-124-2 -3.56 | mmu-mir-124-2 -4.08 | mmu-mir-539 -8.34
10571657	Acsl1	acyl-CoA synthetase long-chain family member 1	NM_007981	1.02	mmu-mir-376c 98.36 | mmu-mir-195 24.59 | mmu-mir-721 2.69 | mmu-mir-301b 2.5 | mmu-mir-205 2.16 | mmu-mir-322 1.49 | mmu-mir-376c 1.13 | mmu-mir-34a -1.09 | mmu-mir-322 -1.54 | mmu-mir-543 -1.74 | mmu-mir-543 -2.41 | mmu-mir-34a -2.6 | mmu-mir-34c -2.69 | mmu-mir-16-2 -3.14 | mmu-mir-124-2 -3.56 | mmu-mir-124-2 -4.08 | mmu-mir-497 -4.76 | mmu-mir-195 -5.62 | mmu-mir-340 (3') -7.41 | mmu-mir-218-2…
10570573	Agpat5	1-acylglycerol-3-phosphate O-acyltransferase 5 (lysophosphatidic acid acyltransferase, epsilon)	NM_026792	1.02	mmu-mir-1192 21.26 | mmu-mir-338 (5') 1.47 | mmu-mir-495 1.3 | mmu-mir-124-2 -3.56 | mmu-mir-124-2 -4.08 | mmu-mir-338 (3') -8.11 | mmu-mir-873 -10.85
10527896	Ankib1	ankyrin repeat and IBR domain containing 1	NM_001003909	1.02	mmu-mir-195 24.59 | mmu-mir-17 16.91 | mmu-mir-496 4.35 | mmu-mir-17 4.03 | mmu-mir-721 2.69 | mmu-mir-301b 2.5 | mmu-mir-221 1.96 | mmu-mir-93 1.68 | mmu-mir-322 1.49 | mmu-mir-96 1.14 | mmu-mir-93 1.09 | mmu-mir-410 -1.04 | mmu-mir-222 -1.08 | mmu-mir-25 -1.16 | mmu-mir-322 -1.54 | mmu-mir-107 -1.78 | mmu-mir-367 -1.85 | mmu-mir-206 -2.38 | mmu-mir-16-2 -3.14 | mmu-mir-124-2 -3.56 | mmu-mir-124…
10542378	Atf7ip	activating transcription factor 7 interacting protein	NM_019426	1.02	mmu-mir-124-2 -3.56 | mmu-mir-124-2 -4.08
10441642	Brp44l	brain protein 44-like	NM_018819	1.02	mmu-mir-294 2.13 | mmu-mir-294 1.73 | mmu-mir-93 1.68 | mmu-mir-295 1.17 | mmu-mir-93 1.09 | mmu-mir-137 -1.41 | mmu-mir-124-2 -3.56 | mmu-mir-124-2 -4.08 | mmu-mir-106a -4.44 | mmu-mir-105 -15.67 | mmu-mir-295 -20.97
10536499	Cav1	caveolin 1, caveolae protein	NM_007616	1.02	mmu-mir-203 1.47 | mmu-mir-203 -2.19 | mmu-mir-375 -2.25 | mmu-mir-124-2 -3.56 | mmu-mir-124-2 -4.08
10408656	Eci2	enoyl-Coenzyme A delta isomerase 2	NM_011868	1.02	mmu-mir-124-2 -3.56 | mmu-mir-124-2 -4.08
10420837	Extl3	exostoses (multiple)-like 3	NM_018788	1.02	mmu-mir-195 24.59 | mmu-mir-136 3.14 | mmu-mir-322 1.49 | mmu-mir-874 1.4 | mmu-mir-152 -1.48 | mmu-mir-322 -1.54 | mmu-mir-16-2 -3.14 | mmu-mir-124-2 -3.56 | mmu-mir-124-2 -4.08 | mmu-mir-497 -4.76 | mmu-mir-195 -5.62 | mmu-mir-9-3 -8.28 | mmu-mir-503 -13.27 | mmu-mir-218-2 -18.51
10459296	Fbxo38	F-box protein 38	NM_134136	1.02	mmu-mir-124-2 -3.56 | mmu-mir-124-2 -4.08
10491455	Fxr1	fragile X mental retardation gene 1, autosomal homolog	NM_001113188	1.02	mmu-mir-145 1675.06 | mmu-mir-154 809 | mmu-mir-1192 21.26 | mmu-mir-186 17.03 | mmu-mir-17 16.91 | mmu-mir-872 5.21 | mmu-mir-17 4.03 | mmu-mir-721 2.69 | mmu-mir-301b 2.5 | mmu-mir-194-2 2.31 | mmu-mir-205 2.16 | mmu-mir-93 1.68 | mmu-mir-429 1.43 | mmu-mir-30a 1.4 | mmu-mir-495 1.3 | mmu-mir-96 1.14 | mmu-mir-30b 1.1 | mmu-mir-93 1.09 | mmu-mir-25 -1.16 | mmu-mir-186 -1.24 | mmu-mir-152 -1.48 …
10481870	Gapvd1	GTPase activating protein and VPS9 domains 1	NM_025709	1.02	mmu-mir-211 -1.23 | mmu-mir-204 -2.36 | mmu-mir-124-2 -3.56 | mmu-mir-124-2 -4.08 | mmu-mir-218-2 -18.51
10531133	Grsf1	G-rich RNA sequence binding factor 1	NM_178700	1.02	mmu-mir-377 2.75 | mmu-mir-542 (5') 1.62 | mmu-mir-124-2 -3.56 | mmu-mir-377 -3.86 | mmu-mir-124-2 -4.08 | mmu-mir-542 (3') -6.59 | mmu-mir-9-3 -8.28 | mmu-mir-378 -10.85 | mmu-mir-670 -53.08 | mmu-mir-351 -174.85
10382152	Helz	helicase with zinc finger domain	NM_198298	1.02	mmu-mir-653 25.63 | mmu-mir-195 24.59 | mmu-mir-194-2 2.31 | mmu-mir-322 1.49 | mmu-mir-338 (5') 1.47 | mmu-mir-30a 1.4 | mmu-mir-30b 1.1 | mmu-mir-193b -1.09 | mmu-mir-293 -1.36 | mmu-mir-31 -1.48 | mmu-mir-322 -1.54 | mmu-mir-107 -1.78 | mmu-mir-653 -2.14 | mmu-mir-30b -2.48 | mmu-mir-30a -2.75 | mmu-mir-22 -3.05 | mmu-mir-193b -3.07 | mmu-mir-16-2 -3.14 | mmu-mir-124-2 -3.56 | mmu-mir-592 -3.5…
10463380	Hif1an	hypoxia-inducible factor 1, alpha subunit inhibitor	NM_176958	1.02	mmu-mir-205 2.16 | mmu-mir-294 2.13 | mmu-mir-294 1.73 | mmu-mir-93 1.68 | mmu-mir-542 (5') 1.62 | mmu-mir-874 1.4 | mmu-mir-214 1.27 | mmu-mir-295 1.17 | mmu-mir-93 1.09 | mmu-mir-31 -1.48 | mmu-mir-22 -3.05 | mmu-mir-124-2 -3.56 | mmu-mir-124-2 -4.08 | mmu-mir-106a -4.44 | mmu-mir-761 -4.5 | mmu-mir-31 -5.86 | mmu-mir-542 (3') -6.59 | mmu-mir-105 -15.67 | mmu-mir-295 -20.97 | mmu-mir-214 -24.25…
10576661	Itgb1	integrin beta 1 (fibronectin receptor beta)	NM_010578	1.02	mmu-mir-183 2.39 | mmu-mir-183 -2.45 | mmu-mir-124-2 -3.56 | mmu-mir-124-2 -4.08
10382321	Kcnj2	potassium inwardly-rectifying channel, subfamily J, member 2	NM_008425	1.02	mmu-mir-195 24.59 | mmu-mir-200a 5.58 | mmu-mir-322 1.49 | mmu-mir-96 1.14 | mmu-mir-193b -1.09 | mmu-mir-322 -1.54 | mmu-mir-206 -2.38 | mmu-mir-141 -2.81 | mmu-mir-141 -3.03 | mmu-mir-193b -3.07 | mmu-mir-16-2 -3.14 | mmu-mir-124-2 -3.56 | mmu-mir-455 -4.06 | mmu-mir-124-2 -4.08 | mmu-mir-497 -4.76 | mmu-mir-195 -5.62 | mmu-mir-9-3 -8.28 | mmu-mir-193 -9.25 | mmu-mir-182 -11.47 | mmu-mir-503 -1…
10488156	Kif16b	kinesin family member 16B	NM_001081133	1.02	mmu-mir-221 1.96 | mmu-mir-30a 1.4 | mmu-mir-30b 1.1 | mmu-mir-222 -1.08 | mmu-mir-30b -2.48 | mmu-mir-30a -2.75 | mmu-mir-124-2 -3.56 | mmu-mir-124-2 -4.08
10416437	Lcp1	lymphocyte cytosolic protein 1	NM_008879	1.02	mmu-mir-96 1.14 | mmu-mir-140 -2.87 | mmu-mir-124-2 -3.56 | mmu-mir-124-2 -4.08 | mmu-mir-140 -8.69
10507961	Mtf1	metal response element binding transcription factor 1	NM_008636	1.02	mmu-mir-186 17.03 | mmu-mir-33 17.03 | mmu-mir-17 16.91 | mmu-mir-17 4.03 | mmu-mir-33 2.69 | mmu-mir-721 2.69 | mmu-mir-301b 2.5 | mmu-mir-294 2.13 | mmu-mir-294 1.73 | mmu-mir-93 1.68 | mmu-mir-295 1.17 | mmu-mir-96 1.14 | mmu-mir-93 1.09 | mmu-mir-25 -1.16 | mmu-mir-186 -1.24 | mmu-mir-137 -1.41 | mmu-mir-152 -1.48 | mmu-mir-300 -1.57 | mmu-mir-543 -1.74 | mmu-mir-107 -1.78 | mmu-mir-132 -1.85…
10491231	Mynn	myoneurin	NM_030557	1.02	mmu-mir-17 16.91 | mmu-mir-17 4.03 | mmu-mir-93 1.68 | mmu-mir-93 1.09 | mmu-mir-124-2 -3.56 | mmu-mir-124-2 -4.08
10580457	N4bp1	NEDD4 binding protein 1	NM_030563	1.02	mmu-mir-195 24.59 | mmu-mir-431 3.58 | mmu-mir-721 2.69 | mmu-mir-301b 2.5 | mmu-mir-322 1.49 | mmu-mir-96 1.14 | mmu-mir-322 -1.54 | mmu-mir-300 -1.57 | mmu-mir-107 -1.78 | mmu-mir-300 -2.1 | mmu-mir-16-2 -3.14 | mmu-mir-124-2 -3.56 | mmu-mir-124-2 -4.08 | mmu-mir-300 -4.17 | mmu-mir-128-2 -4.63 | mmu-mir-497 -4.76 | mmu-mir-195 -5.62 | mmu-mir-320 -6.45 | mmu-mir-708 -8.28 | mmu-mir-431 -8.34 |…
10405971	Nsun2	NOL1/NOP2/Sun domain family member 2	NM_145354	1.02	mmu-mir-124-2 -3.56 | mmu-mir-124-2 -4.08
10356968	Pam	peptidylglycine alpha-amidating monooxygenase	NM_013626	1.02	mmu-mir-195 24.59 | mmu-mir-329 4.86 | mmu-mir-183 2.39 | mmu-mir-322 1.49 | mmu-mir-429 1.43 | mmu-mir-322 -1.54 | mmu-mir-132 -1.85 | mmu-mir-183 -2.45 | mmu-mir-16-2 -3.14 | mmu-mir-124-2 -3.56 | mmu-mir-124-2 -4.08 | mmu-mir-497 -4.76 | mmu-mir-195 -5.62 | mmu-mir-503 -13.27 | mmu-mir-155 -46.53
10603346	Plp2	proteolipid protein 2	NM_019755	1.02	mmu-mir-122 -1.17 | mmu-mir-124-2 -3.56 | mmu-mir-124-2 -4.08
10485607	Qser1	glutamine and serine rich 1	NM_001123327	1.02	mmu-mir-145 1675.06 | mmu-mir-200a 5.58 | mmu-mir-721 2.69 | mmu-mir-301b 2.5 | mmu-mir-294 2.13 | mmu-mir-294 1.73 | mmu-mir-93 1.68 | mmu-mir-295 1.17 | mmu-mir-93 1.09 | mmu-mir-25 -1.16 | mmu-mir-137 -1.41 | mmu-mir-217 -1.57 | mmu-mir-300 -1.57 | mmu-mir-367 -1.85 | mmu-mir-300 -2.1 | mmu-mir-141 -2.81 | mmu-mir-141 -3.03 | mmu-mir-124-2 -3.56 | mmu-mir-124-2 -4.08 | mmu-mir-300 -4.17 | mmu-…
10372844	Rassf3	Ras association (RalGDS/AF-6) domain family member 3	NM_138956	1.02	mmu-mir-25 -1.16 | mmu-mir-132 -1.85 | mmu-mir-367 -1.85 | mmu-mir-124-2 -3.56 | mmu-mir-124-2 -4.08 | mmu-mir-25 -4.47 | mmu-mir-9-3 -8.28 | mmu-mir-670 -53.08 | mmu-mir-351 -174.85 | mmu-mir-363 -14562.8 | mmu-mir-32 -253214.41
10487139	Shc4	SHC (Src homology 2 domain containing) family, member 4	NM_199022	1.02	mmu-mir-382 1105.13 | mmu-mir-17 16.91 | mmu-mir-17 4.03 | mmu-mir-294 2.13 | mmu-mir-294 1.73 | mmu-mir-93 1.68 | mmu-mir-295 1.17 | mmu-mir-96 1.14 | mmu-mir-93 1.09 | mmu-mir-124-2 -3.56 | mmu-mir-124-2 -4.08 | mmu-mir-106a -4.44 | mmu-mir-182 -11.47 | mmu-mir-105 -15.67 | mmu-mir-218-2 -18.51 | mmu-mir-295 -20.97
10349383	Slc35f5	solute carrier family 35, member F5	NM_028787	1.02	mmu-mir-124-2 -3.56 | mmu-mir-494 -3.68 | mmu-mir-124-2 -4.08
10604853	Slitrk4	SLIT and NTRK-like family, member 4	NM_178740	1.02	mmu-mir-145 1675.06 | mmu-mir-144 82.71 | mmu-mir-1192 21.26 | mmu-mir-192 8.22 | mmu-mir-192 3.84 | mmu-mir-495 1.3 | mmu-mir-96 1.14 | mmu-mir-211 -1.23 | mmu-mir-383 -1.39 | mmu-mir-300 -1.57 | mmu-mir-543 -1.74 | mmu-mir-300 -2.1 | mmu-mir-204 -2.36 | mmu-mir-543 -2.41 | mmu-mir-124-2 -3.56 | mmu-mir-124-2 -4.08 | mmu-mir-300 -4.17 | mmu-mir-145 -6.63 | mmu-mir-340 (3') -7.41 | mmu-mir-9-3 -8…
10405605	Smad5	SMAD family member 5	NM_001164041	1.02	mmu-mir-145 1675.06 | mmu-mir-195 24.59 | mmu-mir-186 17.03 | mmu-mir-17 16.91 | mmu-mir-17 4.03 | mmu-mir-721 2.69 | mmu-mir-301b 2.5 | mmu-mir-205 2.16 | mmu-mir-93 1.68 | mmu-mir-322 1.49 | mmu-mir-93 1.09 | mmu-mir-186 -1.24 | mmu-mir-322 -1.54 | mmu-mir-16-2 -3.14 | mmu-mir-124-2 -3.56 | mmu-mir-124-2 -4.08 | mmu-mir-497 -4.76 | mmu-mir-195 -5.62 | mmu-mir-145 -6.63 | mmu-mir-224 -29.65
10378833	Ssh2	slingshot homolog 2 (Drosophila)	NM_177710	1.02	mmu-mir-145 1675.06 | mmu-mir-143 315.17 | mmu-mir-17 16.91 | mmu-mir-17 4.03 | mmu-mir-28 3.97 | mmu-mir-194-2 2.31 | mmu-mir-326 1.84 | mmu-mir-93 1.68 | mmu-mir-429 1.43 | mmu-mir-30a 1.4 | mmu-mir-96 1.14 | mmu-mir-30b 1.1 | mmu-mir-330 1.09 | mmu-mir-93 1.09 | mmu-mir-28 -1.26 | mmu-mir-300 -1.57 | mmu-mir-330 -1.59 | mmu-mir-132 -1.85 | mmu-mir-300 -2.1 | mmu-mir-30b -2.48 | mmu-mir-30a -2.…
10522024	Tbc1d1	TBC1 domain family, member 1	NM_019636	1.02	mmu-mir-211 -1.23 | mmu-mir-137 -1.41 | mmu-mir-543 -1.74 | mmu-mir-204 -2.36 | mmu-mir-543 -2.41 | mmu-mir-421 -2.79 | mmu-mir-22 -3.05 | mmu-mir-124-2 -3.56 | mmu-mir-124-2 -4.08 | mmu-mir-670 -53.08 | mmu-mir-351 -174.85
10556442	Tead1	TEA domain family member 1	NM_001166584	1.02	mmu-mir-590 (3') 7244383200140.5 | mmu-mir-382 1105.13 | mmu-mir-195 24.59 | mmu-mir-377 2.75 | mmu-mir-882 2.51 | mmu-mir-194-2 2.31 | mmu-mir-205 2.16 | mmu-mir-322 1.49 | mmu-mir-429 1.43 | mmu-mir-96 1.14 | mmu-mir-410 -1.04 | mmu-mir-25 -1.16 | mmu-mir-137 -1.41 | mmu-mir-152 -1.48 | mmu-mir-322 -1.54 | mmu-mir-543 -1.74 | mmu-mir-132 -1.85 | mmu-mir-367 -1.85 | mmu-mir-375 -2.25 | mmu-mir-5…
10475912	Tmem87b	transmembrane protein 87B	NM_028248	1.02	mmu-mir-195 24.59 | mmu-mir-322 1.49 | mmu-mir-137 -1.41 | mmu-mir-322 -1.54 | mmu-mir-16-2 -3.14 | mmu-mir-124-2 -3.56 | mmu-mir-124-2 -4.08 | mmu-mir-497 -4.76 | mmu-mir-195 -5.62 | mmu-mir-9-3 -8.28
10475957	Ttl	tubulin tyrosine ligase	NM_027192	1.02	mmu-mir-195 24.59 | mmu-mir-322 1.49 | mmu-mir-214 1.27 | mmu-mir-202 (5') -1.36 | mmu-mir-322 -1.54 | mmu-mir-543 -1.74 | mmu-mir-107 -1.78 | mmu-mir-543 -2.41 | mmu-mir-16-2 -3.14 | mmu-mir-124-2 -3.56 | mmu-mir-124-2 -4.08 | mmu-mir-761 -4.5 | mmu-mir-497 -4.76 | mmu-mir-195 -5.62 | mmu-mir-214 -24.25 | mmu-mir-155 -46.53 | mmu-mir-202 (3') -53.45
10516666	Txlna	taxilin alpha	NM_001005506	1.02	mmu-mir-186 17.03 | mmu-mir-17 16.91 | mmu-mir-17 4.03 | mmu-mir-93 1.68 | mmu-mir-338 (5') 1.47 | mmu-mir-93 1.09 | mmu-mir-186 -1.24 | mmu-mir-543 -1.74 | mmu-mir-543 -2.41 | mmu-mir-124-2 -3.56 | mmu-mir-124-2 -4.08 | mmu-mir-338 (3') -8.11
10537375	Ubn2	ubinuclein 2	NM_177185	1.02	mmu-mir-721 2.69 | mmu-mir-301b 2.5 | mmu-mir-194-2 2.31 | mmu-mir-294 2.13 | mmu-mir-294 1.73 | mmu-mir-93 1.68 | mmu-mir-322 1.49 | mmu-mir-214 1.27 | mmu-mir-295 1.17 | mmu-mir-93 1.09 | mmu-mir-211 -1.23 | mmu-mir-322 -1.54 | mmu-mir-204 -2.36 | mmu-mir-16-2 -3.14 | mmu-mir-124-2 -3.56 | mmu-mir-124-2 -4.08 | mmu-mir-106a -4.44 | mmu-mir-761 -4.5 | mmu-mir-128-2 -4.63 | mmu-mir-105 -15.67 | m…
10357064	Vps4b	vacuolar protein sorting 4b (yeast)	NM_009190	1.02	mmu-mir-144 82.71 | mmu-mir-124-2 -3.56 | mmu-mir-124-2 -4.08 | mmu-mir-128-2 -4.63 | mmu-mir-670 -53.08 | mmu-mir-351 -174.85
10600235	Abcd1	ATP-binding cassette, sub-family D (ALD), member 1	NM_007435	1.01	mmu-mir-205 2.16 | mmu-mir-96 1.14 | mmu-mir-124-2 -3.56 | mmu-mir-138-1 -3.58 | mmu-mir-124-2 -4.08 | mmu-mir-9-3 -8.28 | mmu-mir-182 -11.47
10354677	Ankrd44	ankyrin repeat domain 44	NM_001081433	1.01	mmu-mir-192 8.22 | mmu-mir-200a 5.58 | mmu-mir-192 3.84 | mmu-mir-25 -1.16 | mmu-mir-137 -1.41 | mmu-mir-107 -1.78 | mmu-mir-367 -1.85 | mmu-mir-141 -2.81 | mmu-mir-141 -3.03 | mmu-mir-124-2 -3.56 | mmu-mir-124-2 -4.08 | mmu-mir-25 -4.47 | mmu-mir-218-2 -18.51 | mmu-mir-670 -53.08 | mmu-mir-351 -174.85 | mmu-mir-215 -385.34 | mmu-mir-363 -14562.8 | mmu-mir-32 -253214.41
10502451	Bmpr1b	bone morphogenetic protein receptor, type 1B	NM_007560	1.01	mmu-mir-144 82.71 | mmu-mir-1192 21.26 | mmu-mir-200a 5.58 | mmu-mir-721 2.69 | mmu-mir-301b 2.5 | mmu-mir-194-2 2.31 | mmu-mir-205 2.16 | mmu-mir-495 1.3 | mmu-mir-300 -1.57 | mmu-mir-300 -2.1 | mmu-mir-375 -2.25 | mmu-mir-141 -2.81 | mmu-mir-141 -3.03 | mmu-mir-124-2 -3.56 | mmu-mir-124-2 -4.08 | mmu-mir-300 -4.17 | mmu-mir-24-2 -4.38
10536369	C1galt1	core 1 synthase, glycoprotein-N-acetylgalactosamine 3-beta-galactosyltransferase, 1	NM_052993	1.01	mmu-mir-186 17.03 | mmu-mir-200a 5.58 | mmu-mir-721 2.69 | mmu-mir-301b 2.5 | mmu-mir-96 1.14 | mmu-mir-193b -1.09 | mmu-mir-186 -1.24 | mmu-mir-152 -1.48 | mmu-mir-543 -1.74 | mmu-mir-206 -2.38 | mmu-mir-543 -2.41 | mmu-mir-141 -2.81 | mmu-mir-141 -3.03 | mmu-mir-193b -3.07 | mmu-mir-124-2 -3.56 | mmu-mir-124-2 -4.08 | mmu-mir-193 -9.25 | mmu-mir-488 -9.38 | mmu-mir-182 -11.47 | mmu-mir-488 -15.…
10363845	Ccdc6	coiled-coil domain containing 6	NM_001111121	1.01	mmu-mir-590 (3') 7244383200140.5 | mmu-mir-195 24.59 | mmu-mir-200a 5.58 | mmu-mir-322 1.49 | mmu-mir-30a 1.4 | mmu-mir-30b 1.1 | mmu-mir-410 -1.04 | mmu-mir-122 -1.17 | mmu-mir-322 -1.54 | mmu-mir-543 -1.74 | mmu-mir-543 -2.41 | mmu-mir-30b -2.48 | mmu-mir-30a -2.75 | mmu-mir-141 -2.81 | mmu-mir-141 -3.03 | mmu-mir-16-2 -3.14 | mmu-mir-124-2 -3.56 | mmu-mir-124-2 -4.08 | mmu-mir-149 -4.41 | mmu-…
10382502	Cdr2l	cerebellar degeneration-related protein 2-like	NM_001080929	1.01	mmu-mir-145 1675.06 | mmu-mir-186 17.03 | mmu-mir-33 17.03 | mmu-mir-33 2.69 | mmu-mir-214 1.27 | mmu-mir-186 -1.24 | mmu-mir-124-2 -3.56 | mmu-mir-138-1 -3.58 | mmu-mir-124-2 -4.08 | mmu-mir-761 -4.5 | mmu-mir-145 -6.63 | mmu-mir-214 -24.25 | mmu-mir-216b -45.25 | mmu-mir-670 -53.08 | mmu-mir-351 -174.85
10515164	Cmpk1	cytidine monophosphate (UMP-CMP) kinase 1	NM_025647	1.01	mmu-mir-195 24.59 | mmu-mir-17 16.91 | mmu-mir-17 4.03 | mmu-mir-721 2.69 | mmu-mir-301b 2.5 | mmu-mir-93 1.68 | mmu-mir-322 1.49 | mmu-mir-93 1.09 | mmu-mir-322 -1.54 | mmu-mir-16-2 -3.14 | mmu-mir-124-2 -3.56 | mmu-mir-124-2 -4.08 | mmu-mir-497 -4.76 | mmu-mir-195 -5.62 | mmu-mir-503 -13.27
10581061	Cmtm4	CKLF-like MARVEL transmembrane domain containing 4	NM_153582	1.01	mmu-mir-205 2.16 | mmu-mir-221 1.96 | mmu-mir-30a 1.4 | mmu-mir-214 1.27 | mmu-mir-30b 1.1 | mmu-mir-222 -1.08 | mmu-mir-30b -2.48 | mmu-mir-30a -2.75 | mmu-mir-124-2 -3.56 | mmu-mir-124-2 -4.08 | mmu-mir-24-2 -4.38 | mmu-mir-761 -4.5 | mmu-mir-539 -8.34 | mmu-mir-214 -24.25
10474958	Dll4	delta-like 4 (Drosophila)	NM_019454	1.01	mmu-mir-195 24.59 | mmu-mir-322 1.49 | mmu-mir-30a 1.4 | mmu-mir-30b 1.1 | mmu-mir-322 -1.54 | mmu-mir-300 -1.57 | mmu-mir-300 -2.1 | mmu-mir-30b -2.48 | mmu-mir-30a -2.75 | mmu-mir-16-2 -3.14 | mmu-mir-124-2 -3.56 | mmu-mir-124-2 -4.08 | mmu-mir-300 -4.17 | mmu-mir-128-2 -4.63 | mmu-mir-497 -4.76 | mmu-mir-195 -5.62 | mmu-mir-340 (3') -7.41 | mmu-mir-340 (5') -22.63 | mmu-mir-381 -58.49
10384838	Eml6	echinoderm microtubule associated protein like 6	NM_146016	1.01	mmu-mir-221 1.96 | mmu-mir-222 -1.08 | mmu-mir-137 -1.41 | mmu-mir-152 -1.48 | mmu-mir-124-2 -3.56 | mmu-mir-124-2 -4.08 | mmu-mir-24-2 -4.38 | mmu-mir-153 -8.22 | mmu-mir-488 -9.38 | mmu-mir-488 -15.35
10386743	Epn2	epsin 2	NM_010148	1.01	mmu-mir-144 82.71 | mmu-mir-186 17.03 | mmu-mir-433 6.73 | mmu-mir-433 -1.21 | mmu-mir-186 -1.24 | mmu-mir-383 -1.39 | mmu-mir-152 -1.48 | mmu-mir-124-2 -3.56 | mmu-mir-124-2 -4.08 | mmu-mir-320 -6.45 | mmu-mir-340 (3') -7.41 | mmu-mir-340 (5') -22.63
10556491	Far1	fatty acyl CoA reductase 1	NM_026143	1.01	mmu-mir-143 315.17 | mmu-mir-186 17.03 | mmu-mir-186 -1.24 | mmu-mir-421 -2.79 | mmu-mir-124-2 -3.56 | mmu-mir-342 (5') -3.66 | mmu-mir-124-2 -4.08 | mmu-mir-340 (3') -7.41 | mmu-mir-153 -8.22 | mmu-mir-340 (5') -22.63 | mmu-mir-155 -46.53
10481654	Fpgs	folylpolyglutamyl synthetase	NM_010236	1.01	mmu-mir-124-2 -3.56 | mmu-mir-124-2 -4.08
10531323	G3bp2	GTPase activating protein (SH3 domain) binding protein 2	NM_011816	1.01	mmu-mir-721 2.69 | mmu-mir-301b 2.5 | mmu-mir-25 -1.16 | mmu-mir-122 -1.17 | mmu-mir-217 -1.57 | mmu-mir-107 -1.78 | mmu-mir-367 -1.85 | mmu-mir-206 -2.38 | mmu-mir-124-2 -3.56 | mmu-mir-124-2 -4.08 | mmu-mir-25 -4.47 | mmu-mir-155 -46.53 | mmu-mir-363 -14562.8 | mmu-mir-32 -253214.41
10389786	Hlf	hepatic leukemia factor	NM_172563	1.01	mmu-mir-590 (3') 7244383200140.5 | mmu-mir-17 16.91 | mmu-mir-374 11.39 | mmu-mir-374 9.06 | mmu-mir-200a 5.58 | mmu-mir-17 4.03 | mmu-mir-721 2.69 | mmu-mir-301b 2.5 | mmu-mir-183 2.39 | mmu-mir-294 2.13 | mmu-mir-294 1.73 | mmu-mir-93 1.68 | mmu-mir-429 1.43 | mmu-mir-30a 1.4 | mmu-mir-223 1.28 | mmu-mir-295 1.17 | mmu-mir-30b 1.1 | mmu-mir-93 1.09 | mmu-mir-410 -1.04 | mmu-mir-137 -1.41 | mmu-…
10468421	Itprip	inositol 1,4,5-triphosphate receptor interacting protein	NM_001001738	1.01	mmu-mir-124-2 -3.56 | mmu-mir-124-2 -4.08
10434302	Klhl24	kelch-like 24 (Drosophila)	NM_029436	1.01	mmu-mir-202 (5') -1.36 | mmu-mir-124-2 -3.56 | mmu-mir-124-2 -4.08 | mmu-mir-9-3 -8.28 | mmu-mir-670 -53.08 | mmu-mir-202 (3') -53.45 | mmu-mir-351 -174.85
10394990	Mboat2	membrane bound O-acyltransferase domain containing 2	NM_026037	1.01	mmu-mir-143 315.17 | mmu-mir-33 17.03 | mmu-mir-33 2.69 | mmu-mir-429 1.43 | mmu-mir-25 -1.16 | mmu-mir-137 -1.41 | mmu-mir-152 -1.48 | mmu-mir-31 -1.48 | mmu-mir-367 -1.85 | mmu-mir-124-2 -3.56 | mmu-mir-124-2 -4.08 | mmu-mir-25 -4.47 | mmu-mir-31 -5.86 | mmu-mir-363 -14562.8 | mmu-mir-32 -253214.41
10605247	Mecp2	methyl CpG binding protein 2	NM_010788	1.01	mmu-mir-590 (3') 7244383200140.5 | mmu-mir-328 189812531.25 | mmu-mir-154 809 | mmu-mir-653 25.63 | mmu-mir-17 16.91 | mmu-mir-374 11.39 | mmu-mir-374 9.06 | mmu-mir-200a 5.58 | mmu-mir-17 4.03 | mmu-mir-721 2.69 | mmu-mir-301b 2.5 | mmu-mir-183 2.39 | mmu-mir-499 2.06 | mmu-mir-326 1.84 | mmu-mir-93 1.68 | mmu-mir-203 1.47 | mmu-mir-429 1.43 | mmu-mir-30a 1.4 | mmu-mir-96 1.14 | mmu-mir-30b 1.1 …
10379840	Myo19	myosin XIX	NM_025414	1.01	mmu-mir-328 189812531.25 | mmu-mir-96 1.14 | mmu-mir-31 -1.48 | mmu-mir-124-2 -3.56 | mmu-mir-124-2 -4.08 | mmu-mir-31 -5.86 | mmu-mir-9-3 -8.28 | mmu-mir-182 -11.47
10585970	Myo9a	myosin IXa	NM_173018	1.01	mmu-mir-124-2 -3.56 | mmu-mir-124-2 -4.08
10585358	Npat	nuclear protein in the AT region	NM_001081152	1.01	mmu-mir-33 17.03 | mmu-mir-17 16.91 | mmu-mir-17 4.03 | mmu-mir-33 2.69 | mmu-mir-721 2.69 | mmu-mir-301b 2.5 | mmu-mir-93 1.68 | mmu-mir-93 1.09 | mmu-mir-124-2 -3.56 | mmu-mir-124-2 -4.08 | mmu-mir-24-2 -4.38 | mmu-mir-340 (3') -7.41 | mmu-mir-340 (5') -22.63
10367945	Phactr2	phosphatase and actin regulator 2	NM_001195096	1.01	mmu-mir-590 (3') 7244383200140.5 | mmu-mir-145 1675.06 | mmu-mir-195 24.59 | mmu-mir-33 17.03 | mmu-mir-374 11.39 | mmu-mir-374 9.06 | mmu-mir-33 2.69 | mmu-mir-721 2.69 | mmu-mir-301b 2.5 | mmu-mir-30a 1.4 | mmu-mir-30b 1.1 | mmu-mir-202 (5') -1.36 | mmu-mir-152 -1.48 | mmu-mir-31 -1.48 | mmu-mir-107 -1.78 | mmu-mir-30b -2.48 | mmu-mir-30a -2.75 | mmu-mir-140 -2.87 | mmu-mir-124-2 -3.56 | mmu-mi…
10366026	Poc1b	POC1 centriolar protein homolog B (Chlamydomonas)	NM_027740	1.01	mmu-mir-124-2 -3.56 | mmu-mir-124-2 -4.08
10344658	Rb1cc1	RB1-inducible coiled-coil 1	NM_009826	1.01	mmu-mir-17 16.91 | mmu-mir-17 4.03 | mmu-mir-294 2.13 | mmu-mir-294 1.73 | mmu-mir-93 1.68 | mmu-mir-295 1.17 | mmu-mir-93 1.09 | mmu-mir-124-2 -3.56 | mmu-mir-138-1 -3.58 | mmu-mir-124-2 -4.08 | mmu-mir-106a -4.44 | mmu-mir-340 (3') -7.41 | mmu-mir-105 -15.67 | mmu-mir-295 -20.97 | mmu-mir-340 (5') -22.63
10416355	Rcbtb2	regulator of chromosome condensation (RCC1) and BTB (POZ) domain containing protein 2	NM_001170694	1.01	mmu-mir-543 -1.74 | mmu-mir-543 -2.41 | mmu-mir-124-2 -3.56 | mmu-mir-124-2 -4.08
10580082	Rfx1	regulatory factor X, 1 (influences HLA class II expression)	NM_009055	1.01	mmu-mir-25 -1.16 | mmu-mir-300 -1.57 | mmu-mir-367 -1.85 | mmu-mir-300 -2.1 | mmu-mir-124-2 -3.56 | mmu-mir-592 -3.56 | mmu-mir-124-2 -4.08 | mmu-mir-300 -4.17 | mmu-mir-25 -4.47 | mmu-mir-320 -6.45 | mmu-mir-9-3 -8.28 | mmu-mir-381 -58.49 | mmu-mir-363 -14562.8 | mmu-mir-32 -253214.41
10576386	Rhou	ras homolog gene family, member U	NM_133955	1.01	mmu-mir-140 -2.87 | mmu-mir-124-2 -3.56 | mmu-mir-124-2 -4.08 | mmu-mir-153 -8.22 | mmu-mir-140 -8.69
10546706	Rybp	RING1 and YY1 binding protein	NM_019743	1.01	mmu-mir-590 (3') 7244383200140.5 | mmu-mir-154 809 | mmu-mir-1192 21.26 | mmu-mir-17 16.91 | mmu-mir-200a 5.58 | mmu-mir-872 5.21 | mmu-mir-17 4.03 | mmu-mir-136 3.14 | mmu-mir-93 1.68 | mmu-mir-495 1.3 | mmu-mir-93 1.09 | mmu-mir-872 -1.56 | mmu-mir-300 -1.57 | mmu-mir-300 -2.1 | mmu-mir-206 -2.38 | mmu-mir-141 -2.81 | mmu-mir-141 -3.03 | mmu-mir-124-2 -3.56 | mmu-mir-124-2 -4.08 | mmu-mir-300 -…
10400971	Six4	sine oculis-related homeobox 4	NM_011382	1.01	mmu-mir-143 315.17 | mmu-mir-144 82.71 | mmu-mir-195 24.59 | mmu-mir-322 1.49 | mmu-mir-30a 1.4 | mmu-mir-30b 1.1 | mmu-mir-193b -1.09 | mmu-mir-152 -1.48 | mmu-mir-322 -1.54 | mmu-mir-107 -1.78 | mmu-mir-132 -1.85 | mmu-mir-30b -2.48 | mmu-mir-30a -2.75 | mmu-mir-193b -3.07 | mmu-mir-16-2 -3.14 | mmu-mir-124-2 -3.56 | mmu-mir-384 (5') -4 | mmu-mir-124-2 -4.08 | mmu-mir-365-2 -4.44 | mmu-mir-497 …
10436945	Slc5a3	solute carrier family 5 (inositol transporters), member 3	NM_017391	1.01	mmu-mir-195 24.59 | mmu-mir-192 8.22 | mmu-mir-200a 5.58 | mmu-mir-329 4.86 | mmu-mir-192 3.84 | mmu-mir-326 1.84 | mmu-mir-322 1.49 | mmu-mir-429 1.43 | mmu-mir-30a 1.4 | mmu-mir-30b 1.1 | mmu-mir-330 1.09 | mmu-mir-322 -1.54 | mmu-mir-330 -1.59 | mmu-mir-543 -1.74 | mmu-mir-543 -2.41 | mmu-mir-30b -2.48 | mmu-mir-30a -2.75 | mmu-mir-141 -2.81 | mmu-mir-141 -3.03 | mmu-mir-16-2 -3.14 | mmu-mir-1…
10540544	Thumpd3	THUMP domain containing 3	NM_008188	1.01	mmu-mir-145 1675.06 | mmu-mir-124-2 -3.56 | mmu-mir-124-2 -4.08 | mmu-mir-145 -6.63
10353438	Tram2	translocating chain-associating membrane protein 2	NM_133252	1.01	mmu-mir-143 315.17 | mmu-mir-653 25.63 | mmu-mir-33 17.03 | mmu-mir-33 2.69 | mmu-mir-205 2.16 | mmu-mir-30a 1.4 | mmu-mir-30b 1.1 | mmu-mir-25 -1.16 | mmu-mir-211 -1.23 | mmu-mir-202 (5') -1.36 | mmu-mir-293 -1.36 | mmu-mir-137 -1.41 | mmu-mir-367 -1.85 | mmu-mir-653 -2.14 | mmu-mir-204 -2.36 | mmu-mir-206 -2.38 | mmu-mir-30b -2.48 | mmu-mir-30a -2.75 | mmu-mir-124-2 -3.56 | mmu-mir-138-1 -3.58 …
10353288	Ube2w	ubiquitin-conjugating enzyme E2W (putative)	NM_025773	1.01	mmu-mir-145 1675.06 | mmu-mir-186 17.03 | mmu-mir-17 16.91 | mmu-mir-374 11.39 | mmu-mir-374 9.06 | mmu-mir-17 4.03 | mmu-mir-194-2 2.31 | mmu-mir-294 2.13 | mmu-mir-294 1.73 | mmu-mir-93 1.68 | mmu-mir-429 1.43 | mmu-mir-295 1.17 | mmu-mir-93 1.09 | mmu-mir-25 -1.16 | mmu-mir-186 -1.24 | mmu-mir-137 -1.41 | mmu-mir-152 -1.48 | mmu-mir-300 -1.57 | mmu-mir-543 -1.74 | mmu-mir-367 -1.85 | mmu-mir-3…
10351119	Vamp4	vesicle-associated membrane protein 4	NM_016796	1.01	mmu-mir-145 1675.06 | mmu-mir-376c 98.36 | mmu-mir-376c 1.13 | mmu-mir-31 -1.48 | mmu-mir-300 -1.57 | mmu-mir-107 -1.78 | mmu-mir-300 -2.1 | mmu-mir-206 -2.38 | mmu-mir-124-2 -3.56 | mmu-mir-124-2 -4.08 | mmu-mir-300 -4.17 | mmu-mir-31 -5.86 | mmu-mir-145 -6.63 | mmu-mir-539 -8.34 | mmu-mir-488 -9.38 | mmu-mir-488 -15.35 | mmu-mir-381 -58.49
